# Supplementary material for: Comparative Transcriptome Analyses between a Spontaneous Late-Ripening Sweet Orange Mutant and Its Wild Type Suggest the Functions of ABA, Sucrose and JA during Citrus Fruit Ripening
Source: PLoS One. 2014 Dec 31;9(12):e116056. doi: 10.1371/journal.pone.0116056 (PMC4281182; doi:10.1371/journal.pone.0116056)
Supplement: S1 Table — All-unigene classification: The clusters of orthologous groups (COG), Gene Ontology (GO) classification, and Kyoto encyclopedia of genes and genomes (KEGG) analysis of all the unigenes are shown. (XLS) [file pone.0116056.s008.xls]

## Sheet: Sheet1
Comparative transcriptomic analyses between a spontaneous late-ripening sweet orange mutant and its wild type reveal the functions of ABA, sucrose and JA during citrus fruit ripening
PLOS ONE
Ya-Jian Zhang1,2, Xing-Jian Wang1,2, Ju-Xun Wu1,2, Shan-Yan Chen1,2,3, Li-Jun Chai1,2, Hong Chen4, Xiu-xin Deng2, Hua-Lin Yi1,2＊
1 Key Laboratory of Horticultural Plant Biology, Ministry of Education, Huazhong Agricultural University, Wuhan 430070, China
2 National Key Laboratory of Crop Genetic Improvement, Huazhong Agricultural University, Wuhan 430070, China
3 Kunming Academy of Agricultural Sciences, Kunming 650000, China
4 Engineering Technology Academy, Huazhong Agricultural University, Wuhan 430070, China
＊Correspondence author: Hua-Lin Yi
E-mail: yihualin@mail.hzau.edu.cn

## Sheet: Sheet2
S1 Table All-Unigene classification
COG		GO						KEGG Pathway
		P		C		F
Transcription	0.0851822	metabolic process	0.305134	cell	0.326334	binding	0.430224	Metabolic pathways	0.2334
Posttranslational modification, protein turnover, chaperones	0.0789326	cellular process	0.289969	cell part	0.326221	catalytic activity	0.404999	Plant-pathogen interaction	0.0746
Replication, recombination and repair	0.0786201	biological regulation	0.0655947	organelle	0.250758	transporter activity	0.0566998	Spliceosome	0.0561
Translation, ribosomal structure and biogenesis	0.0678708	localization	0.065412	macromolecular complex	0.0395284	transcription regulator activity	0.0282342	Biosynthesis of plant hormones	0.0472
Signal transduction mechanisms	0.0610587	establishment of localization	0.0650466	organelle part	0.0371701	structural molecule activity	0.0268456	Biosynthesis of phenylpropanoids	0.0419
Carbohydrate transport and metabolism	0.0609962	pigmentation	0.0612096	envelope	0.00741157	electron carrier activity	0.0236056	Biosynthesis of terpenoids and steroids	0.03
Amino acid transport and metabolism	0.0457471	response to stimulus	0.0458615	membrane-enclosed lumen	0.00617631	molecular transducer activity	0.01296	Purine metabolism	0.0274
Energy production and conversion	0.0392475	cellular component organization	0.0202814	extracellular region	0.00561482	translation regulator activity	0.00601713	Biosynthesis of alkaloids derived from shikimate pathway	0.025
Cell wall/membrane/envelope biogenesis	0.0372477	multicellular organismal process	0.0168098	extracellular region part	0.000336889	antioxidant activity	0.0041657	Starch and sucrose metabolism	0.0247
Inorganic ion transport and metabolism	0.0348103	cellular component biogenesis	0.0155308	virion	0.000224593	enzyme regulator activity	0.0041657	Ribosome	0.0247
Secondary metabolites biosynthesis, transport and catabolism	0.0294357	developmental process	0.0142518	virion part	0.000224593	nutrient reservoir activity	0.00185142	Ubiquitin mediated proteolysis	0.0237
Cell cycle control, cell division, chromosome partitioning	0.0292482	anatomical structure formation	0.00895304			metallochaperone activity	0.000231428	Biosynthesis of alkaloids derived from ornithine, lysine and nicotinic acid	0.023
Lipid transport and metabolism	0.0281232	multi-organism process	0.00749132					Phenylpropanoid biosynthesis	0.0225
Coenzyme transport and metabolism	0.024561	reproduction	0.00566417					Biosynthesis of alkaloids derived from histidine and purine	0.0213
Intracellular trafficking, secretion, and vesicular transport	0.0236235	reproductive process	0.00566417					Pyrimidine metabolism	0.0213
Defense mechanisms	0.0136866	death	0.00475059					Biosynthesis of alkaloids derived from terpenoid and polyketide	0.0199
Cytoskeleton	0.0130617	immune system process	0.00127901					RNA degradation	0.0185
Nucleotide transport and metabolism	0.0116868	growth	0.00109629					Oxidative phosphorylation	0.0178
Chromatin structure and dynamics	0.0111868							Peroxisome	0.0166
RNA processing and modification	0.00737454							Endocytosis	0.0166
Cell motility	0.00674958
Nuclear structure	0.000187488
Extracellular structures	0.000124992
