# Supplementary material for: Comparative Transcriptome Analyses between a Spontaneous Late-Ripening Sweet Orange Mutant and Its Wild Type Suggest the Functions of ABA, Sucrose and JA during Citrus Fruit Ripening
Source: PLoS One. 2014 Dec 31;9(12):e116056. doi: 10.1371/journal.pone.0116056 (PMC4281182; doi:10.1371/journal.pone.0116056)
Supplement: S2 Table — Differently expressed unigenes (DEGs) list: The length and distribution in the wild type and the mutant, and difference rations are shown for all of the DEGs. (XLS) [file pone.0116056.s009.xls]

## Sheet: Sheet1
Comparative transcriptomic analyses between a spontaneous late-ripening sweet orange mutant and its wild type reveal the functions of ABA, sucrose and JA during citrus fruit ripening
PLOS ONE
Ya-Jian Zhang1,2, Xing-Jian Wang1,2, Ju-Xun Wu1,2, Shan-Yan Chen1,2,3, Li-Jun Chai1,2, Hong Chen4, Xiu-xin Deng2, Hua-Lin Yi1,2＊
1 Key Laboratory of Horticultural Plant Biology, Ministry of Education, Huazhong Agricultural University, Wuhan 430070, China
2 National Key Laboratory of Crop Genetic Improvement, Huazhong Agricultural University, Wuhan 430070, China
3 Kunming Academy of Agricultural Sciences, Kunming 650000, China
4 Engineering Technology Academy, Huazhong Agricultural University, Wuhan 430070, China
＊Correspondence author: Hua-Lin Yi
E-mail: yihualin@mail.hzau.edu.cn

## Sheet: Sheet2
S2 Table Differently expressed unigenes (DEGs) list
geneID	geneLength	MT_rawreads(12867335)	WT_rawreads(11349591)	MT_RPKM	WT_RPKM	log2(WT_RPKM/MT_RPKM)	up/down	pvalue	FDR
Unigene44055_All	426	0	403	0	83.3518	16.3469	Up	0	0
Unigene43370_All	292	0	260	0	78.4531	16.2595	Up	0	0
Unigene40714_All	797	0	611	0	67.5465	16.0436	Up	0	0
Unigene41215_All	307	0	220	0	63.1399	15.9463	Up	0	0
Unigene44387_All	957	0	510	0	46.9546	15.519	Up	0	0
Unigene43021_All	266	0	133	0	44.0545	15.427	Up	0	0
Unigene41547_All	433	0	214	0	43.5457	15.4102	Up	0	0
Unigene42337_All	227	0	112	0	43.4722	15.4078	Up	0	0
Unigene41543_All	720	0	339	0	41.4846	15.3403	Up	0	0
Unigene42964_All	262	0	111	0	37.3286	15.188	Up	0	0
Unigene44258_All	568	0	240	0	37.2291	15.1841	Up	0	0
Unigene43549_All	313	0	131	0	36.8762	15.1704	Up	0	0
Unigene43759_All	346	0	138	0	35.1417	15.1009	Up	0	0
Unigene44393_All	1040	0	412	0	34.9047	15.0911	Up	0	0
Unigene41802_All	207	0	81	0	34.4774	15.0734	Up	0	0
Unigene43529_All	311	0	117	0	33.1471	15.0166	Up	0	0
Unigene43735_All	341	0	123	0	31.7812	14.9559	Up	0	0
Unigene41228_All	499	0	170	0	30.0171	14.8735	Up	0	0
Unigene42527_All	236	0	79	0	29.4941	14.8481	Up	0	0
Unigene41810_All	207	0	64	0	27.2414	14.7335	Up	0	0
Unigene44400_All	1127	0	346	0	27.0503	14.7234	Up	0	0
Unigene40885_All	252	0	76	0	26.5725	14.6976	Up	0	0
Unigene43649_All	328	0	98	0	26.3252	14.6842	Up	0	0
Unigene41093_All	474	0	141	0	26.2096	14.6778	Up	0	0
Unigene43804_All	353	0	105	0	26.208	14.6777	Up	0	0
Unigene41146_All	422	0	125	0	26.0986	14.6717	Up	0	0
Unigene40700_All	468	0	136	0	25.6043	14.6441	Up	0	0
Unigene43093_All	270	0	78	0	25.4537	14.6356	Up	0	0
Unigene42554_All	237	0	67	0	24.9084	14.6043	Up	0	0
Unigene40733_All	919	0	253	0	24.2563	14.5661	Up	0	0
Unigene42931_All	260	0	71	0	24.0605	14.5544	Up	0	0
Unigene44285_All	609	0	166	0	24.0165	14.5517	Up	0	0
Unigene44019_All	414	0	112	0	23.8362	14.5409	Up	0	0
Unigene43429_All	300	0	81	0	23.7894	14.538	Up	0	0
Unigene42776_All	250	0	67	0	23.6132	14.5273	Up	0	0
Unigene40494_All	348	0	93	0	23.5463	14.5232	Up	0	0
Unigene42706_All	245	0	65	0	23.3758	14.5127	Up	0	0
Unigene40681_All	404	0	107	0	23.3358	14.5103	Up	0	0
Unigene42838_All	254	0	67	0	23.2413	14.5044	Up	0	0
Unigene43818_All	355	0	93	0	23.0821	14.4945	Up	0	0
Unigene43390_All	295	0	74	0	22.1019	14.4319	Up	0	0
Unigene40762_All	214	0	53	0	21.8214	14.4135	Up	0	0
Unigene43065_All	268	0	66	0	21.6985	14.4053	Up	0	0
Unigene43613_All	323	0	79	0	21.5499	14.3954	Up	0	0
Unigene41329_All	497	0	121	0	21.4511	14.3888	Up	0	0
Unigene41535_All	908	0	217	0	21.0569	14.362	Up	0	0
Unigene43534_All	311	0	74	0	20.9648	14.3557	Up	0	0
Unigene43628_All	325	0	77	0	20.875	14.3495	Up	0	0
Unigene43242_All	280	0	65	0	20.4539	14.3201	Up	0	0
Unigene42991_All	264	0	59	0	19.691	14.2652	Up	0	0
Unigene42797_All	251	0	56	0	19.6578	14.2628	Up	0	0
Unigene41307_All	450	0	100	0	19.5798	14.2571	Up	0	0
Unigene43861_All	368	0	81	0	19.3935	14.2433	Up	0	0
Unigene43954_All	396	0	87	0	19.3573	14.2406	Up	0	0
Unigene43089_All	269	0	59	0	19.325	14.2382	Up	0	0
Unigene43849_All	366	0	78	0	18.7773	14.1967	Up	0	0
Unigene43942_All	391	0	83	0	18.7034	14.191	Up	0	0
Unigene42956_All	262	0	55	0	18.4961	14.1749	Up	0	0
Unigene41496_All	580	0	121	0	18.3813	14.166	Up	0	0
Unigene42604_All	239	0	48	0	17.6955	14.1111	Up	0	0
Unigene42711_All	246	0	49	0	17.5501	14.0992	Up	0	0
Unigene43360_All	291	0	56	0	16.9557	14.0495	Up	0	0
Unigene41233_All	1776	0	337	0	16.7189	14.0292	Up	0	0
Unigene42223_All	222	0	42	0	16.6693	14.0249	Up	1.31e-14	9.33e-14
Unigene42477_All	233	0	44	0	16.6386	14.0222	Up	2e-15	1.49e-14
Unigene41157_All	346	0	65	0	16.5523	14.0147	Up	0	0
Unigene43232_All	279	0	52	0	16.4217	14.0033	Up	0	0
Unigene42426_All	231	0	43	0	16.4012	14.0015	Up	5.55e-15	4.05e-14
Unigene41270_All	516	0	96	0	16.3924	14.0007	Up	0	0
Unigene43423_All	298	0	55	0	16.2617	13.9892	Up	0	0
Unigene42862_All	255	0	47	0	16.2397	13.9872	Up	0	0
Unigene42700_All	245	0	45	0	16.1833	13.9822	Up	4.44e-16	3.42e-15
Unigene42778_All	250	0	45	0	15.8596	13.9531	Up	4.44e-16	3.42e-15
Unigene44259_All	570	0	102	0	15.7669	13.9446	Up	0	0
Unigene42837_All	254	0	45	0	15.6098	13.9302	Up	4.44e-16	3.42e-15
Unigene42184_All	221	0	39	0	15.5486	13.9245	Up	1.36e-13	8.73e-13
Unigene42214_All	222	0	39	0	15.4786	13.918	Up	1.36e-13	8.73e-13
Unigene42385_All	229	0	40	0	15.3902	13.9097	Up	6.31e-14	4.23e-13
Unigene42729_All	247	0	43	0	15.3388	13.9049	Up	5.55e-15	4.05e-14
Unigene43544_All	313	0	54	0	15.2009	13.8919	Up	0	0
Unigene43552_All	313	0	54	0	15.2009	13.8919	Up	0	0
Unigene44067_All	429	0	74	0	15.1983	13.8916	Up	0	0
Unigene42881_All	256	0	43	0	14.7995	13.8533	Up	5.55e-15	4.05e-14
Unigene41171_All	468	0	77	0	14.4966	13.8234	Up	0	0
Unigene42277_All	225	0	37	0	14.489	13.8227	Up	6.21e-13	3.63e-12
Unigene43913_All	384	0	62	0	14.2259	13.7962	Up	0	0
Unigene43527_All	311	0	50	0	14.1654	13.7901	Up	0	0
Unigene41068_All	754	0	121	0	14.1395	13.7874	Up	0	0
Unigene41119_All	312	0	50	0	14.12	13.7855	Up	0	0
Unigene43553_All	313	0	50	0	14.0749	13.7808	Up	0	0
Unigene42892_All	257	0	41	0	14.0563	13.7789	Up	2.91e-14	2.01e-13
Unigene42310_All	226	0	36	0	14.035	13.7767	Up	1.33e-12	7.35e-12
Unigene43077_All	269	0	41	0	13.4292	13.7131	Up	2.91e-14	2.01e-13
Unigene42673_All	243	0	37	0	13.4158	13.7116	Up	6.21e-13	3.63e-12
Unigene41126_All	337	0	51	0	13.334	13.7028	Up	0	0
Unigene42868_All	255	0	38	0	13.13	13.6806	Up	2.91e-13	1.79e-12
Unigene42758_All	249	0	37	0	13.0925	13.6765	Up	6.21e-13	3.63e-12
Unigene42875_All	256	0	38	0	13.0787	13.6749	Up	2.91e-13	1.79e-12
Unigene42117_All	218	0	32	0	12.9334	13.6588	Up	2.75e-11	1.31e-10
Unigene43178_All	276	0	40	0	12.7694	13.6404	Up	6.31e-14	4.23e-13
Unigene43689_All	334	0	48	0	12.6624	13.6283	Up	0	0
Unigene43829_All	358	0	51	0	12.5518	13.6156	Up	0	0
Unigene43035_All	266	0	37	0	12.2557	13.5812	Up	6.21e-13	3.63e-12
Unigene43501_All	307	0	42	0	12.054	13.5572	Up	1.31e-14	9.33e-14
Unigene41160_All	319	0	43	0	11.8767	13.5358	Up	5.55e-15	4.05e-14
Unigene41128_All	513	0	69	0	11.8509	13.5327	Up	0	0
Unigene41112_All	477	0	64	0	11.8217	13.5291	Up	0	0
Unigene41770_All	205	0	27	0	11.6046	13.5024	Up	1.22e-09	5.1e-09
Unigene43205_All	277	0	36	0	11.451	13.4832	Up	1.33e-12	7.35e-12
Unigene43310_All	286	0	37	0	11.3987	13.4766	Up	6.21e-13	3.63e-12
Unigene41632_All	201	0	26	0	11.3972	13.4764	Up	2.6e-09	1.06e-08
Unigene43106_All	271	0	35	0	11.3794	13.4741	Up	2.83e-12	1.5e-11
Unigene42890_All	257	0	33	0	11.3136	13.4658	Up	1.29e-11	6.31e-11
Unigene41931_All	211	0	27	0	11.2746	13.4608	Up	1.22e-09	5.1e-09
Unigene42798_All	251	0	32	0	11.233	13.4555	Up	2.75e-11	1.31e-10
Unigene42806_All	252	0	32	0	11.1884	13.4497	Up	2.75e-11	1.31e-10
Unigene42970_All	262	0	33	0	11.0977	13.438	Up	1.29e-11	6.31e-11
Unigene42500_All	235	0	29	0	10.873	13.4085	Up	2.67e-10	1.18e-09
Unigene43973_All	401	0	49	0	10.7664	13.3942	Up	0	0
Unigene42012_All	215	0	26	0	10.655	13.3792	Up	2.6e-09	1.06e-08
Unigene42014_All	215	0	26	0	10.655	13.3792	Up	2.6e-09	1.06e-08
Unigene44119_All	455	0	55	0	10.6505	13.3786	Up	0	0
Unigene42789_All	250	0	30	0	10.5731	13.3681	Up	1.25e-10	5.69e-10
Unigene41863_All	209	0	25	0	10.5393	13.3635	Up	5.54e-09	2.2e-08
Unigene42108_All	218	0	26	0	10.5084	13.3593	Up	2.6e-09	1.06e-08
Unigene42674_All	244	0	29	0	10.472	13.3542	Up	2.67e-10	1.18e-09
Unigene41649_All	202	0	24	0	10.4684	13.3538	Up	1.18e-08	4.56e-08
Unigene43478_All	304	0	36	0	10.4339	13.349	Up	1.33e-12	7.35e-12
Unigene41095_All	517	0	61	0	10.3958	13.3437	Up	0	0
Unigene44046_All	424	0	50	0	10.3902	13.3429	Up	0	0
Unigene41979_All	213	0	25	0	10.3414	13.3361	Up	5.54e-09	2.2e-08
Unigene42434_All	231	0	27	0	10.2984	13.3301	Up	1.22e-09	5.09e-09
Unigene42657_All	243	0	28	0	10.1525	13.3095	Up	5.7e-10	2.46e-09
Unigene41594_All	200	0	23	0	10.1325	13.3067	Up	2.52e-08	9.46e-08
Unigene43320_All	287	0	33	0	10.131	13.3065	Up	1.29e-11	6.31e-11
Unigene43870_All	370	0	42	0	10.0016	13.2879	Up	1.31e-14	9.33e-14
Unigene41961_All	212	0	24	0	9.9746	13.284	Up	1.18e-08	4.56e-08
Unigene41304_All	508	0	57	0	9.8862	13.2712	Up	0	0
Unigene42478_All	233	0	26	0	9.8319	13.2633	Up	2.6e-09	1.06e-08
Unigene41844_All	208	0	23	0	9.7428	13.2501	Up	2.52e-08	9.46e-08
Unigene43045_All	267	0	29	0	9.5699	13.2243	Up	2.67e-10	1.18e-09
Unigene41719_All	204	0	22	0	9.5019	13.214	Up	5.38e-08	1.95e-07
Unigene43516_All	309	0	32	0	9.1245	13.1555	Up	2.75e-11	1.31e-10
Unigene42947_All	261	0	27	0	9.1147	13.154	Up	1.22e-09	5.09e-09
Unigene42260_All	224	0	23	0	9.0469	13.1432	Up	2.52e-08	9.46e-08
Unigene42028_All	215	0	22	0	9.0158	13.1382	Up	5.38e-08	1.95e-07
Unigene43005_All	264	0	27	0	9.0111	13.1375	Up	1.22e-09	5.09e-09
Unigene43843_All	362	0	37	0	9.0056	13.1366	Up	6.21e-13	3.62e-12
Unigene43159_All	274	0	28	0	9.0038	13.1363	Up	5.7e-10	2.46e-09
Unigene41359_All	463	0	47	0	8.9441	13.1267	Up	0	0
Unigene41628_All	201	0	20	0	8.7671	13.0979	Up	2.45e-07	8.36e-07
Unigene42458_All	232	0	23	0	8.7349	13.0926	Up	2.52e-08	9.46e-08
Unigene40968_All	202	0	20	0	8.7237	13.0907	Up	2.45e-07	8.36e-07
Unigene44022_All	416	0	41	0	8.6838	13.0841	Up	2.91e-14	2.01e-13
Unigene42057_All	216	0	21	0	8.5661	13.0644	Up	1.15e-07	4.05e-07
Unigene43108_All	271	0	26	0	8.4533	13.0453	Up	2.6e-09	1.06e-08
Unigene42668_All	243	0	23	0	8.3395	13.0257	Up	2.52e-08	9.46e-08
Unigene43174_All	275	0	26	0	8.3303	13.0242	Up	2.6e-09	1.06e-08
Unigene43356_All	290	0	27	0	8.2032	13.002	Up	1.22e-09	5.09e-09
Unigene41166_All	421	0	39	0	8.1621	12.9947	Up	1.36e-13	8.73e-13
Unigene41948_All	212	0	19	0	7.8966	12.947	Up	5.23e-07	1.72e-06
Unigene41662_All	202	0	18	0	7.8513	12.9387	Up	1.12e-06	3.54e-06
Unigene41038_All	259	0	23	0	7.8243	12.9337	Up	2.52e-08	9.46e-08
Unigene42010_All	214	0	19	0	7.8228	12.9335	Up	5.23e-07	1.72e-06
Unigene42766_All	249	0	22	0	7.7847	12.9264	Up	5.38e-08	1.95e-07
Unigene43282_All	284	0	25	0	7.7561	12.9211	Up	5.54e-09	2.2e-08
Unigene42036_All	216	0	19	0	7.7503	12.92	Up	5.23e-07	1.72e-06
Unigene42388_All	229	0	20	0	7.6951	12.9097	Up	2.45e-07	8.36e-07
Unigene42390_All	229	0	20	0	7.6951	12.9097	Up	2.45e-07	8.36e-07
Unigene43451_All	301	0	26	0	7.6107	12.8938	Up	2.6e-09	1.06e-08
Unigene43695_All	335	0	28	0	7.3643	12.8463	Up	5.7e-10	2.46e-09
Unigene41775_All	206	0	17	0	7.2711	12.828	Up	2.38e-06	7.29e-06
Unigene42512_All	235	0	19	0	7.1237	12.7984	Up	5.23e-07	1.72e-06
Unigene41206_All	299	0	24	0	7.0723	12.788	Up	1.18e-08	4.56e-08
Unigene41950_All	212	0	17	0	7.0653	12.7865	Up	2.38e-06	7.29e-06
Unigene41641_All	201	0	16	0	7.0136	12.7759	Up	5.08e-06	1.5e-05
Unigene42317_All	227	0	18	0	6.9866	12.7704	Up	1.12e-06	3.54e-06
Unigene42623_All	240	0	19	0	6.9753	12.768	Up	5.23e-07	1.72e-06
Unigene42845_All	254	0	20	0	6.9377	12.7602	Up	2.45e-07	8.36e-07
Unigene43493_All	306	0	24	0	6.9105	12.7546	Up	1.18e-08	4.56e-08
Unigene42118_All	218	0	17	0	6.8709	12.7463	Up	2.38e-06	7.29e-06
Unigene42427_All	231	0	18	0	6.8656	12.7452	Up	1.12e-06	3.54e-06
Unigene42132_All	219	0	17	0	6.8395	12.7397	Up	2.38e-06	7.29e-06
Unigene42160_All	220	0	17	0	6.8084	12.7331	Up	2.38e-06	7.29e-06
Unigene41836_All	208	0	16	0	6.7776	12.7266	Up	5.08e-06	1.5e-05
Unigene42770_All	249	0	19	0	6.7232	12.7149	Up	5.23e-07	1.72e-06
Unigene42547_All	237	0	18	0	6.6918	12.7082	Up	1.12e-06	3.54e-06
Unigene41912_All	211	0	16	0	6.6812	12.7059	Up	5.08e-06	1.5e-05
Unigene43114_All	271	0	20	0	6.5025	12.6668	Up	2.45e-07	8.36e-07
Unigene41766_All	205	0	15	0	6.447	12.6544	Up	1.08e-05	3.07e-05
Unigene41918_All	211	0	15	0	6.2637	12.6128	Up	1.08e-05	3.07e-05
Unigene41926_All	211	0	15	0	6.2637	12.6128	Up	1.08e-05	3.07e-05
Unigene43269_All	282	0	20	0	6.2489	12.6094	Up	2.45e-07	8.36e-07
Unigene41196_All	343	0	24	0	6.1651	12.5899	Up	1.18e-08	4.56e-08
Unigene41220_All	358	0	25	0	6.1529	12.5871	Up	5.54e-09	2.2e-08
Unigene41688_All	203	0	14	0	6.0765	12.569	Up	2.31e-05	6.24e-05
Unigene41084_All	277	0	19	0	6.0436	12.5612	Up	5.23e-07	1.72e-06
Unigene42131_All	219	0	15	0	6.0349	12.5591	Up	1.08e-05	3.07e-05
Unigene43120_All	271	0	18	0	5.8523	12.5148	Up	1.12e-06	3.54e-06
Unigene42342_All	227	0	15	0	5.8222	12.5073	Up	1.08e-05	3.07e-05
Unigene43339_All	289	0	19	0	5.7926	12.5	Up	5.23e-07	1.72e-06
Unigene42033_All	215	0	14	0	5.7373	12.4862	Up	2.31e-05	6.24e-05
Unigene41656_All	202	0	13	0	5.6704	12.4692	Up	4.93e-05	0.000127
Unigene42135_All	219	0	14	0	5.6325	12.4596	Up	2.31e-05	6.24e-05
Unigene42857_All	255	0	16	0	5.5284	12.4326	Up	5.08e-06	1.5e-05
Unigene42287_All	225	0	14	0	5.4823	12.4206	Up	2.31e-05	6.23e-05
Unigene42660_All	243	0	15	0	5.4388	12.4091	Up	1.08e-05	3.07e-05
Unigene42801_All	251	0	15	0	5.2655	12.3624	Up	1.08e-05	3.07e-05
Unigene43610_All	322	0	19	0	5.199	12.344	Up	5.23e-07	1.72e-06
Unigene41723_All	204	0	12	0	5.1829	12.3395	Up	0.000105	0.000258
Unigene41817_All	207	0	12	0	5.1078	12.3185	Up	0.000105	0.000258
Unigene42578_All	239	0	13	0	4.7925	12.2266	Up	4.93e-05	0.000127
Unigene42246_All	223	0	12	0	4.7413	12.2111	Up	0.000105	0.000258
Unigene42651_All	242	0	13	0	4.7331	12.2086	Up	4.93e-05	0.000127
Unigene42987_All	263	0	14	0	4.6902	12.1954	Up	2.31e-05	6.23e-05
Unigene17525_All	250	0	13	0	4.5817	12.1617	Up	4.93e-05	0.000127
Unigene41969_All	213	0	11	0	4.5502	12.1517	Up	0.000225	0.000523
Unigene42231_All	223	0	11	0	4.3462	12.0855	Up	0.000225	0.000523
Unigene42338_All	227	0	11	0	4.2696	12.0599	Up	0.000225	0.000523
Unigene42471_All	233	0	11	0	4.1596	12.0222	Up	0.000225	0.000523
Unigene40957_All	289	0	13	0	3.9634	11.9525	Up	4.93e-05	0.000127
Unigene43921_All	386	0	14	0	3.1957	11.6419	Up	2.31e-05	6.23e-05
Unigene41131_All	490	0	14	0	2.5174	11.2977	Up	2.31e-05	6.24e-05
Unigene44410_All	1592	2	1086	0.0976	60.1044	9.2664	Up	0.000129	0.000312
Unigene41526_All	1598	6	1497	0.2918	82.5401	8.144	Up	2.32e-05	6.24e-05
Unigene41548_All	1644	8	1351	0.3782	72.4058	7.5808	Up	8.46e-06	2.42e-05
Unigene44395_All	1049	2	331	0.1482	27.8018	7.5515	Up	0.000129	0.000312
Unigene44156_All	482	4	535	0.6449	97.7972	7.2446	Up	5.82e-05	0.000149
Unigene43171_All	275	2	266	0.5652	85.2253	7.2364	Up	0.000129	0.000313
Unigene40822_All	544	2	252	0.2857	40.8152	7.1585	Up	0.000129	0.000313
Unigene40832_All	1489	4	491	0.2088	29.054	7.1205	Up	5.82e-05	0.000149
Unigene44209_All	526	3	364	0.4432	60.9727	7.1041	Up	8.77e-05	0.000218
Unigene41207_All	685	4	471	0.4538	60.5829	7.0607	Up	5.82e-05	0.000149
Unigene40792_All	572	2	230	0.2717	35.4284	7.0267	Up	0.000129	0.000313
Unigene40797_All	503	2	222	0.309	38.887	6.9755	Up	0.000129	0.000313
Unigene44272_All	586	4	431	0.5305	64.8036	6.9326	Up	5.82e-05	0.000149
Unigene40892_All	211	2	211	0.7366	88.1089	6.9023	Up	0.000129	0.000313
Unigene41873_All	209	3	315	1.1155	132.796	6.8954	Up	8.77e-05	0.000218
Unigene43447_All	301	2	201	0.5164	58.8368	6.8321	Up	0.000129	0.000312
Unigene41094_All	552	2	200	0.2816	31.9235	6.8248	Up	0.000129	0.000313
Unigene40719_All	672	5	492	0.5782	64.5083	6.8018	Up	3.72e-05	9.82e-05
Unigene44405_All	1285	6	588	0.3629	40.3175	6.7957	Up	2.32e-05	6.24e-05
Unigene42937_All	260	2	186	0.5978	63.0318	6.7203	Up	0.000129	0.000313
Unigene42334_All	227	2	185	0.6847	71.8068	6.7125	Up	0.000129	0.000313
Unigene44339_All	730	4	342	0.4258	41.2784	6.5991	Up	5.82e-05	0.000149
Unigene41269_All	318	2	169	0.4888	46.8252	6.5819	Up	0.000129	0.000313
Unigene12855_All	849	26	2040	2.38	211.71	6.475	Up	3.22e-10	1.42e-09
Unigene40522_All	559	5	370	0.6951	58.319	6.3906	Up	3.72e-05	9.83e-05
Unigene41500_All	613	6	444	0.7607	63.8179	6.3905	Up	2.32e-05	6.24e-05
Unigene40802_All	694	3	216	0.3359	27.4229	6.3512	Up	8.77e-05	0.000218
Unigene40614_All	701	3	212	0.3326	26.6463	6.324	Up	8.77e-05	0.000218
Unigene8066_All	342	5	352	1.1362	90.6852	6.3186	Up	3.72e-05	9.82e-05
Unigene43401_All	296	2	140	0.5251	41.6731	6.3104	Up	0.000129	0.000313
Unigene44200_All	517	2	135	0.3006	23.0072	6.2581	Up	0.000129	0.000312
Unigene41409_All	816	10	657	0.9524	70.9406	6.2189	Up	2.94e-06	8.92e-06
Unigene40985_All	259	2	129	0.6001	43.8844	6.1924	Up	0.000129	0.000313
Unigene41363_All	621	2	129	0.2503	18.3028	6.1923	Up	0.000129	0.000313
Unigene41012_All	508	4	252	0.6119	43.7076	6.1584	Up	5.82e-05	0.000149
Unigene44058_All	427	2	125	0.364	25.793	6.1469	Up	0.000129	0.000312
Unigene15358_All	891	17	1062	1.4828	105.019	6.1462	Up	5.94e-08	2.15e-07
Unigene40862_All	440	2	123	0.3533	24.6304	6.1234	Up	0.000129	0.000313
Unigene44288_All	610	3	178	0.3822	25.7105	6.0719	Up	8.77e-05	0.000218
Unigene2080_All	645	8	449	0.9639	61.3347	5.9917	Up	8.46e-06	2.42e-05
Unigene2006_All	399	27	1514	5.259	334.328	5.9903	Up	1.8e-10	8.07e-10
Unigene14141_All	1142	12	670	0.8166	51.6926	5.9842	Up	9.9e-07	3.16e-06
Unigene41673_All	203	3	167	1.1485	72.4837	5.9798	Up	8.77e-05	0.000218
Unigene43255_All	281	2	111	0.5531	34.8046	5.9756	Up	0.000129	0.000313
Unigene40628_All	994	10	530	0.7819	46.9796	5.9089	Up	2.94e-06	8.92e-06
Unigene40532_All	706	6	282	0.6605	35.1936	5.7356	Up	2.32e-05	6.24e-05
Unigene43869_All	370	3	136	0.6301	32.386	5.6836	Up	8.77e-05	0.000218
Unigene40879_All	285	2	90	0.5454	27.8239	5.6729	Up	0.000129	0.000313
Unigene8115_All	426	16	696	2.9189	143.953	5.624	Up	1.05e-07	3.72e-07
Unigene40634_All	340	4	169	0.9143	43.7953	5.582	Up	5.82e-05	0.000149
Unigene40643_All	290	5	208	1.3399	63.1954	5.5596	Up	3.72e-05	9.83e-05
Unigene44398_All	1094	14	569	0.9945	45.8263	5.5261	Up	3.25e-07	1.1e-06
Unigene43614_All	323	2	79	0.4812	21.5499	5.4849	Up	0.000129	0.000312
Unigene43062_All	268	2	79	0.58	25.9724	5.4848	Up	0.000129	0.000313
Unigene41006_All	1070	8	313	0.5811	25.7739	5.471	Up	8.46e-06	2.42e-05
Unigene44152_All	481	14	545	2.262	99.8323	5.4638	Up	3.25e-07	1.1e-06
Unigene40875_All	566	4	153	0.5492	23.8174	5.4385	Up	5.82e-05	0.000149
Unigene4937_All	863	25	956	2.2513	97.6038	5.4381	Up	5.78e-10	2.49e-09
Unigene43376_All	293	3	114	0.7957	34.2813	5.4291	Up	8.77e-05	0.000218
Unigene44390_All	1026	24	910	1.8179	78.1473	5.4259	Up	1.04e-09	4.37e-09
Unigene41227_All	420	3	113	0.5551	23.7055	5.4163	Up	8.77e-05	0.000218
Unigene41209_All	517	2	75	0.3006	12.7818	5.4101	Up	0.000129	0.000313
Unigene41637_All	201	2	75	0.7733	32.8765	5.4099	Up	0.000129	0.000313
Unigene43708_All	336	2	75	0.4626	19.6672	5.4099	Up	0.000129	0.000312
Unigene43903_All	380	2	74	0.409	17.158	5.3906	Up	0.000129	0.000312
Unigene43977_All	402	4	147	0.7733	32.2189	5.3807	Up	5.82e-05	0.000149
Unigene30288_All	236	67	2405	22.0635	897.889	5.3468	Up	0	0
Unigene43202_All	277	2	71	0.5611	22.5839	5.3309	Up	0.000129	0.000313
Unigene11474_All	566	13	450	1.785	70.0512	5.2944	Up	5.69e-07	1.87e-06
Unigene41361_All	649	5	172	0.5987	23.3509	5.2855	Up	3.72e-05	9.82e-05
Unigene44317_All	670	2	68	0.232	8.9424	5.2685	Up	0.000129	0.000312
Unigene29886_All	232	463	15659	155.097	5946.97	5.2609	Up	7.38e-13	4.26e-12
Unigene42866_All	255	2	66	0.6095	22.8047	5.2256	Up	0.000129	0.000313
Unigene43718_All	338	3	99	0.6898	25.807	5.2254	Up	8.77e-05	0.000218
Unigene14554_All	674	22	722	2.5367	94.3837	5.2175	Up	3.32e-09	1.34e-08
Unigene42959_All	262	4	131	1.1865	44.0545	5.2145	Up	5.82e-05	0.000149
Unigene43609_All	322	2	65	0.4827	17.786	5.2035	Up	0.000129	0.000312
Unigene35075_All	307	270	8579	68.3497	2462.17	5.1709	Up	2.72e-13	1.68e-12
Unigene44394_All	1042	12	376	0.895	31.7936	5.1507	Up	9.9e-07	3.16e-06
Unigene14324_All	277	10	312	2.8056	99.2418	5.1446	Up	2.94e-06	8.93e-06
Unigene43830_All	358	2	62	0.4342	15.2591	5.1352	Up	0.000129	0.000312
Unigene8345_All	828	13	399	1.2202	42.4583	5.1209	Up	5.69e-07	1.87e-06
Unigene43347_All	290	6	182	1.6079	55.2959	5.1039	Up	2.32e-05	6.24e-05
Unigene40894_All	538	12	363	1.7334	59.4489	5.1	Up	9.9e-07	3.16e-06
Unigene43570_All	317	2	59	0.4903	16.3988	5.0638	Up	0.000129	0.000312
Unigene43063_All	268	4	115	1.1599	37.8079	5.0266	Up	5.82e-05	0.000149
Unigene44133_All	464	4	115	0.67	21.8373	5.0265	Up	5.82e-05	0.000149
Unigene41923_All	211	2	57	0.7366	23.8019	5.0141	Up	0.000129	0.000313
Unigene41123_All	507	4	112	0.6131	19.4639	4.9885	Up	5.82e-05	0.000149
Unigene43677_All	332	4	112	0.9363	29.7235	4.9885	Up	5.82e-05	0.000149
Unigene43361_All	291	4	112	1.0683	33.9113	4.9884	Up	5.82e-05	0.000149
Unigene35915_All	329	350	9618	82.6768	2575.78	4.9614	Up	0	0
Unigene41014_All	425	2	54	0.3657	11.195	4.9361	Up	0.000129	0.000313
Unigene42451_All	232	2	54	0.67	20.5081	4.9359	Up	0.000129	0.000313
Unigene41253_All	440	4	106	0.7065	21.2262	4.909	Up	5.82e-05	0.000149
Unigene4850_All	450	14	370	2.4178	72.4451	4.9051	Up	3.25e-07	1.1e-06
Unigene10953_All	427	14	364	2.5481	75.1092	4.8815	Up	3.25e-07	1.1e-06
Unigene41425_All	952	8	205	0.6531	18.973	4.8605	Up	8.46e-06	2.42e-05
Unigene30924_All	242	545	13772	175.022	5014.2	4.8404	Up	0	0
Unigene43326_All	287	4	101	1.0832	31.007	4.8392	Up	5.82e-05	0.000149
Unigene11439_All	302	6	150	1.544	43.7627	4.825	Up	2.32e-05	6.24e-05
Unigene42790_All	250	2	50	0.6217	17.6218	4.825	Up	0.000129	0.000313
Unigene1392_All	204	5	125	1.9048	53.9883	4.8249	Up	3.72e-05	9.83e-05
Unigene41057_All	499	2	49	0.3115	8.652	4.7957	Up	0.000129	0.000313
Unigene41842_All	208	2	48	0.7473	20.3328	4.766	Up	0.000129	0.000313
Unigene16993_All	206	5	119	1.8863	50.8979	4.754	Up	3.72e-05	9.83e-05
Unigene2215_All	494	5	115	0.7866	20.5112	4.7046	Up	3.72e-05	9.83e-05
Unigene42643_All	242	69	1583	22.1587	576.349	4.701	Up	0	0
Unigene9574_All	1644	333	7558	15.7418	405.065	4.6855	Up	2.89e-13	1.78e-12
Unigene44082_All	434	25	567	4.4767	115.11	4.6844	Up	5.78e-10	2.49e-09
Unigene42032_All	215	2	45	0.7229	18.4414	4.673	Up	0.000129	0.000313
Unigene42100_All	218	4	90	1.426	36.3752	4.6729	Up	5.82e-05	0.000149
Unigene43173_All	275	28	618	7.9129	198.005	4.6452	Up	1.01e-10	4.6e-10
Unigene43794_All	351	2	44	0.4428	11.045	4.6406	Up	0.000129	0.000312
Unigene43306_All	286	2	44	0.5435	13.5552	4.6404	Up	0.000129	0.000313
Unigene41058_All	304	2	43	0.5113	12.4628	4.6073	Up	0.000129	0.000313
Unigene41150_All	300	2	42	0.5181	12.3352	4.5734	Up	0.000129	0.000313
Unigene10484_All	717	57	1191	6.1783	146.357	4.5661	Up	5.88e-14	3.97e-13
Unigene2493_All	1027	125	2573	9.4591	220.744	4.5445	Up	0	0
Unigene11089_All	389	10	201	1.9978	45.5267	4.5102	Up	2.94e-06	8.93e-06
Unigene40560_All	510	7	140	1.0667	24.1868	4.503	Up	1.41e-05	3.92e-05
Unigene1410_All	490	17	323	2.6963	58.0799	4.429	Up	5.94e-08	2.15e-07
Unigene42361_All	228	2	38	0.6817	14.6848	4.429	Up	0.000129	0.000313
Unigene1483_All	279	3	57	0.8357	18.0007	4.4289	Up	8.77e-05	0.000218
Unigene43907_All	381	8	150	1.6318	34.6885	4.4099	Up	8.46e-06	2.42e-05
Unigene42217_All	222	2	37	0.7001	14.6848	4.3906	Up	0.000129	0.000313
Unigene40834_All	247	2	37	0.6293	13.1985	4.3905	Up	0.000129	0.000313
Unigene43448_All	301	2	37	0.5164	10.8307	4.3905	Up	0.000129	0.000312
Unigene41901_All	210	2	37	0.7402	15.5239	4.3904	Up	0.000129	0.000313
Unigene41426_All	530	4	73	0.5865	12.1358	4.371	Up	5.82e-05	0.000149
Unigene5045_All	214	9	162	3.2684	66.6993	4.351	Up	5.02e-06	1.48e-05
Unigene42577_All	238	3	54	0.9796	19.9911	4.351	Up	8.77e-05	0.000218
Unigene29661_All	230	2	35	0.6758	13.4079	4.3103	Up	0.000129	0.000312
Unigene41767_All	205	3	52	1.1373	22.3496	4.2966	Up	8.77e-05	0.000218
Unigene43279_All	283	3	52	0.8238	16.1896	4.2966	Up	8.77e-05	0.000218
Unigene28579_All	220	27	466	9.5379	186.631	4.2904	Up	1.8e-10	8.07e-10
Unigene41482_All	544	7	119	1	19.2738	4.2686	Up	1.41e-05	3.92e-05
Unigene43078_All	269	4	68	1.1556	22.2729	4.2686	Up	5.82e-05	0.000149
Unigene43407_All	297	3	51	0.785	15.1298	4.2686	Up	8.77e-05	0.000218
Unigene41823_All	208	2	34	0.7473	14.4024	4.2685	Up	0.000129	0.000312
Unigene42749_All	248	2	33	0.6267	11.7242	4.2256	Up	0.000129	0.000312
Unigene41848_All	209	2	33	0.7437	13.9119	4.2255	Up	0.000129	0.000312
Unigene42698_All	245	2	33	0.6344	11.8677	4.2255	Up	0.000129	0.000312
Unigene42125_All	219	3	49	1.0646	19.7139	4.2108	Up	8.77e-05	0.000218
Unigene10872_All	268	46	747	13.3393	245.587	4.2025	Up	7.37e-14	4.9e-13
Unigene42548_All	237	2	32	0.6558	11.8966	4.1811	Up	0.000129	0.000312
Unigene40979_All	293	343	5475	90.9783	1646.4	4.1777	Up	0	0
Unigene6646_All	1076	201	3184	14.5176	260.724	4.1666	Up	0	0
Unigene42556_All	238	3	47	0.9796	17.3997	4.1507	Up	8.77e-05	0.000218
Unigene40670_All	254	26	407	7.9552	141.182	4.1495	Up	3.22e-10	1.42e-09
Unigene43284_All	284	5	78	1.3682	24.1989	4.1446	Up	3.72e-05	9.82e-05
Unigene42257_All	224	5	77	1.7347	30.2874	4.126	Up	3.72e-05	9.82e-05
Unigene43013_All	265	5	77	1.4663	25.6015	4.126	Up	3.72e-05	9.82e-05
Unigene41809_All	207	3	46	1.1263	19.5798	4.1197	Up	8.77e-05	0.000218
Unigene41546_All	939	13	198	1.0759	18.5789	4.11	Up	5.69e-07	1.87e-06
Unigene43996_All	406	6	90	1.1485	19.5315	4.088	Up	2.32e-05	6.24e-05
Unigene43431_All	300	4	60	1.0362	17.6218	4.088	Up	5.82e-05	0.000149
Unigene43426_All	299	2	29	0.5198	8.5457	4.0392	Up	0.000129	0.000312
Unigene40731_All	215	2	29	0.7229	11.8845	4.0391	Up	0.000129	0.000312
Unigene42732_All	247	2	29	0.6293	10.3448	4.039	Up	0.000129	0.000312
Unigene43499_All	307	3	43	0.7594	12.341	4.0225	Up	8.77e-05	0.000218
Unigene12452_All	470	133	1899	21.992	355.998	4.0168	Up	0	0
Unigene42615_All	240	4	56	1.2953	20.5587	3.9884	Up	5.82e-05	0.000149
Unigene41502_All	1188	3	42	0.1963	3.115	3.9881	Up	8.77e-05	0.000218
Unigene34410_All	293	159	2203	42.1736	662.471	3.9734	Up	0	0
Unigene4796_All	276	13	178	3.6605	56.8239	3.9564	Up	5.69e-07	1.87e-06
Unigene40966_All	217	5	68	1.7907	27.6102	3.9466	Up	3.72e-05	9.82e-05
Unigene42516_All	235	2	27	0.6614	10.1232	3.936	Up	0.000129	0.000312
Unigene43238_All	280	2	27	0.5551	8.4962	3.936	Up	0.000129	0.000312
Unigene41090_All	587	7	93	0.9268	13.9593	3.9128	Up	1.41e-05	3.92e-05
Unigene42530_All	236	5	66	1.6465	24.6406	3.9036	Up	3.72e-05	9.82e-05
Unigene14050_All	220	14	184	4.9456	73.6911	3.8973	Up	3.25e-07	1.1e-06
Unigene43163_All	274	4	52	1.1345	16.7214	3.8816	Up	5.82e-05	0.000149
Unigene43710_All	336	4	52	0.9252	13.6359	3.8815	Up	5.82e-05	0.000149
Unigene41603_All	200	2	26	0.7772	11.4542	3.8814	Up	0.000129	0.000313
Unigene7808_All	240	5	64	1.6191	23.4957	3.8591	Up	3.72e-05	9.82e-05
Unigene43578_All	318	3	38	0.7332	10.5287	3.844	Up	8.77e-05	0.000218
Unigene14134_All	343	4	50	0.9063	12.8439	3.825	Up	5.82e-05	0.000149
Unigene43256_All	281	2	25	0.5531	7.8389	3.825	Up	0.000129	0.000313
Unigene42099_All	218	2	25	0.713	10.1042	3.8249	Up	0.000129	0.000313
Unigene14377_All	308	13	161	3.2802	46.0569	3.8116	Up	5.69e-07	1.87e-06
Unigene14624_All	217	9	111	3.2233	45.0695	3.8055	Up	5.02e-06	1.48e-05
Unigene15002_All	611	22	268	2.7983	38.6468	3.7877	Up	3.32e-09	1.34e-08
Unigene3162_All	311	145	1749	36.2342	495.506	3.7735	Up	0	0
Unigene26611_All	204	2	24	0.7619	10.3658	3.7661	Up	0.00013	0.000315
Unigene42182_All	221	2	24	0.7033	9.5684	3.7661	Up	0.00013	0.000315
Unigene42496_All	234	2	24	0.6642	9.0368	3.7661	Up	0.00013	0.000315
Unigene42407_All	230	2	24	0.6758	9.194	3.766	Up	0.00013	0.000315
Unigene7730_All	535	14	164	2.0337	27.0091	3.7313	Up	3.25e-07	1.1e-06
Unigene41800_All	207	3	35	1.1263	14.8976	3.7254	Up	8.77e-05	0.000218
Unigene43503_All	307	6	69	1.5189	19.803	3.7046	Up	2.32e-05	6.24e-05
Unigene41839_All	208	2	23	0.7473	9.7428	3.7046	Up	0.000131	0.000318
Unigene41851_All	209	2	23	0.7437	9.6962	3.7046	Up	0.000131	0.000318
Unigene42737_All	247	2	23	0.6293	8.2045	3.7046	Up	0.000131	0.000317
Unigene43864_All	369	8	90	1.6849	21.49	3.6729	Up	8.46e-06	2.42e-05
Unigene41990_All	213	2	22	0.7297	9.1004	3.6406	Up	0.000134	0.000323
Unigene11339_All	486	8	88	1.2793	15.9539	3.6405	Up	8.46e-06	2.42e-05
Unigene41689_All	203	2	22	0.7657	9.5487	3.6405	Up	0.000134	0.000323
Unigene42192_All	221	2	22	0.7033	8.771	3.6405	Up	0.000134	0.000323
Unigene43443_All	301	2	22	0.5164	6.4399	3.6405	Up	0.000134	0.000323
Unigene40866_All	278	3	33	0.8387	10.459	3.6404	Up	8.77e-05	0.000218
Unigene11557_All	201	7	75	2.7065	32.8765	3.6026	Up	1.41e-05	3.92e-05
Unigene43645_All	327	3	32	0.713	8.6223	3.5961	Up	8.78e-05	0.000218
Unigene14725_All	839	17	181	1.5747	19.008	3.5935	Up	5.94e-08	2.15e-07
Unigene42018_All	215	2	21	0.7229	8.606	3.5735	Up	0.000138	0.000334
Unigene42605_All	240	2	21	0.6476	7.7095	3.5735	Up	0.000138	0.000334
Unigene40705_All	388	6	63	1.2018	14.3063	3.5734	Up	2.32e-05	6.24e-05
Unigene42446_All	232	2	21	0.67	7.9754	3.5733	Up	0.000138	0.000334
Unigene41078_All	275	6	62	1.6956	19.8646	3.5503	Up	2.32e-05	6.24e-05
Unigene42979_All	263	3	31	0.8865	10.3855	3.5503	Up	8.78e-05	0.000218
Unigene42641_All	242	4	41	1.2846	14.9275	3.5386	Up	5.82e-05	0.000149
Unigene41387_All	369	4	41	0.8425	9.7899	3.5385	Up	5.82e-05	0.000149
Unigene1840_All	271	5	51	1.4339	16.5814	3.5315	Up	3.72e-05	9.83e-05
Unigene6163_All	514	116	1182	17.5391	202.616	3.5301	Up	6.17e-14	4.15e-13
Unigene931_All	1126	29	293	2.0016	22.9271	3.5178	Up	5.63e-11	2.63e-10
Unigene40640_All	318	8	80	1.9551	22.1658	3.503	Up	8.46e-06	2.42e-05
Unigene44153_All	481	6	60	0.9694	10.9907	3.503	Up	2.32e-05	6.24e-05
Unigene43008_All	265	3	30	0.8798	9.9746	3.503	Up	8.79e-05	0.000218
Unigene41201_All	300	2	20	0.5181	5.8739	3.503	Up	0.000148	0.000355
Unigene43518_All	309	2	20	0.503	5.7028	3.503	Up	0.000148	0.000355
Unigene11323_All	282	3	30	0.8268	9.3733	3.5029	Up	8.79e-05	0.000218
Unigene42421_All	231	2	20	0.6729	7.6285	3.5029	Up	0.000148	0.000355
Unigene13284_All	1825	1734	16667	73.841	804.664	3.4459	Up	3.21e-12	1.68e-11
Unigene14178_All	444	11	105	1.9254	20.8366	3.4359	Up	1.71e-06	5.34e-06
Unigene42203_All	222	2	19	0.7001	7.5409	3.4291	Up	0.000166	0.000393
Unigene41538_All	1145	12	114	0.8145	8.7724	3.429	Up	9.9e-07	3.16e-06
Unigene1402_All	371	8	76	1.6758	18.0493	3.429	Up	8.46e-06	2.42e-05
Unigene43227_All	279	4	38	1.1142	12.0005	3.429	Up	5.82e-05	0.000149
Unigene43101_All	270	2	19	0.5757	6.2003	3.4289	Up	0.000166	0.000393
Unigene41100_All	341	5	47	1.1395	12.144	3.4138	Up	3.72e-05	9.82e-05
Unigene43514_All	309	5	47	1.2575	13.4017	3.4138	Up	3.72e-05	9.82e-05
Unigene1232_All	690	470	4408	52.9371	562.875	3.4105	Up	1.27e-12	7.03e-12
Unigene43727_All	339	8	75	1.834	19.4931	3.4099	Up	8.46e-06	2.42e-05
Unigene42164_All	220	6	56	2.1195	22.4277	3.4035	Up	2.32e-05	6.24e-05
Unigene12747_All	1335	1143	10621	66.539	700.977	3.3971	Up	2.66e-13	1.64e-12
Unigene42718_All	246	4	37	1.2637	13.2522	3.3905	Up	5.82e-05	0.000149
Unigene8322_All	255	4	37	1.2191	12.7844	3.3905	Up	5.82e-05	0.000149
Unigene20844_All	212	5	46	1.8329	19.118	3.3827	Up	3.72e-05	9.83e-05
Unigene42590_All	239	6	55	1.951	20.2761	3.3775	Up	2.32e-05	6.24e-05
Unigene43249_All	281	6	55	1.6594	17.2455	3.3775	Up	2.32e-05	6.24e-05
Unigene43640_All	326	27	247	6.4366	66.7574	3.3746	Up	1.8e-10	8.07e-10
Unigene43047_All	267	7	64	2.0375	21.1197	3.3737	Up	1.41e-05	3.92e-05
Unigene42915_All	259	4	36	1.2002	12.2468	3.3511	Up	5.83e-05	0.000149
Unigene43139_All	273	2	18	0.5693	5.8094	3.3511	Up	0.000201	0.000472
Unigene28811_All	222	4	36	1.4003	14.2879	3.351	Up	5.83e-05	0.000149
Unigene43090_All	269	4	36	1.1556	11.7915	3.351	Up	5.83e-05	0.000149
Unigene8193_All	234	15	134	4.9818	50.4555	3.3403	Up	1.85e-07	6.39e-07
Unigene42701_All	245	5	44	1.586	15.8236	3.3186	Up	3.72e-05	9.82e-05
Unigene41212_All	399	4	35	0.7791	7.7289	3.3104	Up	5.83e-05	0.000149
Unigene5061_All	219	4	35	1.4195	14.0813	3.3103	Up	5.83e-05	0.000149
Unigene1741_All	357	7	61	1.5238	15.055	3.3045	Up	1.41e-05	3.92e-05
Unigene42851_All	254	3	26	0.9179	9.019	3.2966	Up	8.95e-05	0.000222
Unigene42352_All	228	2	17	0.6817	6.5695	3.2686	Up	0.000269	0.000622
Unigene41644_All	202	2	17	0.7695	7.4151	3.2685	Up	0.000269	0.000622
Unigene42960_All	262	2	17	0.5933	5.717	3.2684	Up	0.000269	0.000622
Unigene2555_All	283	7	59	1.9223	18.369	3.2564	Up	1.41e-05	3.92e-05
Unigene43236_All	280	6	50	1.6653	15.7337	3.24	Up	2.32e-05	6.24e-05
Unigene42994_All	264	3	25	0.8831	8.3436	3.24	Up	9.11e-05	0.000225
Unigene43060_All	268	7	58	2.0299	19.0683	3.2317	Up	1.41e-05	3.92e-05
Unigene42034_All	215	4	33	1.4459	13.5237	3.2255	Up	5.83e-05	0.000149
Unigene11125_All	258	12	98	3.6147	33.4677	3.2108	Up	9.9e-07	3.16e-06
Unigene41118_All	210	2200	17901	814.169	7510.65	3.2055	Up	0	0
Unigene7955_All	330	134	1089	31.5575	290.759	3.2038	Up	0	0
Unigene41362_All	398	2	16	0.3905	3.5421	3.1812	Up	0.000399	0.000898
Unigene41672_All	203	5	40	1.9142	17.3614	3.1811	Up	3.72e-05	9.82e-05
Unigene27088_All	208	3	24	1.1209	10.1664	3.1811	Up	9.42e-05	0.000233
Unigene42086_All	217	3	24	1.0744	9.7448	3.1811	Up	9.42e-05	0.000233
Unigene41217_All	435	2	16	0.3573	3.2408	3.1811	Up	0.000399	0.000898
Unigene29415_All	228	3	24	1.0226	9.2746	3.181	Up	9.42e-05	0.000233
Unigene41953_All	212	2	16	0.7332	6.6497	3.181	Up	0.000399	0.000898
Unigene43502_All	307	17	135	4.3035	38.745	3.1704	Up	5.94e-08	2.15e-07
Unigene7892_All	348	17	135	3.7965	34.1802	3.1704	Up	5.94e-08	2.15e-07
Unigene25465_All	487	78	607	12.4474	109.82	3.1412	Up	0	0
Unigene43103_All	270	6	46	1.727	15.0111	3.1197	Up	2.32e-05	6.24e-05
Unigene40599_All	233	3	23	1.0006	8.6974	3.1197	Up	0.0001	0.000246
Unigene43046_All	267	3	23	0.8732	7.5899	3.1197	Up	0.0001	0.000246
Unigene30759_All	240	3	23	0.9715	8.4438	3.1196	Up	0.0001	0.000246
Unigene7731_All	401	35	267	6.7832	58.666	3.1125	Up	1.96e-12	1.06e-11
Unigene14354_All	314	13	99	3.2175	27.7796	3.11	Up	5.69e-07	1.87e-06
Unigene42893_All	257	5	38	1.512	13.0278	3.1071	Up	3.72e-05	9.82e-05
Unigene43895_All	378	5	38	1.028	8.8575	3.1071	Up	3.72e-05	9.82e-05
Unigene4932_All	412	5	38	0.9432	8.1265	3.107	Up	3.72e-05	9.82e-05
Unigene41288_All	451	9	68	1.5509	13.2847	3.0986	Up	5.02e-06	1.48e-05
Unigene9155_All	463	22	166	3.6928	31.5898	3.0967	Up	3.32e-09	1.34e-08
Unigene43002_All	264	4	30	1.1775	10.0124	3.088	Up	5.88e-05	0.00015
Unigene5070_All	354	10	75	2.1954	18.6671	3.0879	Up	2.94e-06	8.92e-06
Unigene8413_All	213	4	30	1.4595	12.4097	3.0879	Up	5.88e-05	0.00015
Unigene42288_All	225	127	947	43.8665	370.841	3.0796	Up	0	0
Unigene20346_All	234	7	52	2.3248	19.5798	3.0742	Up	1.41e-05	3.92e-05
Unigene43467_All	303	5	37	1.2824	10.7592	3.0687	Up	3.73e-05	9.82e-05
Unigene41747_All	205	15	111	5.6865	47.7077	3.0686	Up	1.85e-07	6.39e-07
Unigene41939_All	212	5	37	1.8329	15.3775	3.0686	Up	3.73e-05	9.82e-05
Unigene8112_All	463	17	125	2.8535	23.7875	3.0594	Up	5.94e-08	2.15e-07
Unigene42754_All	248	3	22	0.9401	7.8161	3.0556	Up	0.000111	0.000272
Unigene11631_All	361	12	88	2.5834	21.4781	3.0555	Up	9.9e-07	3.16e-06
Unigene41334_All	283	16	117	4.3938	36.4266	3.0515	Up	1.05e-07	3.72e-07
Unigene41847_All	208	16	117	5.9782	49.5613	3.0514	Up	1.05e-07	3.72e-07
Unigene42222_All	222	7	51	2.4505	20.2412	3.0461	Up	1.41e-05	3.92e-05
Unigene42626_All	241	4	29	1.2899	10.6023	3.039	Up	5.93e-05	0.000152
Unigene42730_All	247	5	36	1.5732	12.8418	3.0291	Up	3.73e-05	9.83e-05
Unigene41952_All	212	6	43	2.1995	17.8711	3.0224	Up	2.32e-05	6.24e-05
Unigene17728_All	514	169	1209	25.5526	207.244	3.0198	Up	0	0
Unigene43627_All	324	13	93	3.1182	25.2905	3.0198	Up	5.69e-07	1.87e-06
Unigene11218_All	354	10	71	2.1954	17.6716	3.0089	Up	2.94e-06	8.93e-06
Unigene43886_All	376	22	156	4.5472	36.5558	3.007	Up	3.32e-09	1.34e-08
Unigene40587_All	235	12	85	3.9685	31.8692	3.0055	Up	9.9e-07	3.16e-06
Unigene480_All	1119	1182	8357	82.0916	658.021	3.0028	Up	4.44e-12	2.29e-11
Unigene2840_All	205	181	1269	68.6177	545.416	2.9907	Up	2.04e-14	1.43e-13
Unigene41224_All	330	5	35	1.1775	9.3449	2.9885	Up	3.73e-05	9.84e-05
Unigene41803_All	207	3	21	1.1263	8.9386	2.9885	Up	0.000132	0.00032
Unigene4013_All	370	50	350	10.5022	83.3463	2.9884	Up	3e-14	2.07e-13
Unigene43058_All	268	6	42	1.7399	13.8081	2.9884	Up	2.32e-05	6.24e-05
Unigene41922_All	211	5	35	1.8416	14.6152	2.9884	Up	3.73e-05	9.84e-05
Unigene43258_All	281	5	35	1.3829	10.9744	2.9884	Up	3.73e-05	9.84e-05
Unigene43457_All	302	5	35	1.2867	10.2113	2.9884	Up	3.73e-05	9.84e-05
Unigene42764_All	249	4	28	1.2485	9.9078	2.9884	Up	6.03e-05	0.000154
Unigene43034_All	266	4	28	1.1687	9.2746	2.9884	Up	6.03e-05	0.000154
Unigene41734_All	204	3	21	1.1429	9.07	2.9884	Up	0.000132	0.00032
Unigene42186_All	221	3	21	1.055	8.3723	2.9884	Up	0.000132	0.00032
Unigene43647_All	327	3	21	0.713	5.6584	2.9884	Up	0.000132	0.00032
Unigene41709_All	204	18	125	6.8573	53.9883	2.9769	Up	3.35e-08	1.24e-07
Unigene42085_All	217	10	69	3.5814	28.0162	2.9677	Up	2.94e-06	8.92e-06
Unigene7996_All	287	8	55	2.1663	16.885	2.9624	Up	8.46e-06	2.42e-05
Unigene43138_All	272	7	48	2	15.5486	2.9587	Up	1.41e-05	3.92e-05
Unigene41861_All	209	6	41	2.2311	17.2845	2.9537	Up	2.32e-05	6.24e-05
Unigene42812_All	252	6	41	1.8504	14.3352	2.9537	Up	2.32e-05	6.24e-05
Unigene41122_All	310	6	41	1.5042	11.6531	2.9536	Up	2.32e-05	6.24e-05
Unigene12363_All	282	11	75	3.0315	23.4332	2.9505	Up	1.71e-06	5.34e-06
Unigene41042_All	938	18	122	1.4914	11.4598	2.9418	Up	3.35e-08	1.24e-07
Unigene14664_All	211	4	27	1.4733	11.2746	2.936	Up	6.22e-05	0.000159
Unigene44018_All	414	11	74	2.0649	15.7489	2.9311	Up	1.71e-06	5.34e-06
Unigene43865_All	369	35	235	7.3715	56.1127	2.9283	Up	1.96e-12	1.06e-11
Unigene43951_All	395	24	161	4.722	35.9127	2.927	Up	1.04e-09	4.37e-09
Unigene12047_All	857	193	1288	17.502	132.42	2.9195	Up	0	0
Unigene11665_All	248	6	40	1.8802	14.2111	2.9181	Up	2.32e-05	6.24e-05
Unigene41751_All	205	6	40	2.2746	17.192	2.9181	Up	2.32e-05	6.24e-05
Unigene44244_All	556	9	60	1.258	9.5082	2.918	Up	5.02e-06	1.48e-05
Unigene11968_All	325	14	92	3.3478	24.9416	2.8973	Up	3.25e-07	1.1e-06
Unigene41181_All	563	7	46	0.9663	7.199	2.8973	Up	1.41e-05	3.92e-05
Unigene43626_All	325	7	46	1.6739	12.4708	2.8973	Up	1.41e-05	3.92e-05
Unigene3798_All	788	86	559	8.4817	62.5036	2.8815	Up	0	0
Unigene35027_All	306	48	312	12.1908	89.8365	2.8815	Up	9.46e-14	6.21e-13
Unigene32979_All	268	6	39	1.7399	12.8218	2.8815	Up	2.32e-05	6.24e-05
Unigene26819_All	206	4	26	1.5091	11.1205	2.8815	Up	6.56e-05	0.000167
Unigene41385_All	555	4	26	0.5601	4.1276	2.8815	Up	6.56e-05	0.000167
Unigene43601_All	321	4	26	0.9684	7.1365	2.8815	Up	6.56e-05	0.000167
Unigene1105_All	1062	198	1280	14.4895	106.195	2.8736	Up	0	0
Unigene25359_All	716	18	116	1.9538	14.2746	2.8691	Up	3.35e-08	1.24e-07
Unigene1500_All	300	38	244	9.844	71.6619	2.8639	Up	4.87e-13	2.88e-12
Unigene30813_All	241	10	64	3.2247	23.3982	2.8592	Up	2.94e-06	8.93e-06
Unigene40821_All	301	15	96	3.8729	28.1012	2.8591	Up	1.85e-07	6.39e-07
Unigene21368_All	267	5	32	1.4554	10.5599	2.8591	Up	3.79e-05	9.98e-05
Unigene42021_All	215	5	32	1.8074	13.1139	2.8591	Up	3.79e-05	9.98e-05
Unigene43154_All	274	5	32	1.4182	10.2901	2.8591	Up	3.79e-05	9.98e-05
Unigene1683_All	1303	87	556	5.189	37.5967	2.8571	Up	0	0
Unigene43265_All	282	6	38	1.6535	11.8728	2.8441	Up	2.32e-05	6.25e-05
Unigene29084_All	225	3	19	1.0362	7.4403	2.8441	Up	0.000246	0.00057
Unigene26518_All	204	3	19	1.1429	8.2062	2.844	Up	0.000246	0.00057
Unigene41914_All	211	3	19	1.105	7.934	2.844	Up	0.000246	0.00057
Unigene11609_All	274	10	63	2.8364	20.2586	2.8364	Up	2.94e-06	8.93e-06
Unigene41880_All	210	7	44	2.5905	18.4609	2.8332	Up	1.41e-05	3.92e-05
Unigene41082_All	369	8	50	1.6849	11.9389	2.8249	Up	8.46e-06	2.42e-05
Unigene2007_All	228	22	137	7.4989	52.9426	2.8197	Up	3.32e-09	1.34e-08
Unigene5987_All	303	49	303	12.568	88.1089	2.8095	Up	2.86e-14	1.99e-13
Unigene4418_All	448	13	80	2.2552	15.7337	2.8025	Up	5.69e-07	1.87e-06
Unigene6486_All	2167	447	2748	16.031	111.732	2.8011	Up	2.11e-13	1.33e-12
Unigene1950_All	284	14	86	3.8311	26.6809	2.8	Up	3.25e-07	1.1e-06
Unigene42785_All	250	31	190	9.6368	66.9628	2.7967	Up	1.78e-11	8.62e-11
Unigene41364_All	442	17	104	2.9891	20.7315	2.794	Up	5.94e-08	2.15e-07
Unigene12034_All	629	37	225	4.5715	31.5175	2.7854	Up	7.35e-13	4.25e-12
Unigene9631_All	1451	154	929	8.2483	56.4116	2.7738	Up	1.07e-13	6.99e-13
Unigene43979_All	402	10	60	1.9332	13.1506	2.7661	Up	2.94e-06	8.92e-06
Unigene4955_All	296	6	36	1.5753	10.7159	2.7661	Up	2.34e-05	6.29e-05
Unigene26508_All	203	3	18	1.1485	7.8126	2.7661	Up	0.000382	0.000863
Unigene6792_All	685	65	390	7.3745	50.1642	2.766	Up	0	0
Unigene42571_All	238	33	198	10.7758	73.3007	2.766	Up	5.78e-12	2.92e-11
Unigene23157_All	233	27	162	9.0057	61.2603	2.766	Up	1.8e-10	8.07e-10
Unigene14098_All	316	13	78	3.1972	21.7484	2.766	Up	5.69e-07	1.87e-06
Unigene11200_All	590	12	72	1.5807	10.7523	2.766	Up	9.9e-07	3.16e-06
Unigene41966_All	212	6	36	2.1995	14.9619	2.766	Up	2.34e-05	6.29e-05
Unigene13924_All	336	4	24	0.9252	6.2935	2.766	Up	8.4e-05	0.000209
Unigene41790_All	206	3	18	1.1318	7.6988	2.766	Up	0.000382	0.000863
Unigene44225_All	535	4	24	0.5811	3.9525	2.7659	Up	8.4e-05	0.000209
Unigene4770_All	441	22	131	3.877	26.1729	2.7551	Up	3.32e-09	1.34e-08
Unigene2857_All	472	20	119	3.2931	22.2139	2.7539	Up	1.06e-08	4.11e-08
Unigene10579_All	605	1542	9137	198.08	1330.66	2.748	Up	2.01e-12	1.08e-11
Unigene43212_All	278	21	124	5.8706	39.3004	2.743	Up	5.93e-09	2.35e-08
Unigene2021_All	285	7	41	1.9088	12.6753	2.7313	Up	1.41e-05	3.93e-05
Unigene1399_All	236	4	23	1.3172	8.5869	2.7047	Up	0.000106	0.00026
Unigene42423_All	231	4	23	1.3457	8.7727	2.7047	Up	0.000106	0.00026
Unigene42697_All	245	4	23	1.2688	8.2714	2.7047	Up	0.000106	0.00026
Unigene40969_All	212	24	138	8.7981	57.3539	2.7046	Up	1.04e-09	4.37e-09
Unigene41339_All	374	16	92	3.3248	21.6738	2.7046	Up	1.05e-07	3.72e-07
Unigene42371_All	229	16	92	5.43	35.3975	2.7046	Up	1.05e-07	3.72e-07
Unigene42562_All	238	4	23	1.3062	8.5147	2.7046	Up	0.000106	0.00026
Unigene43721_All	338	10	57	2.2993	14.8586	2.692	Up	2.94e-06	8.92e-06
Unigene183_All	997	83	473	6.4699	41.8009	2.6917	Up	8.02e-14	5.3e-13
Unigene5204_All	287	9	51	2.4371	15.657	2.6836	Up	5.02e-06	1.48e-05
Unigene4663_All	269	6	34	1.7334	11.1364	2.6836	Up	2.39e-05	6.42e-05
Unigene8225_All	242	6	34	1.9268	12.3789	2.6836	Up	2.39e-05	6.42e-05
Unigene41401_All	598	25	141	3.249	20.7748	2.6768	Up	5.78e-10	2.49e-09
Unigene3124_All	640	27	152	3.2787	20.9259	2.6741	Up	1.8e-10	8.07e-10
Unigene29836_All	231	8	45	2.6915	17.1641	2.6729	Up	8.48e-06	2.43e-05
Unigene41986_All	213	5	28	1.8243	11.5824	2.6665	Up	4.51e-05	0.000117
Unigene43231_All	279	5	28	1.3928	8.8425	2.6665	Up	4.51e-05	0.000117
Unigene1644_All	246	224	1251	70.7659	448.066	2.6626	Up	0	0
Unigene2066_All	517	14	78	2.1045	13.293	2.6591	Up	3.25e-07	1.1e-06
Unigene1906_All	293	7	39	1.8567	11.7278	2.6591	Up	1.42e-05	3.95e-05
Unigene41520_All	960	7	39	0.5667	3.5794	2.6591	Up	1.42e-05	3.95e-05
Unigene42506_All	235	7	39	2.3149	14.6223	2.6591	Up	1.42e-05	3.95e-05
Unigene8101_All	457	795	4423	135.196	852.748	2.6571	Up	0	0
Unigene1090_All	1766	160	890	7.0411	44.4037	2.6568	Up	0	0
Unigene42594_All	239	45	250	14.6328	92.1641	2.655	Up	3.2e-14	2.21e-13
Unigene3887_All	1580	445	2458	21.8884	137.071	2.6467	Up	0	0
Unigene29371_All	227	6	33	2.0542	12.8088	2.6405	Up	2.45e-05	6.57e-05
Unigene43017_All	265	4	22	1.1731	7.3147	2.6405	Up	0.000146	0.00035
Unigene4933_All	222	4	22	1.4003	8.7315	2.6405	Up	0.000146	0.00035
Unigene11383_All	349	31	170	6.9032	42.9184	2.6363	Up	1.78e-11	8.62e-11
Unigene11332_All	489	397	2163	63.0947	389.733	2.6269	Up	4.73e-13	2.8e-12
Unigene41715_All	204	269	1465	102.479	632.743	2.6263	Up	0	0
Unigene11686_All	408	16	87	3.0477	18.7879	2.624	Up	1.05e-07	3.72e-07
Unigene41338_All	421	7	38	1.2922	7.9528	2.6216	Up	1.43e-05	3.97e-05
Unigene40901_All	311	138	749	34.485	212.198	2.6214	Up	6.62e-14	4.44e-13
Unigene9263_All	950	262	1420	21.4333	131.7	2.6193	Up	0	0
Unigene40475_All	739	24	130	2.5239	15.4995	2.6185	Up	1.04e-09	4.37e-09
Unigene10319_All	634	50	270	6.129	37.5227	2.614	Up	3e-14	2.07e-13
Unigene8123_All	226	20	108	6.8775	42.1051	2.614	Up	1.06e-08	4.11e-08
Unigene30317_All	236	15	81	4.9396	30.2408	2.614	Up	1.85e-07	6.39e-07
Unigene41697_All	203	5	27	1.9142	11.7189	2.614	Up	5.16e-05	0.000133
Unigene41843_All	208	5	27	1.8682	11.4372	2.614	Up	5.16e-05	0.000133
Unigene5162_All	283	13	70	3.57	21.7937	2.6099	Up	5.69e-07	1.87e-06
Unigene3073_All	489	47	253	7.4697	45.586	2.6095	Up	0	0
Unigene8869_All	529	32	172	4.7012	28.6479	2.6073	Up	1.01e-11	4.99e-11
Unigene43474_All	303	8	43	2.0519	12.5039	2.6073	Up	8.5e-06	2.43e-05
Unigene859_All	944	167	895	13.7485	83.5355	2.6031	Up	6.82e-14	4.56e-13
Unigene40639_All	347	42	225	9.4066	57.1311	2.6025	Up	1.43e-13	9.2e-13
Unigene17201_All	646	17	91	2.0452	12.4116	2.6014	Up	5.94e-08	2.15e-07
Unigene22556_All	243	24	128	7.6757	46.4113	2.5961	Up	1.04e-09	4.37e-09
Unigene27823_All	213	6	32	2.1892	13.237	2.5961	Up	2.55e-05	6.85e-05
Unigene40569_All	507	320	1706	49.0516	296.477	2.5955	Up	0	0
Unigene42054_All	216	496	2633	178.459	1074.03	2.5894	Up	9.91e-13	5.58e-12
Unigene4296_All	1350	124	657	7.1384	42.8797	2.5866	Up	2.51e-14	1.75e-13
Unigene11116_All	269	7	37	2.0224	12.1191	2.5831	Up	1.45e-05	4.02e-05
Unigene41744_All	205	8	42	3.0328	18.0516	2.5734	Up	8.53e-06	2.44e-05
Unigene11263_All	281	4	21	1.1063	6.5847	2.5734	Up	0.000219	0.00051
Unigene19913_All	240	4	21	1.2953	7.7095	2.5734	Up	0.000219	0.00051
Unigene43728_All	339	4	21	0.917	5.4581	2.5734	Up	0.000219	0.00051
Unigene42188_All	221	37	194	13.0113	77.3445	2.5715	Up	7.35e-13	4.24e-12
Unigene24110_All	460	5	26	0.8447	4.9801	2.5597	Up	6.33e-05	0.000161
Unigene41779_All	206	5	26	1.8863	11.1205	2.5596	Up	6.33e-05	0.000161
Unigene41866_All	209	5	26	1.8592	10.9609	2.5596	Up	6.33e-05	0.000161
Unigene15517_All	399	16	83	3.1164	18.3284	2.5561	Up	1.05e-07	3.72e-07
Unigene41882_All	210	6	31	2.2205	13.0066	2.5503	Up	2.75e-05	7.35e-05
Unigene41859_All	209	52	268	19.3361	112.982	2.5467	Up	5.13e-14	3.47e-13
Unigene41145_All	527	13	67	1.9171	11.2017	2.5467	Up	5.69e-07	1.87e-06
Unigene1290_All	869	53	273	4.7399	27.6798	2.5459	Up	4.49e-14	3.06e-13
Unigene26457_All	203	31	159	11.868	69.0114	2.5398	Up	1.78e-11	8.62e-11
Unigene19546_All	243	8	41	2.5586	14.8661	2.5386	Up	8.59e-06	2.45e-05
Unigene32293_All	258	8	41	2.4098	14.0018	2.5386	Up	8.59e-06	2.45e-05
Unigene5227_All	344	8	41	1.8074	10.5014	2.5386	Up	8.59e-06	2.45e-05
Unigene7900_All	223	8	41	2.788	16.1994	2.5386	Up	8.59e-06	2.45e-05
Unigene31872_All	253	49	251	15.0517	87.4124	2.5379	Up	2.86e-14	1.99e-13
Unigene12608_All	617	19	97	2.3932	13.8518	2.5331	Up	1.88e-08	7.16e-08
Unigene15032_All	389	19	97	3.7959	21.9706	2.5331	Up	1.88e-08	7.16e-08
Unigene12499_All	337	10	51	2.3061	13.334	2.5316	Up	2.95e-06	8.93e-06
Unigene42281_All	225	48	244	16.5794	95.5492	2.5269	Up	9.46e-14	6.21e-13
Unigene43121_All	271	556	2823	159.447	917.828	2.5251	Up	0	0
Unigene40589_All	222	14	71	4.901	28.179	2.5235	Up	3.25e-07	1.1e-06
Unigene40925_All	239	1458	7386	474.101	2722.9	2.5219	Up	4.09e-12	2.12e-11
Unigene42885_All	256	110	557	33.3937	191.706	2.5212	Up	0	0
Unigene15470_All	313	16	81	3.9727	22.8013	2.5209	Up	1.05e-07	3.72e-07
Unigene12548_All	400	85	430	16.5147	94.7171	2.5199	Up	0	0
Unigene11769_All	462	23	115	3.869	21.9319	2.503	Up	1.85e-09	7.66e-09
Unigene12381_All	332	20	100	4.6817	26.5388	2.503	Up	1.06e-08	4.11e-08
Unigene41232_All	381	12	60	2.4478	13.8754	2.503	Up	9.9e-07	3.16e-06
Unigene10915_All	259	8	40	2.4005	13.6076	2.503	Up	8.68e-06	2.48e-05
Unigene41822_All	208	8	40	2.9891	16.944	2.503	Up	8.68e-06	2.48e-05
Unigene6222_All	347	8	40	1.7917	10.1566	2.503	Up	8.68e-06	2.48e-05
Unigene41254_All	441	7	35	1.2336	6.9928	2.503	Up	1.54e-05	4.26e-05
Unigene41753_All	205	5	25	1.8955	10.745	2.503	Up	8.45e-05	0.00021
Unigene42089_All	217	5	25	1.7907	10.1508	2.503	Up	8.45e-05	0.00021
Unigene42852_All	254	5	25	1.5298	8.6721	2.503	Up	8.45e-05	0.00021
Unigene42430_All	231	4	20	1.3457	7.6285	2.503	Up	0.00035	0.000793
Unigene42738_All	247	4	20	1.2586	7.1343	2.503	Up	0.00035	0.000793
Unigene41080_All	677	7	35	0.8036	4.5551	2.5029	Up	1.54e-05	4.26e-05
Unigene8111_All	349	45	224	10.0207	56.5513	2.4966	Up	3.2e-14	2.21e-13
Unigene5885_All	407	36	179	6.8742	38.7506	2.495	Up	1.18e-12	6.61e-12
Unigene40581_All	476	23	114	3.7552	21.1017	2.4904	Up	1.85e-09	7.66e-09
Unigene284_All	2002	145	717	5.6288	31.5555	2.487	Up	0	0
Unigene3915_All	413	12	59	2.2581	12.587	2.4788	Up	9.9e-07	3.16e-06
Unigene43197_All	277	347	1706	97.3556	542.649	2.4787	Up	0	0
Unigene33088_All	270	10	49	2.8784	15.9901	2.4738	Up	2.95e-06	8.95e-06
Unigene35395_All	315	9	44	2.2205	12.3073	2.4706	Up	5.08e-06	1.5e-05
Unigene43304_All	286	26	127	7.0651	39.1253	2.4693	Up	3.22e-10	1.42e-09
Unigene15160_All	906	40	195	3.4312	18.9638	2.4665	Up	2.24e-13	1.4e-12
Unigene41738_All	205	8	39	3.0328	16.7622	2.4665	Up	8.86e-06	2.53e-05
Unigene41726_All	204	705	3435	268.578	1483.6	2.4657	Up	0	0
Unigene15641_All	380	15	73	3.0677	16.9262	2.464	Up	1.85e-07	6.39e-07
Unigene44178_All	495	28	136	4.3961	24.2077	2.4612	Up	1.01e-10	4.6e-10
Unigene2043_All	250	21	102	6.5282	35.9484	2.4612	Up	5.93e-09	2.35e-08
Unigene41862_All	209	14	68	5.2059	28.667	2.4612	Up	3.25e-07	1.1e-06
Unigene4838_All	398	14	68	2.7337	15.0538	2.4612	Up	3.25e-07	1.1e-06
Unigene30794_All	241	7	34	2.2573	12.4303	2.4612	Up	1.64e-05	4.54e-05
Unigene42011_All	215	6	29	2.1688	11.8845	2.4541	Up	3.72e-05	9.81e-05
Unigene43685_All	333	15	72	3.5007	19.0506	2.4441	Up	1.85e-07	6.39e-07
Unigene40607_All	216	10	48	3.598	19.5798	2.4441	Up	2.96e-06	8.98e-06
Unigene20309_All	215	5	24	1.8074	9.8354	2.4441	Up	0.000122	0.000298
Unigene42901_All	258	5	24	1.5061	8.1962	2.4441	Up	0.000122	0.000298
Unigene41408_All	677	24	115	2.7551	14.9668	2.4416	Up	1.04e-09	4.37e-09
Unigene15645_All	526	19	91	2.8072	15.2432	2.441	Up	1.88e-08	7.16e-08
Unigene10931_All	359	621	2970	134.434	728.923	2.4389	Up	1.47e-14	1.04e-13
Unigene41746_All	205	9	43	3.4119	18.4814	2.4374	Up	5.13e-06	1.51e-05
Unigene12243_All	380	13	62	2.6587	14.3757	2.4348	Up	5.69e-07	1.87e-06
Unigene41316_All	409	13	62	2.4702	13.3564	2.4348	Up	5.69e-07	1.87e-06
Unigene1562_All	343	8	38	1.8126	9.7613	2.429	Up	9.17e-06	2.61e-05
Unigene8033_All	401	36	170	6.977	37.3529	2.4205	Up	1.18e-12	6.61e-12
Unigene16848_All	330	42	198	9.8911	52.8653	2.4181	Up	1.43e-13	9.2e-13
Unigene43374_All	292	7	33	1.8631	9.9575	2.4181	Up	1.83e-05	5.02e-05
Unigene41724_All	204	38	179	14.4765	77.3112	2.417	Up	4.87e-13	2.88e-12
Unigene41159_All	907	37	174	3.1703	16.9029	2.4146	Up	7.35e-13	4.24e-12
Unigene21944_All	370	40	187	8.4017	44.5307	2.406	Up	2.24e-13	1.4e-12
Unigene12360_All	331	12	56	2.8175	14.9066	2.4035	Up	9.92e-07	3.16e-06
Unigene30515_All	238	9	42	2.9388	15.5486	2.4035	Up	5.23e-06	1.54e-05
Unigene21423_All	235	6	28	1.9842	10.4981	2.4035	Up	4.82e-05	0.000125
Unigene42336_All	227	6	28	2.0542	10.8681	2.4035	Up	4.82e-05	0.000125
Unigene42598_All	239	6	28	1.951	10.3224	2.4035	Up	4.82e-05	0.000125
Unigene43235_All	280	6	28	1.6653	8.8109	2.4035	Up	4.82e-05	0.000125
Unigene43344_All	290	6	28	1.6079	8.5071	2.4035	Up	4.82e-05	0.000125
Unigene12437_All	425	1462	6822	267.344	1414.3	2.4033	Up	1.46e-12	8.03e-12
Unigene43260_All	281	11	51	3.0423	15.9913	2.3941	Up	1.72e-06	5.37e-06
Unigene40491_All	695	19	88	2.1246	11.1562	2.3926	Up	1.88e-08	7.16e-08
Unigene14494_All	278	13	60	3.6342	19.0163	2.3875	Up	5.69e-07	1.87e-06
Unigene40936_All	344	25	115	5.648	29.455	2.3827	Up	5.78e-10	2.49e-09
Unigene14946_All	510	22	101	3.3525	17.449	2.3798	Up	3.32e-09	1.34e-08
Unigene10906_All	402	17	78	3.2865	17.0958	2.379	Up	5.94e-08	2.15e-07
Unigene4681_All	211	17	78	6.2615	32.5711	2.379	Up	5.94e-08	2.15e-07
Unigene8471_All	343	12	55	2.7189	14.1282	2.3775	Up	9.93e-07	3.17e-06
Unigene7447_All	934	975	4447	81.1277	419.508	2.3704	Up	1.32e-12	7.3e-12
Unigene26416_All	203	9	41	3.4455	17.7954	2.3687	Up	5.39e-06	1.58e-05
Unigene43643_All	327	11	50	2.6143	13.4723	2.3655	Up	1.73e-06	5.4e-06
Unigene41679_All	203	57	259	21.8218	112.415	2.365	Up	5.88e-14	3.97e-13
Unigene1580_All	466	13	59	2.168	11.1554	2.3633	Up	5.7e-07	1.87e-06
Unigene25260_All	391	16	72	3.1802	16.2247	2.351	Up	1.05e-07	3.72e-07
Unigene8351_All	328	14	63	3.3172	16.9234	2.351	Up	3.26e-07	1.1e-06
Unigene5036_All	261	10	45	2.9776	15.1912	2.351	Up	3.06e-06	9.24e-06
Unigene12209_All	330	8	36	1.884	9.6119	2.351	Up	1.07e-05	3.03e-05
Unigene14537_All	436	8	36	1.426	7.275	2.351	Up	1.07e-05	3.03e-05
Unigene41111_All	277	8	36	2.2445	11.451	2.351	Up	1.07e-05	3.03e-05
Unigene19230_All	204	33	148	12.5717	63.9221	2.3461	Up	5.78e-12	2.92e-11
Unigene44347_All	747	36	161	3.7454	18.99	2.342	Up	1.18e-12	6.61e-12
Unigene8787_All	688	183	815	20.6716	104.373	2.336	Up	1.9e-13	1.2e-12
Unigene8370_All	205	38	169	14.4059	72.6361	2.334	Up	4.87e-13	2.88e-12
Unigene16778_All	200	34	151	13.2117	66.5222	2.332	Up	3.34e-12	1.75e-11
Unigene4556_All	233	476	2112	158.768	798.652	2.3306	Up	7.52e-13	4.32e-12
Unigene41282_All	433	7	31	1.2564	6.308	2.3279	Up	2.73e-05	7.3e-05
Unigene42799_All	251	7	31	2.1674	10.882	2.3279	Up	2.73e-05	7.3e-05
Unigene43806_All	354	7	31	1.5368	7.7158	2.3279	Up	2.73e-05	7.3e-05
Unigene3458_All	1228	244	1080	15.442	77.4899	2.3271	Up	1.03e-13	6.72e-13
Unigene41465_All	841	12	53	1.1089	5.5526	2.324	Up	1e-06	3.19e-06
Unigene14334_All	362	453	1999	97.2526	486.546	2.3228	Up	9.74e-13	5.5e-12
Unigene3206_All	1769	467	2059	20.5164	102.553	2.3215	Up	2.43e-13	1.52e-12
Unigene11938_All	582	32	141	4.2731	21.346	2.3206	Up	1.01e-11	5e-11
Unigene20013_All	200	5	22	1.9429	9.692	2.3186	Up	0.000309	0.000705
Unigene42712_All	246	5	22	1.5796	7.8797	2.3186	Up	0.000309	0.000705
Unigene27976_All	215	5	22	1.8074	9.0158	2.3185	Up	0.000309	0.000705
Unigene7827_All	563	23	101	3.1749	15.8064	2.3157	Up	1.85e-09	7.66e-09
Unigene40990_All	302	263	1154	67.68	336.681	2.3146	Up	0	0
Unigene14058_All	304	610	2671	155.944	774.141	2.3116	Up	2.49e-13	1.55e-12
Unigene39820_All	654	37	162	4.3968	21.8251	2.3115	Up	7.35e-13	4.24e-12
Unigene14429_All	416	24	105	4.4836	22.239	2.3104	Up	1.04e-09	4.37e-09
Unigene1994_All	269	24	105	6.9338	34.392	2.3104	Up	1.04e-09	4.37e-09
Unigene2917_All	414	24	105	4.5053	22.3465	2.3104	Up	1.04e-09	4.37e-09
Unigene12413_All	300	8	35	2.0724	10.2794	2.3104	Up	1.24e-05	3.46e-05
Unigene42563_All	238	8	35	2.6123	12.9572	2.3104	Up	1.24e-05	3.46e-05
Unigene30023_All	233	8	35	2.6684	13.2352	2.3103	Up	1.24e-05	3.46e-05
Unigene3126_All	455	222	970	37.9187	187.837	2.3085	Up	0	0
Unigene15560_All	575	22	96	2.9735	14.7104	2.3066	Up	3.32e-09	1.34e-08
Unigene27637_All	212	20	87	7.3317	36.1579	2.3021	Up	1.06e-08	4.11e-08
Unigene694_All	1083	323	1404	23.1785	114.224	2.301	Up	0	0
Unigene32037_All	255	26	113	7.924	39.0443	2.3008	Up	3.22e-10	1.42e-09
Unigene42501_All	235	30	130	9.9212	48.7411	2.2966	Up	3.16e-11	1.5e-10
Unigene42383_All	229	9	39	3.0543	15.0054	2.2966	Up	6.18e-06	1.81e-05
Unigene40807_All	224	21	91	7.2859	35.7942	2.2965	Up	5.93e-09	2.35e-08
Unigene2136_All	412	9	39	1.6977	8.3404	2.2965	Up	6.18e-06	1.81e-05
Unigene42617_All	240	6	26	1.9429	9.5451	2.2965	Up	0.000102	0.000251
Unigene4566_All	265	25	108	7.3317	35.9085	2.2921	Up	5.78e-10	2.49e-09
Unigene4540_All	256	10	43	3.0358	14.7995	2.2854	Up	3.29e-06	9.94e-06
Unigene5376_All	471	37	159	6.1051	29.7438	2.2845	Up	7.35e-13	4.24e-12
Unigene14647_All	271	97	416	27.8172	135.252	2.2816	Up	0	0
Unigene44080_All	434	14	60	2.507	12.181	2.2806	Up	3.27e-07	1.1e-06
Unigene28784_All	222	7	30	2.4505	11.9066	2.2806	Up	3.73e-05	9.84e-05
Unigene43788_All	350	11	47	2.4425	11.8318	2.2762	Up	1.82e-06	5.63e-06
Unigene43915_All	384	15	64	3.0358	14.6848	2.2742	Up	1.86e-07	6.41e-07
Unigene41264_All	462	19	81	3.1961	15.4477	2.273	Up	1.89e-08	7.16e-08
Unigene1881_All	401	8	34	1.5504	7.4706	2.2686	Up	1.53e-05	4.24e-05
Unigene40575_All	296	8	34	2.1004	10.1206	2.2686	Up	1.53e-05	4.24e-05
Unigene12810_All	1152	992	4204	66.9223	321.536	2.2644	Up	0	0
Unigene41444_All	1002	64	271	4.9639	23.8299	2.2632	Up	0	0
Unigene13575_All	374	60	254	12.4678	59.8387	2.2629	Up	0	0
Unigene5033_All	233	389	1646	129.749	622.435	2.2622	Up	0	0
Unigene44190_All	502	26	110	4.0251	19.3067	2.262	Up	3.22e-10	1.42e-09
Unigene2794_All	401	13	55	2.5195	12.0848	2.262	Up	5.78e-07	1.9e-06
Unigene12288_All	249	9	38	2.809	13.4463	2.2591	Up	7.06e-06	2.04e-05
Unigene40570_All	232	419	1768	140.358	671.451	2.2582	Up	0	0
Unigene42341_All	227	14	59	4.7931	22.9006	2.2564	Up	3.28e-07	1.1e-06
Unigene11230_All	392	271	1142	53.7273	256.685	2.2563	Up	0	0
Unigene15595_All	497	2112	8899	330.255	1577.63	2.2561	Up	0	0
Unigene44164_All	488	10	42	1.5925	7.5831	2.2515	Up	3.55e-06	1.06e-05
Unigene30466_All	237	10	42	3.2792	15.6142	2.2514	Up	3.55e-06	1.06e-05
Unigene42450_All	231	900	3777	302.79	1440.64	2.2503	Up	0	0
Unigene14181_All	240	26	109	8.4193	40.0161	2.2488	Up	3.22e-10	1.42e-09
Unigene44024_All	416	180	754	33.6272	159.697	2.2476	Up	1.91e-13	1.21e-12
Unigene42974_All	262	11	46	3.2629	15.4695	2.2452	Up	1.9e-06	5.86e-06
Unigene4815_All	650	36	150	4.3043	20.3328	2.24	Up	1.18e-12	6.61e-12
Unigene18779_All	213	6	25	2.1892	10.3414	2.24	Up	0.000162	0.000385
Unigene42871_All	255	6	25	1.8286	8.6381	2.24	Up	0.000162	0.000385
Unigene43533_All	311	6	25	1.4993	7.0827	2.24	Up	0.000162	0.000385
Unigene9357_All	355	37	154	8.1	38.2219	2.2384	Up	7.35e-13	4.24e-12
Unigene21753_All	381	32	133	6.5273	30.7572	2.2364	Up	1.01e-11	5e-11
Unigene5719_All	740	48	199	5.041	23.6942	2.2328	Up	9.46e-14	6.21e-13
Unigene9379_All	305	14	58	3.5673	16.7551	2.2317	Up	3.3e-07	1.11e-06
Unigene4999_All	232	7	29	2.3449	11.0136	2.2317	Up	5.48e-05	0.000141
Unigene2142_All	451	116	480	19.9891	93.7744	2.23	Up	6.17e-14	4.15e-13
Unigene2378_All	385	164	678	33.1051	155.163	2.2287	Up	2.33e-14	1.63e-13
Unigene41487_All	934	15	62	1.2481	5.8488	2.2284	Up	1.87e-07	6.44e-07
Unigene28313_All	217	8	33	2.8651	13.399	2.2255	Up	2.05e-05	5.6e-05
Unigene5180_All	315	8	33	1.9737	9.2305	2.2255	Up	2.05e-05	5.6e-05
Unigene37859_All	411	17	70	3.2145	15.0064	2.2229	Up	5.96e-08	2.15e-07
Unigene40468_All	354	1061	4362	232.929	1085.68	2.2206	Up	0	0
Unigene8262_All	328	18	74	4.2649	19.8782	2.2206	Up	3.35e-08	1.24e-07
Unigene43782_All	349	38	156	8.4619	39.3839	2.2186	Up	4.87e-13	2.88e-12
Unigene5173_All	332	10	41	2.3408	10.8809	2.2167	Up	4.01e-06	1.19e-05
Unigene8940_All	602	31	127	4.002	18.5878	2.2156	Up	1.78e-11	8.62e-11
Unigene9136_All	371	35	142	7.3317	33.7236	2.2015	Up	1.96e-12	1.06e-11
Unigene12145_All	603	55	223	7.0885	32.5842	2.2006	Up	0	0
Unigene7403_All	650	39	158	4.663	21.4172	2.1994	Up	3.22e-13	1.97e-12
Unigene41007_All	248	22	89	6.8942	31.6197	2.1974	Up	3.32e-09	1.34e-08
Unigene1595_All	326	32	129	7.6286	34.8652	2.1923	Up	1.01e-11	5e-11
Unigene5611_All	626	68	274	8.442	38.5652	2.1916	Up	0	0
Unigene43009_All	265	75	302	21.9951	100.411	2.1907	Up	0	0
Unigene7219_All	400	209	840	40.6067	185.029	2.188	Up	7.39e-14	4.91e-13
Unigene11272_All	234	114	458	37.8617	172.452	2.1874	Up	4.73e-14	3.22e-13
Unigene42241_All	223	306	1227	106.642	484.796	2.1846	Up	0	0
Unigene1914_All	801	40	160	3.881	17.5998	2.1811	Up	2.24e-13	1.4e-12
Unigene13648_All	419	21	84	3.8951	17.6638	2.1811	Up	5.93e-09	2.35e-08
Unigene1973_All	292	20	80	5.323	24.1394	2.1811	Up	1.06e-08	4.11e-08
Unigene23406_All	537	18	72	2.605	11.8135	2.1811	Up	3.36e-08	1.25e-07
Unigene1462_All	236	13	52	4.281	19.4138	2.1811	Up	6.19e-07	2.02e-06
Unigene1870_All	247	13	52	4.0903	18.5492	2.1811	Up	6.19e-07	2.02e-06
Unigene33032_All	269	13	52	3.7558	17.0322	2.1811	Up	6.19e-07	2.02e-06
Unigene42073_All	217	13	52	4.6558	21.1137	2.1811	Up	6.19e-07	2.02e-06
Unigene14372_All	224	9	36	3.1225	14.1604	2.1811	Up	1.12e-05	3.17e-05
Unigene14715_All	327	9	36	2.139	9.7001	2.1811	Up	1.12e-05	3.17e-05
Unigene26952_All	207	9	36	3.379	15.3233	2.1811	Up	1.12e-05	3.17e-05
Unigene41177_All	378	8	32	1.6448	7.459	2.1811	Up	2.93e-05	7.83e-05
Unigene4884_All	298	7	28	1.8255	8.2787	2.1811	Up	8.5e-05	0.000212
Unigene41985_All	213	7	28	2.5541	11.5824	2.181	Up	8.5e-05	0.000212
Unigene29421_All	228	6	24	2.0452	9.2746	2.181	Up	0.000266	0.000616
Unigene14608_All	673	59	235	6.8132	30.7661	2.1749	Up	2.22e-14	1.55e-13
Unigene6765_All	810	632	2512	60.6378	273.246	2.1719	Up	0	0
Unigene21806_All	497	22	87	3.4402	15.4235	2.1646	Up	3.32e-09	1.34e-08
Unigene12604_All	1171	385	1522	25.5514	114.519	2.1641	Up	5.64e-13	3.31e-12
Unigene2584_All	764	37	146	3.7637	16.8376	2.1615	Up	7.35e-13	4.24e-12
Unigene10638_All	1136	190	749	12.9983	58.0929	2.16	Up	1.44e-13	9.23e-13
Unigene43378_All	293	17	67	4.5091	20.1478	2.1597	Up	6.01e-08	2.17e-07
Unigene2858_All	562	732	2880	101.225	451.519	2.1572	Up	0	0
Unigene5202_All	362	13	51	2.7909	12.4131	2.1531	Up	6.55e-07	2.14e-06
Unigene17233_All	423	12	47	2.2047	9.7899	2.1507	Up	1.28e-06	4.03e-06
Unigene1297_All	1048	130	509	9.6404	42.7934	2.1502	Up	0	0
Unigene7935_All	223	10	39	3.485	15.4092	2.1446	Up	6.12e-06	1.79e-05
Unigene2260_All	425	193	752	35.2923	155.901	2.1432	Up	0	0
Unigene43291_All	284	27	105	7.3885	32.5755	2.1404	Up	1.8e-10	8.07e-10
Unigene43057_All	268	9	35	2.6099	11.5068	2.1404	Up	1.57e-05	4.34e-05
Unigene22198_All	348	17	66	3.7965	16.7103	2.138	Up	6.07e-08	2.19e-07
Unigene41407_All	467	17	66	2.8291	12.4522	2.138	Up	6.07e-08	2.19e-07
Unigene42400_All	230	147	570	49.6708	218.357	2.1362	Up	2.51e-14	1.75e-13
Unigene1867_All	317	57	221	13.9742	61.4261	2.1361	Up	5.88e-14	3.97e-13
Unigene5896_All	379	32	124	6.5618	28.8272	2.1353	Up	1.01e-11	4.99e-11
Unigene18720_All	447	8	31	1.3909	6.1105	2.1353	Up	4.46e-05	0.000116
Unigene29304_All	227	8	31	2.7389	12.0325	2.1353	Up	4.46e-05	0.000116
Unigene33816_All	282	8	31	2.2047	9.6857	2.1353	Up	4.46e-05	0.000116
Unigene42483_All	233	8	31	2.6684	11.7226	2.1352	Up	4.46e-05	0.000116
Unigene9366_All	243	8	31	2.5586	11.2402	2.1352	Up	4.46e-05	0.000116
Unigene43311_All	286	938	3631	254.887	1118.61	2.1338	Up	2.83e-13	1.75e-12
Unigene1471_All	389	30	116	5.9935	26.2741	2.1322	Up	3.16e-11	1.5e-10
Unigene43565_All	316	1075	4150	264.382	1157.13	2.1298	Up	3.09e-13	1.89e-12
Unigene24101_All	310	14	54	3.5098	15.348	2.1286	Up	3.7e-07	1.24e-06
Unigene24293_All	332	7	27	1.6386	7.1655	2.1286	Up	0.000137	0.000331
Unigene4895_All	267	7	27	2.0375	8.9099	2.1286	Up	0.000137	0.000331
Unigene12613_All	500	76	293	11.8129	51.6318	2.1279	Up	0	0
Unigene43650_All	328	345	1329	81.7441	357.002	2.1267	Up	6.79e-13	3.95e-12
Unigene43051_All	268	74	285	21.4589	93.6979	2.1264	Up	0	0
Unigene1244_All	946	864	3326	70.9797	309.778	2.1258	Up	0	0
Unigene1723_All	331	33	127	7.7481	33.8061	2.1254	Up	5.78e-12	2.92e-11
Unigene33345_All	273	13	50	3.7008	16.1372	2.1245	Up	7.16e-07	2.33e-06
Unigene8581_All	2037	276	1058	10.53	45.763	2.1197	Up	0	0
Unigene29589_All	229	6	23	2.0362	8.8494	2.1197	Up	0.000445	0.000998
Unigene29644_All	229	6	23	2.0362	8.8494	2.1197	Up	0.000445	0.000998
Unigene41001_All	645	12	46	1.4459	6.2837	2.1196	Up	1.48e-06	4.64e-06
Unigene32254_All	258	6	23	1.8074	7.8547	2.1196	Up	0.000445	0.000997
Unigene18866_All	244	11	42	3.5036	15.1663	2.114	Up	3.34e-06	1.01e-05
Unigene43738_All	341	11	42	2.507	10.8521	2.1139	Up	3.34e-06	1.01e-05
Unigene24703_All	1168	64	244	4.2584	18.4063	2.1118	Up	0	0
Unigene41295_All	399	15	57	2.9217	12.587	2.1071	Up	2.08e-07	7.16e-07
Unigene30858_All	241	10	38	3.2247	13.8927	2.1071	Up	8.41e-06	2.41e-05
Unigene41608_All	201	44	167	17.0125	73.2049	2.1053	Up	9.21e-14	6.06e-13
Unigene1442_All	592	1265	4799	166.066	714.248	2.1047	Up	6.6e-12	3.31e-11
Unigene7311_All	426	19	72	3.4662	14.8916	2.1031	Up	1.92e-08	7.28e-08
Unigene7130_All	1339	814	3084	47.2449	202.933	2.1028	Up	0	0
Unigene4820_All	230	14	53	4.7305	20.3034	2.1017	Up	4.01e-07	1.34e-06
Unigene12391_All	432	14	53	2.5186	10.8097	2.1016	Up	4.01e-07	1.34e-06
Unigene4957_All	299	363	1374	94.3511	404.888	2.1014	Up	0	0
Unigene10604_All	1391	381	1442	21.2867	91.3394	2.1013	Up	1.86e-13	1.18e-12
Unigene41382_All	373	18	68	3.7504	16.0627	2.0986	Up	3.46e-08	1.28e-07
Unigene34175_All	288	9	34	2.4286	10.4017	2.0986	Up	2.34e-05	6.29e-05
Unigene1802_All	338	13	49	2.9891	12.7732	2.0953	Up	8.21e-07	2.65e-06
Unigene7776_All	312	13	49	3.2382	13.8376	2.0953	Up	8.21e-07	2.65e-06
Unigene6236_All	372	21	79	4.3872	18.7113	2.0925	Up	5.98e-09	2.37e-08
Unigene43113_All	271	25	94	7.1694	30.5618	2.0918	Up	5.78e-10	2.49e-09
Unigene24923_All	601	36	135	4.6552	19.7915	2.088	Up	1.18e-12	6.61e-12
Unigene7288_All	538	24	90	3.4669	14.7394	2.088	Up	1.04e-09	4.38e-09
Unigene22378_All	216	12	45	4.3176	18.356	2.088	Up	1.83e-06	5.66e-06
Unigene14014_All	338	8	30	1.8394	7.8203	2.088	Up	7.06e-05	0.000179
Unigene28387_All	218	8	30	2.852	12.1251	2.088	Up	7.06e-05	0.000179
Unigene12096_All	639	719	2696	87.4459	371.74	2.0878	Up	0	0
Unigene15246_All	525	39	146	5.7732	24.5027	2.0855	Up	3.22e-13	1.97e-12
Unigene9258_All	489	31	116	4.9268	20.9011	2.0849	Up	1.78e-11	8.62e-11
Unigene2725_All	382	23	86	4.6792	19.836	2.0838	Up	1.86e-09	7.69e-09
Unigene5528_All	449	23	86	3.981	16.8761	2.0838	Up	1.86e-09	7.69e-09
Unigene2188_All	402	245	916	47.3643	200.766	2.0836	Up	1.6e-13	1.02e-12
Unigene38716_All	477	355	1327	57.8391	245.116	2.0834	Up	2.26e-13	1.42e-12
Unigene9429_All	473	110	411	18.0735	76.5597	2.0827	Up	0	0
Unigene36395_All	345	15	56	3.379	14.3017	2.0815	Up	2.24e-07	7.68e-07
Unigene42550_All	237	86	321	28.2008	119.337	2.0812	Up	0	0
Unigene41501_All	602	29	108	3.7438	15.8069	2.078	Up	5.63e-11	2.63e-10
Unigene14051_All	352	892	3317	196.94	830.276	2.0758	Up	0	0
Unigene33567_All	277	14	52	3.9279	16.5403	2.0742	Up	4.55e-07	1.51e-06
Unigene25537_All	952	7	26	0.5714	2.4063	2.0742	Up	0.000226	0.000526
Unigene14733_All	309	7	26	1.7606	7.4137	2.0741	Up	0.000226	0.000526
Unigene33673_All	279	72	267	20.0558	84.3193	2.0718	Up	0	0
Unigene15807_All	398	17	63	3.3195	13.9469	2.0709	Up	6.55e-08	2.36e-07
Unigene41941_All	212	17	63	6.232	26.1833	2.0709	Up	6.55e-08	2.36e-07
Unigene30805_All	241	166	615	53.5306	224.842	2.0705	Up	8.82e-14	5.81e-13
Unigene33109_All	270	10	37	2.8784	12.0742	2.0686	Up	1.23e-05	3.43e-05
Unigene42865_All	255	385	1424	117.336	492.028	2.0681	Up	5.64e-13	3.31e-12
Unigene44368_All	837	29	107	2.6927	11.2636	2.0645	Up	5.63e-11	2.63e-10
Unigene4755_All	399	16	59	3.1164	13.0286	2.0637	Up	1.25e-07	4.4e-07
Unigene11145_All	351	41	151	9.078	37.9044	2.0619	Up	2.08e-13	1.31e-12
Unigene11959_All	884	41	151	3.6045	15.0503	2.0619	Up	2.08e-13	1.31e-12
Unigene41326_All	496	22	81	3.4471	14.3888	2.0615	Up	3.36e-09	1.36e-08
Unigene10702_All	927	61	224	5.114	21.2906	2.0577	Up	2.33e-14	1.63e-13
Unigene6188_All	377	446	1636	91.9401	382.351	2.0561	Up	0	0
Unigene14452_All	242	33	121	10.5977	44.0545	2.0555	Up	5.78e-12	2.92e-11
Unigene1600_All	230	9	33	3.0411	12.6417	2.0555	Up	3.64e-05	9.64e-05
Unigene4357_All	873	490	1796	43.6208	181.264	2.055	Up	0	0
Unigene11894_All	1001	209	766	16.2265	67.424	2.0549	Up	7.39e-14	4.91e-13
Unigene11910_All	1070	86	315	6.2463	25.9386	2.054	Up	0	0
Unigene13742_All	526	62	227	9.1605	38.0242	2.0534	Up	0	0
Unigene1809_All	358	631	2307	136.98	567.786	2.0514	Up	0	0
Unigene5689_All	623	202	738	25.1985	104.373	2.0503	Up	0	0
Unigene42144_All	219	593	2163	210.437	870.226	2.048	Up	8.36e-13	4.77e-12
Unigene43726_All	339	340	1240	77.9454	322.286	2.0478	Up	0	0
Unigene5859_All	488	42	153	6.6887	27.6243	2.0461	Up	1.43e-13	9.2e-13
Unigene15635_All	281	14	51	3.872	15.9913	2.0461	Up	5.45e-07	1.79e-06
Unigene1787_All	268	14	51	4.0598	16.767	2.0461	Up	5.45e-07	1.79e-06
Unigene2690_All	342	22	80	4.9993	20.6103	2.0436	Up	3.4e-09	1.37e-08
Unigene42189_All	221	167	606	58.7267	241.602	2.0405	Up	6.82e-14	4.56e-13
Unigene10188_All	611	32	116	4.0702	16.7277	2.0391	Up	1.01e-11	5e-11
Unigene1877_All	293	16	58	4.2439	17.4414	2.0391	Up	1.39e-07	4.87e-07
Unigene8426_All	273	8	29	2.2774	9.3596	2.0391	Up	0.000115	0.00028
Unigene5240_All	425	16	58	2.9258	12.0243	2.039	Up	1.39e-07	4.87e-07
Unigene42747_All	248	8	29	2.507	10.3031	2.039	Up	0.000115	0.00028
Unigene40710_All	268	1403	5082	406.85	1670.78	2.038	Up	3.18e-12	1.67e-11
Unigene6901_All	1417	622	2247	34.1139	139.718	2.0341	Up	0	0
Unigene42544_All	237	590	2128	193.471	791.121	2.0318	Up	0	0
Unigene44217_All	529	33	119	4.8481	19.8203	2.0315	Up	5.79e-12	2.92e-11
Unigene13010_All	1220	124	447	7.899	32.2825	2.031	Up	2.51e-14	1.75e-13
Unigene2105_All	420	86	310	15.9133	65.0328	2.0309	Up	0	0
Unigene8223_All	323	17	61	4.0903	16.6398	2.0244	Up	7.69e-08	2.75e-07
Unigene14783_All	264	17	61	5.0045	20.3585	2.0243	Up	7.69e-08	2.75e-07
Unigene14226_All	387	24	86	4.8196	19.5798	2.0224	Up	1.06e-09	4.45e-09
Unigene11265_All	257	38	136	11.4911	46.6257	2.0206	Up	4.87e-13	2.88e-12
Unigene2090_All	486	19	68	3.0383	12.328	2.0206	Up	2.16e-08	8.16e-08
Unigene9072_All	366	90	322	19.1105	77.5166	2.0201	Up	0	0
Unigene12588_All	824	92	329	8.677	35.1794	2.0195	Up	0	0
Unigene13851_All	853	177	633	16.1263	65.3844	2.0195	Up	0	0
Unigene42216_All	222	103	368	36.0575	146.054	2.0181	Up	0	0
Unigene5065_All	348	28	100	6.253	25.3186	2.0176	Up	1.01e-10	4.62e-10
Unigene35995_All	332	14	50	3.2772	13.2694	2.0176	Up	6.97e-07	2.27e-06
Unigene14720_All	258	7	25	2.1086	8.5377	2.0176	Up	0.000376	0.00085
Unigene41895_All	210	7	25	2.5905	10.4892	2.0176	Up	0.000376	0.00085
Unigene43143_All	273	7	25	1.9927	8.0686	2.0176	Up	0.000376	0.000849
Unigene42692_All	245	7	25	2.2205	8.9907	2.0175	Up	0.000376	0.000849
Unigene7167_All	747	3564	12698	370.79	1497.73	2.0141	Up	0	0
Unigene11726_All	410	25	89	4.7388	19.1261	2.0129	Up	5.88e-10	2.53e-09
Unigene8186_All	343	9	32	2.0392	8.2201	2.0112	Up	5.84e-05	0.000149
Unigene41164_All	1210	9	32	0.5781	2.3302	2.0111	Up	5.84e-05	0.000149
Unigene11826_All	496	20	71	3.1337	12.6124	2.0089	Up	1.2e-08	4.62e-08
Unigene11013_All	285	11	39	2.9996	12.057	2.007	Up	9.76e-06	2.78e-05
Unigene41178_All	283	11	39	3.0208	12.1422	2.007	Up	9.76e-06	2.78e-05
Unigene964_All	506	24	85	3.6861	14.8009	2.0055	Up	1.07e-09	4.51e-09
Unigene6582_All	1389	74	262	4.1404	16.6195	2.005	Up	0	0
Unigene11494_All	279	13	46	3.6212	14.5269	2.0042	Up	1.8e-06	5.6e-06
Unigene41728_All	204	421	1488	160.385	642.677	2.0026	Up	1.47e-13	9.39e-13
Unigene46_All	1587	3387	11968	165.863	664.453	2.0022	Up	0	0
Unigene41867_All	209	17	60	6.3214	25.2944	2.0005	Up	8.89e-08	3.17e-07
Unigene42218_All	222	342	1206	119.725	478.646	1.9992	Up	0	0
Unigene5122_All	342	133	468	30.223	120.57	1.9962	Up	0	0
Unigene2938_All	422	238	837	43.8304	174.756	1.9953	Up	5.86e-13	3.43e-12
Unigene43152_All	274	830	2918	235.418	938.328	1.9949	Up	0	0
Unigene41349_All	407	72	253	13.7483	54.7704	1.9941	Up	0	0
Unigene15783_All	302	326	1144	83.8923	333.764	1.9922	Up	4.69e-13	2.78e-12
Unigene41974_All	213	61	214	22.2567	88.5226	1.9918	Up	2.33e-14	1.63e-13
Unigene3143_All	368	495	1734	104.537	415.165	1.9897	Up	4.44e-13	2.65e-12
Unigene43832_All	358	10	35	2.1708	8.614	1.9885	Up	2.98e-05	7.95e-05
Unigene42363_All	228	30	105	10.2258	40.5765	1.9884	Up	3.18e-11	1.51e-10
Unigene24206_All	443	24	84	4.2104	16.7069	1.9884	Up	1.09e-09	4.6e-09
Unigene5475_All	537	22	77	3.1839	12.6339	1.9884	Up	3.69e-09	1.48e-08
Unigene31312_All	246	18	63	5.6865	22.5645	1.9884	Up	4.86e-08	1.77e-07
Unigene30726_All	240	12	42	3.8858	15.4191	1.9884	Up	5.06e-06	1.49e-05
Unigene35517_All	318	12	42	2.9327	11.637	1.9884	Up	5.06e-06	1.49e-05
Unigene27824_All	213	10	35	3.6486	14.478	1.9884	Up	2.98e-05	7.95e-05
Unigene32272_All	258	10	35	3.0123	11.9528	1.9884	Up	2.98e-05	7.95e-05
Unigene8249_All	301	10	35	2.5819	10.2452	1.9884	Up	2.98e-05	7.95e-05
Unigene5231_All	203	8	28	3.0627	12.153	1.9884	Up	0.000189	0.000445
Unigene5295_All	329	8	28	1.8898	7.4986	1.9884	Up	0.000189	0.000445
Unigene9112_All	416	529	1847	98.8266	391.195	1.9849	Up	0	0
Unigene26835_All	206	55	192	20.7495	82.1209	1.9847	Up	0	0
Unigene12152_All	774	31	108	3.1127	12.2943	1.9818	Up	1.79e-11	8.68e-11
Unigene40735_All	584	199	693	26.4821	104.554	1.9812	Up	0	0
Unigene12480_All	327	152	529	36.1249	142.537	1.9803	Up	1.13e-14	8.09e-14
Unigene8359_All	339	1041	3620	238.65	940.868	1.9791	Up	1.39e-12	7.67e-12
Unigene14287_All	244	84	292	26.7547	105.442	1.9786	Up	0	0
Unigene4945_All	375	19	66	3.9376	15.5072	1.9775	Up	2.66e-08	9.95e-08
Unigene9458_All	395	51	177	10.0342	39.4817	1.9763	Up	4e-15	2.93e-14
Unigene8235_All	560	15	52	2.0817	8.1815	1.9746	Up	5.03e-07	1.67e-06
Unigene42574_All	238	234	811	76.41	300.237	1.9743	Up	3.6e-13	2.18e-12
Unigene5601_All	575	54	187	7.2986	28.6545	1.9731	Up	4.26e-14	2.91e-13
Unigene23135_All	425	13	45	2.3772	9.3292	1.9725	Up	2.63e-06	8.03e-06
Unigene36377_All	344	13	45	2.9369	11.5259	1.9725	Up	2.63e-06	8.03e-06
Unigene15559_All	457	830	2869	141.148	553.139	1.9704	Up	0	0
Unigene11311_All	423	22	76	4.042	15.8304	1.9696	Up	3.94e-09	1.58e-08
Unigene5880_All	421	22	76	4.0612	15.9056	1.9696	Up	3.94e-09	1.58e-08
Unigene34499_All	294	406	1402	107.322	420.166	1.969	Up	0	0
Unigene8341_All	296	29	100	7.6141	29.7665	1.9669	Up	5.76e-11	2.69e-10
Unigene34419_All	293	9	31	2.3872	9.3221	1.9653	Up	9.53e-05	0.000235
Unigene1390_All	505	52	179	8.0025	31.2307	1.9644	Up	5.13e-14	3.47e-13
Unigene12997_All	1009	1196	4117	92.1195	359.509	1.9644	Up	1.73e-12	9.45e-12
Unigene11585_All	276	16	55	4.5053	17.5579	1.9624	Up	2.67e-07	9.1e-07
Unigene4891_All	237	39	134	12.7887	49.8168	1.9618	Up	3.22e-13	1.97e-12
Unigene13462_All	960	1704	5846	137.946	536.547	1.9596	Up	1.17e-12	6.51e-12
Unigene2573_All	549	100	343	14.156	55.048	1.9593	Up	0	0
Unigene34554_All	295	14	48	3.6882	14.3364	1.9587	Up	1.37e-06	4.32e-06
Unigene9282_All	404	190	651	36.5497	141.977	1.9577	Up	1.44e-13	9.23e-13
Unigene896_All	315	40	137	9.8687	38.3204	1.9572	Up	2.24e-13	1.4e-12
Unigene3962_All	521	33	113	4.9225	19.11	1.9569	Up	5.84e-12	2.95e-11
Unigene8136_All	417	284	971	52.929	205.165	1.9547	Up	2.62e-14	1.82e-13
Unigene40694_All	372	46	157	9.6101	37.1857	1.9521	Up	7.37e-14	4.9e-13
Unigene26706_All	205	102	348	38.6685	149.57	1.9516	Up	0	0
Unigene18252_All	567	17	58	2.3301	9.0129	1.9516	Up	1.42e-07	4.97e-07
Unigene35497_All	318	17	58	4.1546	16.0702	1.9516	Up	1.42e-07	4.97e-07
Unigene11086_All	242	10	34	3.2114	12.3789	1.9466	Up	4.82e-05	0.000125
Unigene34992_All	305	10	34	2.5481	9.822	1.9466	Up	4.82e-05	0.000125
Unigene36360_All	343	10	34	2.2658	8.7338	1.9466	Up	4.82e-05	0.000124
Unigene42882_All	256	1150	3907	349.116	1344.69	1.9455	Up	3.62e-12	1.89e-11
Unigene3645_All	1070	53	180	3.8495	14.8221	1.945	Up	4.49e-14	3.06e-13
Unigene4109_All	456	145	492	24.7124	95.0649	1.9437	Up	0	0
Unigene41354_All	681	23	78	2.6248	10.0918	1.9429	Up	2.39e-09	9.77e-09
Unigene14507_All	246	18	61	5.6865	21.8481	1.9419	Up	7.56e-08	2.72e-07
Unigene3_All	2279	2446	8289	83.411	320.463	1.9418	Up	0	0
Unigene10966_All	302	145	491	37.3141	143.25	1.9407	Up	0	0
Unigene14091_All	220	13	44	4.5923	17.6218	1.9401	Up	4.03e-06	1.2e-05
Unigene43750_All	343	13	44	2.9455	11.3026	1.9401	Up	4.03e-06	1.2e-05
Unigene6035_All	406	13	44	2.4884	9.5487	1.9401	Up	4.03e-06	1.2e-05
Unigene38162_All	430	13	44	2.3496	9.0158	1.94	Up	4.03e-06	1.2e-05
Unigene12459_All	336	29	98	6.7076	25.6984	1.9378	Up	5.98e-11	2.79e-10
Unigene712_All	1361	180	608	10.2784	39.3609	1.9371	Up	1.91e-13	1.21e-12
Unigene37047_All	372	8	27	1.6713	6.395	1.936	Up	0.000313	0.000714
Unigene41789_All	206	8	27	3.0181	11.5483	1.936	Up	0.000313	0.000714
Unigene4780_All	200	8	27	3.1086	11.8947	1.936	Up	0.000313	0.000714
Unigene11457_All	233	8	27	2.6684	10.21	1.9359	Up	0.000313	0.000714
Unigene31471_All	248	8	27	2.507	9.5925	1.9359	Up	0.000313	0.000714
Unigene42490_All	234	8	27	2.657	10.1664	1.9359	Up	0.000313	0.000714
Unigene4842_All	230	8	27	2.7032	10.3432	1.9359	Up	0.000313	0.000714
Unigene8252_All	307	8	27	2.0252	7.749	1.9359	Up	0.000313	0.000714
Unigene10920_All	673	735	2477	84.8758	324.288	1.9339	Up	2.99e-13	1.84e-12
Unigene25070_All	409	19	64	3.6103	13.7872	1.9331	Up	4.03e-08	1.49e-07
Unigene1967_All	276	11	37	3.0974	11.8117	1.9311	Up	2.44e-05	6.57e-05
Unigene3158_All	620	36	121	4.5126	17.1954	1.93	Up	1.2e-12	6.67e-12
Unigene12451_All	360	25	84	5.397	20.5587	1.9295	Up	7.17e-10	3.07e-09
Unigene12982_All	671	176	591	20.3846	77.6041	1.9287	Up	0	0
Unigene13638_All	547	1037	3482	147.334	560.869	1.9286	Up	1.3e-12	7.22e-12
Unigene6421_All	2723	745	2500	21.2628	80.8932	1.9277	Up	1.23e-13	7.96e-13
Unigene12627_All	615	520	1745	65.7112	250	1.9277	Up	1.07e-12	6e-12
Unigene41566_All	1192	77	257	5.0203	18.9966	1.9199	Up	0	0
Unigene42274_All	224	818	2727	283.803	1072.65	1.9182	Up	0	0
Unigene40220_All	863	12	40	1.0806	4.0838	1.9181	Up	1.24e-05	3.47e-05
Unigene43179_All	276	9	30	2.5342	9.5771	1.9181	Up	0.000157	0.000372
Unigene6775_All	754	42	140	4.329	16.3597	1.918	Up	1.43e-13	9.19e-13
Unigene16286_All	250	33	110	10.2585	38.7679	1.918	Up	6.03e-12	3.04e-11
Unigene42280_All	225	18	60	6.2173	23.4957	1.918	Up	1.04e-07	3.66e-07
Unigene20436_All	314	15	50	3.7126	14.0301	1.918	Up	1.07e-06	3.41e-06
Unigene24038_All	272	9	30	2.5715	9.7179	1.918	Up	0.000157	0.000373
Unigene41342_All	529	9	30	1.3222	4.9967	1.918	Up	0.000157	0.000372
Unigene13225_All	1508	1496	4981	77.0977	291.028	1.9164	Up	3.91e-13	2.35e-12
Unigene10401_All	788	2084	6934	205.534	775.314	1.9154	Up	3.78e-12	1.97e-11
Unigene41903_All	210	1122	3732	415.226	1565.82	1.9149	Up	2.72e-13	1.68e-12
Unigene11843_All	522	43	143	6.4019	24.1371	1.9147	Up	1.32e-13	8.49e-13
Unigene3391_All	1483	557	1849	29.1894	109.854	1.9121	Up	3.26e-13	1.99e-12
Unigene1997_All	391	41	136	8.1493	30.6466	1.911	Up	2.08e-13	1.31e-12
Unigene34683_All	298	19	63	4.9551	18.627	1.9104	Up	5.45e-08	1.98e-07
Unigene28304_All	217	179	593	64.1069	240.777	1.9091	Up	0	0
Unigene12648_All	346	16	53	3.5938	13.4965	1.909	Up	5.55e-07	1.82e-06
Unigene12281_All	421	23	76	4.2458	15.9056	1.9054	Up	3.31e-09	1.34e-08
Unigene14367_All	395	89	294	17.5107	65.5798	1.905	Up	0	0
Unigene14781_All	262	10	33	2.9663	11.0977	1.9035	Up	7.87e-05	0.000198
Unigene17038_All	210	10	33	3.7008	13.8457	1.9035	Up	7.87e-05	0.000198
Unigene2863_All	311	10	33	2.4989	9.3492	1.9035	Up	7.87e-05	0.000198
Unigene7874_All	276	10	33	2.8158	10.5348	1.9035	Up	7.87e-05	0.000198
Unigene41504_All	803	54	178	5.2262	19.531	1.9019	Up	4.26e-14	2.91e-13
Unigene40760_All	263	180	593	53.1898	198.664	1.9011	Up	1.91e-13	1.21e-12
Unigene7055_All	1056	336	1106	24.7279	92.2807	1.8999	Up	5.8e-14	3.91e-13
Unigene38102_All	426	28	92	5.1081	19.0282	1.8973	Up	1.32e-10	5.97e-10
Unigene10434_All	551	25	82	3.5261	13.1124	1.8948	Up	9.59e-10	4.06e-09
Unigene41998_All	214	176	577	63.9161	237.565	1.8941	Up	0	0
Unigene43362_All	291	277	908	73.9772	274.924	1.8939	Up	0	0
Unigene1359_All	575	440	1441	59.4698	220.809	1.8926	Up	0	0
Unigene2731_All	475	44	144	7.199	26.7109	1.8916	Up	9.21e-14	6.06e-13
Unigene41461_All	560	33	108	4.5797	16.9924	1.8916	Up	6.45e-12	3.24e-11
Unigene11491_All	234	11	36	3.6533	13.5552	1.8916	Up	3.96e-05	0.000104
Unigene14358_All	260	11	36	3.288	12.1997	1.8916	Up	3.96e-05	0.000104
Unigene31580_All	249	11	36	3.4332	12.7386	1.8916	Up	3.96e-05	0.000104
Unigene4982_All	1564	321	1049	15.9507	59.0961	1.8894	Up	0	0
Unigene2691_All	332	15	49	3.5113	13.004	1.8889	Up	1.66e-06	5.17e-06
Unigene44245_All	556	23	75	3.2149	11.8852	1.8863	Up	4.26e-09	1.71e-08
Unigene4799_All	470	1189	3876	196.605	726.617	1.8859	Up	2.18e-12	1.18e-11
Unigene42440_All	231	405	1320	136.256	503.479	1.8856	Up	0	0
Unigene43061_All	268	1549	5044	449.188	1658.29	1.8843	Up	5.14e-13	3.03e-12
Unigene4330_All	639	91	296	11.0676	40.8141	1.8827	Up	0	0
Unigene39360_All	558	88	286	12.2563	45.1598	1.8815	Up	0	0
Unigene43241_All	280	20	65	5.5512	20.4539	1.8815	Up	4.06e-08	1.5e-07
Unigene24742_All	559	12	39	1.6683	6.1471	1.8815	Up	2e-05	5.48e-05
Unigene24192_All	300	41	133	10.6212	39.0616	1.8788	Up	2.1e-13	1.32e-12
Unigene44044_All	424	54	175	9.8978	36.3657	1.8774	Up	4.26e-14	2.91e-13
Unigene40268_All	917	199	644	16.8653	61.878	1.8754	Up	0	0
Unigene3534_All	934	300	969	24.9624	91.4106	1.8726	Up	9.1e-14	5.99e-13
Unigene9254_All	313	22	71	5.4625	19.9864	1.8714	Up	1.11e-08	4.3e-08
Unigene1781_All	206	84	271	31.6901	115.91	1.8709	Up	0	0
Unigene14318_All	246	168	542	53.0745	194.126	1.8709	Up	3.86e-14	2.65e-13
Unigene34183_All	288	9	29	2.4286	8.8721	1.8692	Up	0.000258	0.000599
Unigene41519_All	736	27	87	2.851	10.415	1.8691	Up	3.44e-10	1.51e-09
Unigene26385_All	203	9	29	3.4455	12.587	1.8691	Up	0.000258	0.000599
Unigene40322_All	993	9	29	0.7044	2.5732	1.8691	Up	0.000258	0.000599
Unigene40907_All	216	50	161	17.9899	65.6738	1.8681	Up	3e-14	2.07e-13
Unigene13650_All	493	41	132	6.4632	23.591	1.8679	Up	2.11e-13	1.33e-12
Unigene14406_All	374	41	132	8.5197	31.0973	1.8679	Up	2.11e-13	1.32e-12
Unigene29888_All	232	125	402	41.8729	152.672	1.8663	Up	0	0
Unigene39396_All	565	28	90	3.8514	14.035	1.8656	Up	1.84e-10	8.27e-10
Unigene4848_All	262	14	45	4.1528	15.1332	1.8656	Up	5.14e-06	1.51e-05
Unigene14566_All	422	19	61	3.4991	12.7361	1.8639	Up	1.16e-07	4.09e-07
Unigene7610_All	692	100	321	11.2307	40.8713	1.8636	Up	0	0
Unigene14330_All	917	39	125	3.3053	12.0105	1.8614	Up	3.42e-13	2.08e-12
Unigene11582_All	364	10	32	2.1351	7.7458	1.8591	Up	0.000129	0.000312
Unigene20842_All	299	10	32	2.5992	9.4297	1.8591	Up	0.000129	0.000312
Unigene5609_All	1019	162	518	12.3553	44.7894	1.858	Up	0	0
Unigene44392_All	1032	47	150	3.5394	12.8065	1.8553	Up	0	0
Unigene31992_All	254	21	67	6.4254	23.2413	1.8548	Up	3.1e-08	1.15e-07
Unigene11377_All	382	16	51	3.2551	11.7632	1.8535	Up	1.33e-06	4.2e-06
Unigene14430_All	437	16	51	2.8454	10.2827	1.8535	Up	1.33e-06	4.2e-06
Unigene36708_All	356	16	51	3.4929	12.6223	1.8535	Up	1.33e-06	4.2e-06
Unigene13407_All	609	169	538	21.5666	77.8368	1.8517	Up	0	0
Unigene1282_All	796	93	296	9.0799	32.7641	1.8514	Up	0	0
Unigene18757_All	1192	44	140	2.8687	10.3484	1.8509	Up	9.26e-14	6.09e-13
Unigene11571_All	455	11	35	1.8789	6.7776	1.8509	Up	6.46e-05	0.000164
Unigene16445_All	230	11	35	3.7169	13.4079	1.8509	Up	6.46e-05	0.000164
Unigene22026_All	357	11	35	2.3946	8.6381	1.8509	Up	6.46e-05	0.000164
Unigene42769_All	249	11	35	3.4332	12.3848	1.8509	Up	6.46e-05	0.000164
Unigene14149_All	569	930	2958	127.023	458.042	1.8504	Up	0	0
Unigene12332_All	509	34	108	5.1913	18.695	1.8485	Up	4.85e-12	2.48e-11
Unigene5167_All	309	17	54	4.2756	15.3977	1.8485	Up	6.81e-07	2.22e-06
Unigene12409_All	337	23	73	5.3041	19.0859	1.8473	Up	8.36e-09	3.27e-08
Unigene23598_All	286	23	73	6.2499	22.4893	1.8473	Up	8.36e-09	3.27e-08
Unigene41285_All	332	24	76	5.618	20.1695	1.844	Up	4.35e-09	1.74e-08
Unigene11313_All	226	12	38	4.1265	14.8148	1.844	Up	3.25e-05	8.62e-05
Unigene14465_All	281	206	652	56.9734	204.438	1.8433	Up	1.39e-13	8.92e-13
Unigene13436_All	365	809	2556	172.253	617.004	1.8407	Up	9.51e-13	5.37e-12
Unigene4783_All	325	359	1134	85.8465	307.432	1.8404	Up	0	0
Unigene11420_All	378	19	60	3.9064	13.9855	1.84	Up	1.78e-07	6.17e-07
Unigene42078_All	217	19	60	6.8046	24.3619	1.84	Up	1.78e-07	6.16e-07
Unigene9117_All	451	19	60	3.2741	11.7218	1.84	Up	1.78e-07	6.16e-07
Unigene10263_All	997	178	562	13.8751	49.6662	1.8398	Up	0	0
Unigene13291_All	590	597	1884	78.6382	281.351	1.8391	Up	0	0
Unigene2930_All	373	604	1906	125.846	450.229	1.839	Up	9.3e-14	6.11e-13
Unigene12018_All	779	80	252	7.9811	28.5025	1.8364	Up	0	0
Unigene1701_All	911	67	211	5.7157	20.4072	1.8361	Up	0	0
Unigene34409_All	293	14	44	3.7134	13.2314	1.8332	Up	8.26e-06	2.37e-05
Unigene13106_All	806	794	2495	76.5591	272.744	1.8329	Up	1.7e-12	9.26e-12
Unigene12582_All	297	648	2036	169.563	604.006	1.8327	Up	0	0
Unigene11891_All	365	968	3040	206.107	733.838	1.8321	Up	0	0
Unigene9487_All	302	22	69	5.6614	20.1308	1.8302	Up	2.42e-08	9.1e-08
Unigene43588_All	319	46	144	11.2067	39.7733	1.8274	Up	7.42e-14	4.92e-13
Unigene42768_All	249	24	75	7.4907	26.5388	1.8249	Up	6.45e-09	2.54e-08
Unigene14734_All	349	97	303	21.6002	76.4957	1.8243	Up	0	0
Unigene9938_All	897	57	178	4.9385	17.4843	1.8239	Up	5.88e-14	3.96e-13
Unigene40407_All	1233	66	206	4.16	14.7205	1.8232	Up	0	0
Unigene4728_All	253	280	873	86.01	304.028	1.8216	Up	0	0
Unigene5667_All	1023	162	505	12.307	43.4946	1.8214	Up	0	0
Unigene28059_All	215	95	296	34.3397	121.303	1.8207	Up	0	0
Unigene11039_All	272	52	162	14.8575	52.4766	1.8205	Up	5.13e-14	3.47e-13
Unigene2123_All	332	217	676	50.7964	179.403	1.8204	Up	1.8e-13	1.14e-12
Unigene11014_All	319	414	1288	100.861	355.75	1.8185	Up	2.24e-14	1.57e-13
Unigene5060_All	308	18	56	4.5419	16.0198	1.8185	Up	5.49e-07	1.81e-06
Unigene11161_All	286	9	28	2.4456	8.626	1.8185	Up	0.000425	0.000954
Unigene15381_All	260	9	28	2.6902	9.4887	1.8185	Up	0.000425	0.000954
Unigene34954_All	305	9	28	2.2933	8.0887	1.8185	Up	0.000425	0.000954
Unigene41730_All	204	9	28	3.4287	12.0934	1.8185	Up	0.000425	0.000954
Unigene42518_All	235	9	28	2.9764	10.4981	1.8185	Up	0.000425	0.000954
Unigene9404_All	312	9	28	2.2418	7.9072	1.8185	Up	0.000425	0.000954
Unigene15791_All	442	46	143	8.0881	28.5058	1.8174	Up	7.44e-14	4.93e-13
Unigene6219_All	716	240	746	26.0501	91.8006	1.8172	Up	0	0
Unigene5329_All	459	57	177	9.651	33.9766	1.8158	Up	5.88e-14	3.96e-13
Unigene1308_All	713	908	2819	98.9709	348.358	1.8155	Up	3.55e-13	2.15e-12
Unigene43483_All	304	713	2211	182.275	640.818	1.8138	Up	1.23e-12	6.82e-12
Unigene1732_All	440	20	62	3.5326	12.4153	1.8133	Up	1.43e-07	4.99e-07
Unigene27997_All	215	10	31	3.6147	12.7041	1.8133	Up	0.000211	0.000494
Unigene8335_All	333	161	499	37.5745	132.031	1.8131	Up	0	0
Unigene43591_All	319	21	65	5.1161	17.9532	1.8111	Up	7.31e-08	2.63e-07
Unigene6701_All	1864	255	788	10.6318	37.2478	1.8088	Up	0	0
Unigene44332_All	709	45	139	4.9326	17.2738	1.8082	Up	3.44e-14	2.37e-13
Unigene14413_All	337	1245	3845	287.112	1005.28	1.8079	Up	3.35e-12	1.76e-11
Unigene2431_All	568	125	386	17.103	59.8768	1.8077	Up	0	0
Unigene40928_All	641	125	386	15.1553	53.0578	1.8077	Up	0	0
Unigene15663_All	418	58	179	10.7836	37.7308	1.8069	Up	1.07e-14	7.62e-14
Unigene1893_All	1554	467	1441	23.3549	81.702	1.8066	Up	2.43e-13	1.52e-12
Unigene12366_All	539	36	111	5.1907	18.1449	1.8056	Up	2.9e-12	1.53e-11
Unigene15823_All	218	24	74	8.5559	29.9085	1.8056	Up	9.86e-09	3.84e-08
Unigene34761_All	300	24	74	6.2173	21.7335	1.8056	Up	9.86e-09	3.84e-08
Unigene43633_All	326	24	74	5.7214	20.0002	1.8056	Up	9.86e-09	3.84e-08
Unigene24397_All	317	12	37	2.9419	10.284	1.8056	Up	5.28e-05	0.000136
Unigene35148_All	309	12	37	3.0181	10.5503	1.8056	Up	5.28e-05	0.000136
Unigene41960_All	212	12	37	4.399	15.3775	1.8056	Up	5.28e-05	0.000136
Unigene42744_All	248	12	37	3.7605	13.1453	1.8056	Up	5.28e-05	0.000136
Unigene41564_All	995	12	37	0.9373	3.2764	1.8055	Up	5.28e-05	0.000136
Unigene1247_All	547	63	194	8.9509	31.2489	1.8037	Up	0	0
Unigene2209_All	1147	1808	5567	122.503	427.639	1.8036	Up	2.52e-12	1.34e-11
Unigene42999_All	264	13	40	3.8269	13.3498	1.8026	Up	2.65e-05	7.1e-05
Unigene6398_All	2069	841	2586	31.5898	110.126	1.8016	Up	8.14e-13	4.66e-12
Unigene20399_All	353	14	43	3.0822	10.7328	1.8	Up	1.33e-05	3.71e-05
Unigene812_All	458	144	442	24.4348	85.0309	1.799	Up	0	0
Unigene6517_All	1355	2485	7627	142.527	495.946	1.7989	Up	0	0
Unigene11068_All	309	15	46	3.7726	13.1165	1.7978	Up	6.73e-06	1.95e-05
Unigene7805_All	359	15	46	3.2472	11.2897	1.7977	Up	6.73e-06	1.95e-05
Unigene12509_All	480	32	98	5.1811	17.9889	1.7958	Up	5.06e-11	2.37e-10
Unigene43976_All	401	378	1157	73.2586	254.22	1.795	Up	4.79e-13	2.84e-12
Unigene8577_All	562	346	1059	47.8466	166.027	1.7949	Up	2.49e-14	1.73e-13
Unigene40652_All	296	348	1065	91.369	317.013	1.7948	Up	0	0
Unigene14230_All	288	17	52	4.5874	15.9086	1.7941	Up	1.72e-06	5.37e-06
Unigene502_All	1362	1777	5433	101.396	351.465	1.7934	Up	2.29e-12	1.23e-11
Unigene42181_All	221	18	55	6.3298	21.9276	1.7925	Up	8.74e-07	2.82e-06
Unigene13847_All	598	1662	5076	215.994	747.894	1.7918	Up	5.36e-12	2.73e-11
Unigene29966_All	233	1942	5928	647.746	2241.67	1.7911	Up	6.83e-12	3.42e-11
Unigene8040_All	357	20	61	4.3538	15.055	1.7899	Up	2.26e-07	7.74e-07
Unigene42173_All	220	83	253	29.3202	101.325	1.789	Up	8.02e-14	5.3e-13
Unigene10476_All	700	1779	5421	197.51	682.341	1.7886	Up	2.53e-12	1.35e-11
Unigene28667_All	221	236	719	82.991	286.653	1.7883	Up	3.64e-13	2.2e-12
Unigene42855_All	255	22	67	6.7049	23.1502	1.7877	Up	5.88e-08	2.13e-07
Unigene40993_All	364	45	137	9.6078	33.1619	1.7872	Up	3.86e-14	2.65e-13
Unigene43145_All	273	414	1260	117.855	406.656	1.7868	Up	2.24e-14	1.57e-13
Unigene836_All	748	1614	4912	167.692	578.597	1.7867	Up	9.76e-13	5.51e-12
Unigene901_All	1152	428	1302	28.8737	99.5814	1.7861	Up	0	0
Unigene36341_All	343	48	146	10.8757	37.5041	1.7859	Up	9.55e-14	6.26e-13
Unigene13712_All	768	51	155	5.1608	17.7824	1.7848	Up	4e-15	2.94e-14
Unigene43953_All	395	1789	5437	351.985	1212.78	1.7847	Up	0	0
Unigene41517_All	1364	26	79	1.4814	5.1031	1.7844	Up	4.04e-09	1.62e-08
Unigene7286_All	842	163	495	15.0448	51.798	1.7836	Up	1.09e-13	7.12e-13
Unigene7140_All	539	552	1676	79.5906	273.971	1.7834	Up	0	0
Unigene11056_All	341	84	255	19.1442	65.8879	1.7831	Up	0	0
Unigene41706_All	204	28	85	10.6669	36.712	1.7831	Up	1.07e-09	4.49e-09
Unigene11651_All	484	29	88	4.6565	16.0198	1.7825	Up	5.48e-10	2.37e-09
Unigene10147_All	732	945	2867	100.33	345.093	1.7822	Up	1.81e-12	9.87e-12
Unigene15622_All	480	60	182	9.7145	33.408	1.782	Up	0	0
Unigene44358_All	791	31	94	3.0458	10.4706	1.7815	Up	1.46e-10	6.59e-10
Unigene20517_All	443	63	191	11.0522	37.9883	1.7812	Up	0	0
Unigene41557_All	1010	63	191	4.8476	16.6622	1.7812	Up	0	0
Unigene599_All	1620	164	497	7.8676	27.0309	1.7806	Up	2.33e-14	1.63e-13
Unigene43322_All	287	69	209	18.6844	64.1629	1.7799	Up	0	0
Unigene2329_All	748	348	1054	36.1567	124.153	1.7798	Up	0	0
Unigene5517_All	571	39	118	5.3081	18.2081	1.7783	Up	9.23e-13	5.23e-12
Unigene10364_All	735	2854	8623	301.771	1033.69	1.7763	Up	0	0
Unigene4208_All	579	186	562	24.9658	85.5219	1.7763	Up	4.81e-13	2.85e-12
Unigene42113_All	218	48	145	17.1118	58.6045	1.776	Up	9.61e-14	6.3e-13
Unigene8036_All	338	53	160	12.1863	41.7084	1.7751	Up	4.49e-14	3.06e-13
Unigene43883_All	375	720	2173	149.215	510.562	1.7747	Up	0	0
Unigene4606_All	335	57	172	13.2233	45.238	1.7745	Up	5.88e-14	3.96e-13
Unigene2217_All	517	140	422	21.045	71.9187	1.7729	Up	0	0
Unigene44202_All	519	1280	3858	191.67	654.96	1.7728	Up	2.68e-12	1.43e-11
Unigene7778_All	296	72	217	18.9039	64.5934	1.7727	Up	0	0
Unigene14078_All	529	141	424	20.7145	70.6204	1.7694	Up	0	0
Unigene42652_All	242	13	39	4.1748	14.1994	1.7661	Up	4.29e-05	0.000111
Unigene1925_All	369	11	33	2.3167	7.8797	1.7661	Up	0.000172	0.000406
Unigene6244_All	367	55	165	11.6468	39.613	1.766	Up	0	0
Unigene11850_All	718	46	138	4.979	16.9346	1.766	Up	8.26e-14	5.46e-13
Unigene13854_All	593	170	510	22.2795	75.7766	1.766	Up	2.54e-13	1.58e-12
Unigene15397_All	456	26	78	4.4312	15.0713	1.766	Up	6.33e-09	2.5e-08
Unigene43359_All	291	26	78	6.9437	23.6168	1.766	Up	6.33e-09	2.5e-08
Unigene21872_All	206	25	75	9.4316	32.0785	1.766	Up	1.24e-08	4.77e-08
Unigene10826_All	520	21	63	3.1385	10.6747	1.766	Up	1.83e-07	6.33e-07
Unigene42827_All	253	21	63	6.4507	21.9402	1.766	Up	1.83e-07	6.33e-07
Unigene20257_All	315	19	57	4.6876	15.9435	1.766	Up	7.1e-07	2.31e-06
Unigene34463_All	293	18	54	4.7744	16.2385	1.766	Up	1.4e-06	4.4e-06
Unigene22904_All	387	17	51	3.4139	11.6113	1.766	Up	2.77e-06	8.41e-06
Unigene43329_All	288	17	51	4.5874	15.6026	1.766	Up	2.77e-06	8.41e-06
Unigene44342_All	742	17	51	1.7806	6.056	1.766	Up	2.77e-06	8.41e-06
Unigene4518_All	247	15	45	4.7196	16.0522	1.766	Up	1.09e-05	3.07e-05
Unigene30333_All	236	14	42	4.6103	15.6804	1.766	Up	2.16e-05	5.88e-05
Unigene38520_All	458	14	42	2.3756	8.0799	1.766	Up	2.16e-05	5.88e-05
Unigene41494_All	791	14	42	1.3755	4.6783	1.766	Up	2.16e-05	5.88e-05
Unigene44314_All	667	13	39	1.5147	5.1518	1.766	Up	4.29e-05	0.000111
Unigene12607_All	287	12	36	3.2495	11.052	1.766	Up	8.57e-05	0.000213
Unigene38757_All	481	12	36	1.9389	6.5944	1.766	Up	8.57e-05	0.000213
Unigene42436_All	231	12	36	4.0372	13.7313	1.766	Up	8.57e-05	0.000213
Unigene7973_All	342	12	36	2.7269	9.2746	1.766	Up	8.57e-05	0.000213
Unigene20028_All	215	11	33	3.9762	13.5237	1.766	Up	0.000172	0.000406
Unigene37074_All	373	11	33	2.2919	7.7952	1.766	Up	0.000172	0.000406
Unigene40498_All	235	11	33	3.6378	12.3727	1.766	Up	0.000172	0.000406
Unigene43336_All	289	11	33	2.9581	10.0609	1.766	Up	0.000172	0.000406
Unigene2031_All	218	10	30	3.565	12.1251	1.766	Up	0.000345	0.000783
Unigene43420_All	298	10	30	2.6079	8.87	1.766	Up	0.000345	0.000783
Unigene4632_All	394	826	2470	162.928	552.358	1.7614	Up	0	0
Unigene9662_All	1628	1836	5490	87.6455	297.124	1.7613	Up	7.43e-12	3.71e-11
Unigene40620_All	245	283	846	89.7701	304.245	1.7609	Up	0	0
Unigene40596_All	355	69	206	15.1054	51.128	1.759	Up	0	0
Unigene44193_All	503	2124	6341	328.169	1110.73	1.759	Up	1e-12	5.66e-12
Unigene9777_All	2206	1576	4703	55.5216	187.84	1.7584	Up	4.21e-12	2.17e-11
Unigene10550_All	1348	170	507	9.801	33.1389	1.7575	Up	2.54e-13	1.58e-12
Unigene8568_All	505	406	1210	62.4807	211.112	1.7565	Up	0	0
Unigene40756_All	566	79	235	10.8473	36.5823	1.7538	Up	0	0
Unigene6469_All	1486	1161	3451	60.719	204.619	1.7527	Up	2.23e-12	1.2e-11
Unigene5787_All	669	31	92	3.6012	12.1166	1.7504	Up	3.52e-10	1.54e-09
Unigene42303_All	226	30	89	10.3163	34.6978	1.7499	Up	6.86e-10	2.94e-09
Unigene5420_All	438	29	86	5.1456	17.2999	1.7494	Up	1.34e-09	5.59e-09
Unigene4617_All	434	3086	9150	552.609	1857.6	1.7491	Up	0	0
Unigene1149_All	545	1657	4913	236.286	794.274	1.7491	Up	2.97e-12	1.57e-11
Unigene44379_All	891	46	136	4.0123	13.4487	1.745	Up	9.7e-14	6.36e-13
Unigene41449_All	486	22	65	3.518	11.7841	1.744	Up	1.49e-07	5.16e-07
Unigene15592_All	572	21	62	2.8532	9.5503	1.743	Up	2.92e-07	9.88e-07
Unigene41498_All	605	21	62	2.6976	9.0293	1.7429	Up	2.92e-07	9.88e-07
Unigene14743_All	361	41	121	8.8265	29.5323	1.7424	Up	8.65e-13	4.93e-12
Unigene10979_All	360	20	59	4.3176	14.4401	1.7418	Up	5.76e-07	1.89e-06
Unigene11355_All	371	20	59	4.1896	14.0119	1.7418	Up	5.76e-07	1.89e-06
Unigene4711_All	301	119	351	30.725	102.745	1.7416	Up	0	0
Unigene3966_All	822	37	109	3.4982	11.6835	1.7398	Up	1.03e-11	5.09e-11
Unigene7745_All	315	72	212	17.7637	59.2987	1.7391	Up	0	0
Unigene42017_All	215	18	53	6.5065	21.7199	1.7391	Up	2.25e-06	6.9e-06
Unigene9113_All	1365	892	2626	50.786	169.505	1.7388	Up	0	0
Unigene7904_All	424	51	150	9.3479	31.1706	1.7375	Up	5.11e-15	3.73e-14
Unigene5625_All	623	194	570	24.2005	80.6133	1.736	Up	4e-13	2.4e-12
Unigene42869_All	255	16	47	4.8763	16.2397	1.7357	Up	8.8e-06	2.51e-05
Unigene14186_All	328	46	135	10.8992	36.2643	1.7343	Up	1.11e-13	7.23e-13
Unigene11469_All	349	30	88	6.6805	22.2166	1.7336	Up	1.08e-09	4.56e-09
Unigene28003_All	215	511	1497	184.712	613.484	1.7318	Up	0	0
Unigene619_All	1436	426	1248	23.0551	76.5738	1.7318	Up	2.05e-13	1.29e-12
Unigene43261_All	281	774	2267	214.065	710.829	1.7315	Up	0	0
Unigene41442_All	585	14	41	1.8599	6.1752	1.7313	Up	3.48e-05	9.22e-05
Unigene10685_All	860	67	196	6.0546	20.0806	1.7297	Up	0	0
Unigene3033_All	433	53	155	9.5126	31.5401	1.7293	Up	4.53e-14	3.09e-13
Unigene41089_All	2750	345	1008	9.7498	32.2959	1.7279	Up	6.79e-13	3.95e-12
Unigene43406_All	296	1023	2988	268.593	889.424	1.7274	Up	0	0
Unigene44229_All	538	88	257	12.7119	42.0892	1.7273	Up	0	0
Unigene2290_All	390	97	283	19.3294	63.9354	1.7258	Up	0	0
Unigene42439_All	231	278	811	93.5286	309.335	1.7257	Up	6.51e-14	4.36e-13
Unigene14640_All	463	24	70	4.0285	13.321	1.7254	Up	6.13e-08	2.21e-07
Unigene35286_All	313	12	35	2.9795	9.8524	1.7254	Up	0.000139	0.000334
Unigene3174_All	612	239	697	30.3499	100.346	1.7252	Up	3.23e-13	1.97e-12
Unigene42105_All	218	244	711	86.9851	287.364	1.724	Up	1.03e-13	6.72e-13
Unigene44113_All	451	236	687	40.6674	134.215	1.7226	Up	3.64e-13	2.2e-12
Unigene1937_All	281	11	32	3.0423	10.0338	1.7216	Up	0.000278	0.000643
Unigene7532_All	584	238	692	31.672	104.403	1.7209	Up	5.86e-13	3.43e-12
Unigene34018_All	285	32	93	8.726	28.7513	1.7202	Up	4.49e-10	1.95e-09
Unigene12072_All	953	233	677	19.0009	62.5915	1.7199	Up	0	0
Unigene42293_All	225	1045	3036	360.948	1188.88	1.7197	Up	0	0
Unigene40941_All	229	21	61	7.1268	23.4701	1.7195	Up	4.67e-07	1.55e-06
Unigene12639_All	376	31	90	6.4075	21.0899	1.7187	Up	8.78e-10	3.73e-09
Unigene41346_All	1222	31	90	1.9715	6.4892	1.7187	Up	8.78e-10	3.73e-09
Unigene13726_All	476	392	1137	64.0016	210.462	1.7174	Up	0	0
Unigene36879_All	364	20	58	4.2701	14.0393	1.7171	Up	9.21e-07	2.96e-06
Unigene8991_All	475	39	113	6.3809	20.9606	1.7158	Up	6.75e-12	3.38e-11
Unigene9251_All	412	38	110	7.168	23.5242	1.7145	Up	1.3e-11	6.37e-11
Unigene8793_All	318	866	2505	211.642	694.065	1.7134	Up	3.88e-13	2.34e-12
Unigene13980_All	1248	353	1020	21.9822	72.0121	1.7119	Up	0	0
Unigene43314_All	286	691	1992	187.769	613.682	1.7085	Up	1.34e-12	7.42e-12
Unigene43371_All	292	17	49	4.5246	14.7854	1.7083	Up	7.12e-06	2.06e-05
Unigene43585_All	319	17	49	4.1416	13.534	1.7083	Up	7.12e-06	2.06e-05
Unigene4120_All	416	42	121	7.8463	25.6278	1.7076	Up	1.52e-12	8.37e-12
Unigene13901_All	1342	234	674	13.5511	44.2514	1.7073	Up	3.6e-13	2.18e-12
Unigene12570_All	450	25	72	4.3176	14.0974	1.7071	Up	4.97e-08	1.81e-07
Unigene2693_All	316	25	72	6.1484	20.0754	1.7071	Up	4.97e-08	1.81e-07
Unigene24152_All	310	66	190	16.546	54.0022	1.7065	Up	0	0
Unigene27638_All	212	255	734	93.4794	305.056	1.7064	Up	0	0
Unigene12668_All	805	352	1013	33.9827	110.875	1.7061	Up	3.47e-13	2.1e-12
Unigene9854_All	1374	218	627	12.3305	40.2069	1.7052	Up	0	0
Unigene12255_All	547	16	46	2.2732	7.4095	1.7047	Up	1.41e-05	3.92e-05
Unigene42511_All	235	88	253	29.1022	94.8577	1.7046	Up	0	0
Unigene29470_All	228	24	69	8.1806	26.6645	1.7046	Up	9.77e-08	3.46e-07
Unigene761_All	310	16	46	4.0112	13.0742	1.7046	Up	1.41e-05	3.92e-05
Unigene14614_All	237	118	339	38.6941	126.029	1.7036	Up	0	0
Unigene15554_All	704	917	2634	101.23	329.658	1.7033	Up	0	0
Unigene14125_All	349	230	660	51.217	166.624	1.7019	Up	3.06e-13	1.88e-12
Unigene44028_All	418	1429	4100	265.685	864.226	1.7017	Up	3.21e-12	1.68e-11
Unigene15327_All	284	1379	3956	377.361	1227.32	1.7015	Up	4.65e-12	2.38e-11
Unigene13907_All	939	258	740	21.3533	69.4362	1.7012	Up	2.35e-14	1.64e-13
Unigene42168_All	220	30	86	10.5977	34.4426	1.7004	Up	2.73e-09	1.11e-08
Unigene14559_All	268	22	63	6.3797	20.7122	1.6989	Up	3.78e-07	1.27e-06
Unigene28146_All	216	29	83	10.4341	33.8567	1.6981	Up	5.34e-09	2.12e-08
Unigene2315_All	284	625	1788	171.03	554.714	1.6975	Up	0	0
Unigene5723_All	1052	121	346	8.9388	28.9788	1.6968	Up	0	0
Unigene9145_All	301	28	80	7.2294	23.4176	1.6956	Up	1.05e-08	4.06e-08
Unigene12405_All	346	14	40	3.1446	10.186	1.6956	Up	5.6e-05	0.000144
Unigene578_All	1265	1167	3333	71.6955	232.148	1.6951	Up	2.62e-12	1.39e-11
Unigene14899_All	479	283	808	45.9158	148.626	1.6946	Up	0	0
Unigene10347_All	533	41	117	5.9782	19.341	1.6939	Up	4.49e-12	2.31e-11
Unigene41640_All	201	222	633	85.8358	277.477	1.6927	Up	0	0
Unigene39417_All	567	20	57	2.7413	8.8575	1.692	Up	1.47e-06	4.61e-06
Unigene43882_All	375	20	57	4.1449	13.3926	1.692	Up	1.47e-06	4.61e-06
Unigene2518_All	794	66	188	6.46	20.8621	1.6913	Up	0	0
Unigene8167_All	557	189	538	26.3705	85.1034	1.6903	Up	1.67e-13	1.06e-12
Unigene22037_All	539	13	37	1.8744	6.0483	1.6901	Up	0.000112	0.000273
Unigene2366_All	1037	374	1063	28.0288	90.318	1.6881	Up	3.21e-13	1.96e-12
Unigene42240_All	223	19	54	6.6216	21.3358	1.688	Up	2.91e-06	8.83e-06
Unigene35477_All	317	25	71	6.129	19.7342	1.687	Up	7.91e-08	2.83e-07
Unigene15151_All	866	584	1658	52.4091	168.689	1.6865	Up	0	0
Unigene9845_All	1439	782	2220	42.2335	135.929	1.6864	Up	6.33e-13	3.69e-12
Unigene26586_All	204	62	176	23.6196	76.0155	1.6863	Up	0	0
Unigene40958_All	814	37	105	3.5326	11.3654	1.6858	Up	6.3e-11	2.93e-10
Unigene42716_All	246	86	244	27.1691	87.3926	1.6855	Up	0	0
Unigene42932_All	260	248	703	74.1293	238.233	1.6843	Up	0	0
Unigene35879_All	328	24	68	5.6865	18.2665	1.6836	Up	1.55e-07	5.39e-07
Unigene43920_All	386	24	68	4.8321	15.5218	1.6836	Up	1.55e-07	5.39e-07
Unigene22054_All	745	18	51	1.8777	6.0316	1.6836	Up	5.75e-06	1.68e-05
Unigene37741_All	405	18	51	3.4541	11.0952	1.6836	Up	5.75e-06	1.68e-05
Unigene16317_All	346	12	34	2.6954	8.6581	1.6836	Up	0.000224	0.000522
Unigene31182_All	245	12	34	3.8065	12.2274	1.6836	Up	0.000224	0.000522
Unigene5193_All	425	453	1283	82.8363	265.985	1.683	Up	9.74e-13	5.49e-12
Unigene3013_All	411	255	721	48.2181	154.566	1.6806	Up	0	0
Unigene3880_All	1815	359	1015	15.372	49.273	1.6805	Up	0	0
Unigene9418_All	453	455	1286	78.0593	250.128	1.68	Up	0	0
Unigene4353_All	501	50	141	7.7561	24.7971	1.6768	Up	7.19e-14	4.78e-13
Unigene43959_All	397	2739	7720	536.183	1713.35	1.676	Up	0	0
Unigene42149_All	220	33	93	11.6574	37.246	1.6758	Up	9.15e-10	3.89e-09
Unigene3066_All	296	22	62	5.7762	18.4552	1.6758	Up	6.03e-07	1.97e-06
Unigene14745_All	385	706	1989	142.513	455.191	1.6754	Up	2.41e-13	1.5e-12
Unigene13955_All	621	71	200	8.8854	28.3765	1.6752	Up	0	0
Unigene6358_All	2712	1195	3366	34.2444	109.356	1.6751	Up	4.04e-12	2.09e-11
Unigene14529_All	1778	736	2073	32.1705	102.728	1.675	Up	7.87e-13	4.51e-12
Unigene12953_All	979	76	214	6.0331	19.2598	1.6746	Up	0	0
Unigene2295_All	803	43	121	4.1616	13.2767	1.6737	Up	2.97e-12	1.57e-11
Unigene10231_All	673	139	391	16.0513	51.1896	1.6732	Up	6.77e-14	4.53e-13
Unigene40658_All	261	48	135	14.2926	45.5736	1.6729	Up	2.55e-13	1.58e-12
Unigene19952_All	233	16	45	5.3367	17.0167	1.6729	Up	2.26e-05	6.16e-05
Unigene38160_All	430	16	45	2.8918	9.2207	1.6729	Up	2.26e-05	6.16e-05
Unigene6727_All	1411	470	1321	25.887	82.4889	1.672	Up	1.27e-12	7.03e-12
Unigene8815_All	625	236	663	29.3456	93.4659	1.6713	Up	3.64e-13	2.2e-12
Unigene43274_All	282	2106	5910	580.391	1846.54	1.6697	Up	5.91e-13	3.46e-12
Unigene14895_All	409	41	115	7.7906	24.7739	1.669	Up	1.1e-11	5.41e-11
Unigene44409_All	1453	56	157	2.9953	9.5204	1.6683	Up	1.93e-14	1.36e-13
Unigene1968_All	304	131	367	33.4895	106.368	1.6673	Up	0	0
Unigene5457_All	546	461	1291	65.6175	208.331	1.6667	Up	2.46e-13	1.53e-12
Unigene21188_All	642	30	84	3.6316	11.5283	1.6665	Up	6.86e-09	2.7e-08
Unigene43581_All	318	25	70	6.1098	19.395	1.6665	Up	1.26e-07	4.42e-07
Unigene12115_All	406	20	56	3.8284	12.153	1.6665	Up	2.34e-06	7.19e-06
Unigene14929_All	351	20	56	4.4283	14.0573	1.6665	Up	2.34e-06	7.19e-06
Unigene2902_All	1497	367	1026	19.0527	60.3873	1.6642	Up	2.16e-13	1.35e-12
Unigene25175_All	372	24	67	5.0139	15.8691	1.6622	Up	2.47e-07	8.42e-07
Unigene44401_All	1140	24	67	1.6361	5.1783	1.6622	Up	2.47e-07	8.42e-07
Unigene41552_All	878	43	120	3.8061	12.0422	1.6617	Up	4.63e-12	2.37e-11
Unigene17690_All	441	19	53	3.3483	10.5891	1.6611	Up	4.63e-06	1.37e-05
Unigene14731_All	282	515	1435	141.929	448.356	1.6595	Up	9.63e-13	5.43e-12
Unigene6277_All	642	893	2488	108.1	341.456	1.6593	Up	0	0
Unigene14064_All	333	14	39	3.2673	10.3191	1.6591	Up	8.96e-05	0.000222
Unigene33691_All	279	14	39	3.8997	12.3163	1.6591	Up	8.96e-05	0.000222
Unigene35662_All	322	14	39	3.379	10.6716	1.6591	Up	8.96e-05	0.000222
Unigene42467_All	232	14	39	4.6898	14.8114	1.6591	Up	8.96e-05	0.000222
Unigene7950_All	376	14	39	2.8937	9.139	1.6591	Up	8.96e-05	0.000222
Unigene259_All	1966	461	1284	18.2234	57.5442	1.6589	Up	2.46e-13	1.53e-12
Unigene5366_All	419	37	103	6.8628	21.6592	1.6581	Up	1.57e-10	7.08e-10
Unigene42566_All	238	94	261	30.6946	96.6236	1.6544	Up	0	0
Unigene44120_All	455	1101	3055	188.056	591.588	1.6534	Up	0	0
Unigene12590_All	401	102	283	19.7682	62.1816	1.6533	Up	0	0
Unigene40775_All	505	22	61	3.3857	10.6429	1.6524	Up	9.57e-07	3.07e-06
Unigene5807_All	732	145	402	15.3946	48.3877	1.6522	Up	0	0
Unigene2621_All	761	683	1893	69.7505	219.172	1.6518	Up	3.59e-13	2.17e-12
Unigene18529_All	518	48	133	7.2015	22.6226	1.6514	Up	4.95e-13	2.92e-12
Unigene6525_All	1231	1089	3017	68.7513	215.942	1.6512	Up	0	0
Unigene42629_All	241	256	709	82.5533	259.208	1.6507	Up	0	0
Unigene17630_All	206	13	36	4.9044	15.3977	1.6506	Up	0.000179	0.000423
Unigene40865_All	211	121	335	44.5671	139.888	1.6502	Up	0	0
Unigene34450_All	293	17	47	4.5091	14.1335	1.6482	Up	1.82e-05	4.99e-05
Unigene35576_All	320	17	47	4.1287	12.941	1.6482	Up	1.82e-05	4.99e-05
Unigene5676_All	586	59	163	7.8247	24.5081	1.6472	Up	2.31e-14	1.61e-13
Unigene12089_All	710	50	138	5.473	17.1254	1.6457	Up	1.97e-13	1.24e-12
Unigene962_All	772	83	229	8.3555	26.1359	1.6452	Up	8.02e-14	5.3e-13
Unigene5913_All	339	33	91	7.5653	23.6517	1.6445	Up	2.29e-09	9.39e-09
Unigene5864_All	486	1074	2959	171.743	536.449	1.6432	Up	0	0
Unigene11779_All	654	482	1327	57.2771	178.778	1.6421	Up	0	0
Unigene41460_All	1609	116	319	5.6029	17.4685	1.6405	Up	6.17e-14	4.15e-13
Unigene40516_All	201	32	88	12.3727	38.575	1.6405	Up	4.47e-09	1.79e-08
Unigene9026_All	472	28	77	4.6103	14.3737	1.6405	Up	4.16e-08	1.53e-07
Unigene1379_All	568	20	55	2.7365	8.5317	1.6405	Up	3.72e-06	1.11e-05
Unigene30357_All	236	20	55	6.5861	20.5339	1.6405	Up	3.72e-06	1.11e-05
Unigene26354_All	202	16	44	6.1557	19.192	1.6405	Up	3.61e-05	9.55e-05
Unigene43248_All	281	16	44	4.4251	13.7964	1.6405	Up	3.61e-05	9.55e-05
Unigene1478_All	375	12	33	2.4869	7.7536	1.6405	Up	0.000359	0.000813
Unigene20602_All	300	12	33	3.1086	9.692	1.6405	Up	0.000359	0.000813
Unigene5078_All	262	12	33	3.5595	11.0977	1.6405	Up	0.000359	0.000813
Unigene1828_All	1977	647	1778	25.4337	79.2401	1.6395	Up	0	0
Unigene11362_All	577	4211	11554	567.18	1764.32	1.6372	Up	2.55e-11	1.22e-10
Unigene42795_All	251	314	860	97.2226	301.887	1.6346	Up	0	0
Unigene4950_All	440	1141	3125	201.532	625.774	1.6346	Up	2.55e-12	1.36e-11
Unigene1532_All	288	677	1854	182.687	567.201	1.6345	Up	1.48e-13	9.43e-13
Unigene13727_All	1021	718	1966	54.6525	169.659	1.6343	Up	4.19e-13	2.51e-12
Unigene40984_All	263	38	104	11.229	34.8415	1.6336	Up	2e-10	8.96e-10
Unigene44333_All	708	1025	2801	112.513	348.578	1.6314	Up	0	0
Unigene41475_All	505	26	71	4.0012	12.3876	1.6304	Up	1.6e-07	5.55e-07
Unigene43088_All	269	37	101	10.6896	33.0818	1.6298	Up	3.91e-10	1.71e-09
Unigene7211_All	880	85	232	7.5067	23.2287	1.6297	Up	0	0
Unigene15105_All	867	380	1037	34.0625	105.385	1.6294	Up	0	0
Unigene7113_All	498	396	1080	61.7984	191.079	1.6285	Up	0	0
Unigene9118_All	454	22	60	3.766	11.6443	1.6285	Up	1.52e-06	4.75e-06
Unigene43099_All	270	36	98	10.3622	31.9803	1.6259	Up	7.62e-10	3.26e-09
Unigene41116_All	410	18	49	3.4119	10.5301	1.6259	Up	1.46e-05	4.03e-05
Unigene5945_All	361	18	49	3.875	11.9594	1.6259	Up	1.46e-05	4.03e-05
Unigene42654_All	242	831	2262	266.868	823.563	1.6258	Up	0	0
Unigene6642_All	589	906	2466	119.543	368.891	1.6257	Up	0	0
Unigene795_All	740	43	117	4.5159	13.9307	1.6252	Up	1.77e-11	8.6e-11
Unigene15601_All	507	25	68	3.8322	11.8174	1.6247	Up	3.15e-07	1.06e-06
Unigene8489_All	459	25	68	4.2329	13.0532	1.6247	Up	3.15e-07	1.06e-06
Unigene42366_All	229	46	125	15.6111	48.0944	1.6233	Up	3.83e-12	1.99e-11
Unigene7917_All	225	42	114	14.507	44.6418	1.6216	Up	3.44e-11	1.63e-10
Unigene8025_All	352	21	57	4.6365	14.2676	1.6216	Up	2.99e-06	9.04e-06
Unigene43862_All	368	14	38	2.9566	9.0982	1.6216	Up	0.000143	0.000344
Unigene44203_All	519	14	38	2.0964	6.4511	1.6216	Up	0.000143	0.000344
Unigene8443_All	484	143	388	22.9616	70.6328	1.6211	Up	0	0
Unigene43739_All	341	448	1215	102.102	313.936	1.6205	Up	0	0
Unigene7319_All	859	59	160	5.3379	16.4114	1.6204	Up	2.62e-14	1.82e-13
Unigene9218_All	608	334	904	42.6928	131.004	1.6175	Up	1.33e-13	8.57e-13
Unigene16651_All	221	17	46	5.9782	18.3394	1.6172	Up	2.88e-05	7.69e-05
Unigene10787_All	940	947	2561	78.2949	240.05	1.6163	Up	7.43e-13	4.28e-12
Unigene36134_All	336	694	1876	160.521	491.941	1.6157	Up	6.67e-13	3.88e-12
Unigene9341_All	387	40	108	8.0327	24.5885	1.614	Up	1.3e-10	5.91e-10
Unigene20297_All	290	30	81	8.0396	24.6097	1.614	Up	2.7e-08	1.01e-07
Unigene18217_All	208	33	89	12.33	37.7004	1.6124	Up	5.67e-09	2.25e-08
Unigene40610_All	230	33	89	11.1506	34.0943	1.6124	Up	5.67e-09	2.25e-08
Unigene5253_All	308	33	89	8.3267	25.46	1.6124	Up	5.67e-09	2.25e-08
Unigene1119_All	1083	2273	6128	163.111	498.552	1.6119	Up	0	0
Unigene7228_All	434	384	1034	68.7627	209.918	1.6101	Up	3.17e-13	1.94e-12
Unigene1605_All	364	26	70	5.5512	16.944	1.6099	Up	2.52e-07	8.61e-07
Unigene43535_All	311	13	35	3.2486	9.9158	1.6099	Up	0.000285	0.000659
Unigene8612_All	403	42	113	8.0995	24.7055	1.6089	Up	5.4e-11	2.52e-10
Unigene4896_All	212	29	78	10.631	32.4174	1.6085	Up	5.28e-08	1.92e-07
Unigene2741_All	463	32	86	5.3713	16.3658	1.6073	Up	1.11e-08	4.29e-08
Unigene9088_All	443	16	43	2.8069	8.5523	1.6073	Up	5.72e-05	0.000147
Unigene15331_All	306	249	669	63.2396	192.63	1.6069	Up	0	0
Unigene8191_All	218	392	1053	139.746	425.59	1.6067	Up	0	0
Unigene10863_All	549	19	51	2.6896	8.185	1.6056	Up	1.16e-05	3.28e-05
Unigene2395_All	836	281	754	26.1223	79.4666	1.6051	Up	0	0
Unigene40761_All	394	41	110	8.0872	24.5989	1.6049	Up	1.05e-10	4.8e-10
Unigene10870_All	456	22	59	3.7495	11.4001	1.6043	Up	2.39e-06	7.32e-06
Unigene1891_All	266	292	783	85.3125	259.358	1.6041	Up	0	0
Unigene8348_All	324	447	1198	107.219	325.785	1.6034	Up	2.11e-13	1.33e-12
Unigene41925_All	211	336	900	123.757	375.82	1.6025	Up	5.8e-14	3.91e-13
Unigene40948_All	224	28	75	9.7145	29.5007	1.6025	Up	1.03e-07	3.66e-07
Unigene43686_All	333	273	731	63.7133	193.416	1.602	Up	4.89e-14	3.32e-13
Unigene41477_All	976	34	91	2.7073	8.2151	1.6014	Up	4.56e-09	1.82e-08
Unigene43880_All	374	37	99	7.6885	23.3229	1.601	Up	9.63e-10	4.07e-09
Unigene44163_All	486	1194	3192	190.932	578.691	1.5997	Up	2.37e-12	1.27e-11
Unigene6746_All	637	461	1232	56.2436	170.408	1.5992	Up	2.46e-13	1.53e-12
Unigene7338_All	967	91	243	7.3135	22.1411	1.5981	Up	0	0
Unigene13963_All	1015	376	1003	28.7894	87.0672	1.5966	Up	2.87e-13	1.77e-12
Unigene4006_All	497	72	192	11.2587	34.038	1.5961	Up	0	0
Unigene44143_All	474	18	48	2.9512	8.9224	1.5961	Up	2.3e-05	6.21e-05
Unigene6157_All	577	614	1637	82.6997	249.973	1.5958	Up	0	0
Unigene14353_All	258	151	402	45.485	137.286	1.5937	Up	0	0
Unigene43856_All	366	1678	4467	356.305	1075.36	1.5936	Up	2.33e-12	1.25e-11
Unigene7119_All	691	1644	4369	184.899	557.088	1.5912	Up	4.46e-12	2.29e-11
Unigene31532_All	249	32	85	9.9876	30.0773	1.5905	Up	1.74e-08	6.61e-08
Unigene41260_All	329	87	231	20.5511	61.8637	1.5899	Up	0	0
Unigene15611_All	350	29	77	6.4393	19.384	1.5899	Up	8.28e-08	2.96e-07
Unigene1373_All	414	26	69	4.8807	14.6848	1.5892	Up	3.97e-07	1.33e-06
Unigene15009_All	371	101	268	21.1572	63.6474	1.589	Up	0	0
Unigene2405_All	675	98	260	11.2832	33.9382	1.5887	Up	0	0
Unigene1575_All	289	23	61	6.185	18.5974	1.5883	Up	1.91e-06	5.9e-06
Unigene911_All	808	280	742	26.9313	80.9119	1.5871	Up	0	0
Unigene8328_All	1067	20	53	1.4567	4.3765	1.5871	Up	9.28e-06	2.64e-05
Unigene687_All	463	311	824	52.2024	156.807	1.5868	Up	0	0
Unigene10619_All	1596	371	983	18.0656	54.2676	1.5868	Up	3.31e-13	2.01e-12
Unigene13658_All	628	134	355	16.5827	49.8068	1.5867	Up	0	0
Unigene12330_All	621	57	151	7.1334	21.4242	1.5866	Up	1.17e-13	7.6e-13
Unigene11398_All	323	17	45	4.0903	12.2752	1.5855	Up	4.55e-05	0.000118
Unigene40726_All	201	17	45	6.573	19.7259	1.5855	Up	4.55e-05	0.000118
Unigene10284_All	1589	133	352	6.5049	19.5181	1.5852	Up	0	0
Unigene25368_All	1584	439	1161	21.5388	64.5798	1.5841	Up	0	0
Unigene13964_All	943	868	2295	71.5351	214.433	1.5838	Up	0	0
Unigene40537_All	303	39	103	10.0031	29.9512	1.5822	Up	6.21e-10	2.67e-09
Unigene36027_All	333	25	66	5.8345	17.463	1.5816	Up	7.78e-07	2.51e-06
Unigene4261_All	1090	69	182	4.9196	14.7118	1.5804	Up	0	0
Unigene10823_All	1231	270	712	17.0458	50.9614	1.58	Up	2.72e-13	1.68e-12
Unigene41450_All	1714	77	203	3.4913	10.4353	1.5796	Up	0	0
Unigene44413_All	1747	44	116	1.9574	5.8504	1.5796	Up	5.44e-11	2.54e-10
Unigene40135_All	797	30	79	2.9253	8.7335	1.578	Up	6.63e-08	2.39e-07
Unigene15431_All	255	19	50	5.7906	17.2763	1.577	Up	1.83e-05	5.03e-05
Unigene41064_All	309	19	50	4.7787	14.2571	1.577	Up	1.83e-05	5.03e-05
Unigene41443_All	1153	122	321	8.2232	24.5299	1.5768	Up	0	0
Unigene14103_All	353	416	1094	91.5862	273.063	1.576	Up	0	0
Unigene44016_All	413	807	2121	151.857	452.491	1.5752	Up	6.17e-13	3.6e-12
Unigene4827_All	276	1119	2938	315.088	937.913	1.5737	Up	2.51e-12	1.34e-11
Unigene11672_All	382	40	105	8.1378	24.2184	1.5734	Up	4.97e-10	2.15e-09
Unigene44356_All	788	16	42	1.578	4.6962	1.5734	Up	9.03e-05	0.000223
Unigene25990_All	200	61	160	23.7034	70.4871	1.5723	Up	3.86e-14	2.65e-13
Unigene4684_All	319	29	76	7.0651	20.9915	1.571	Up	1.29e-07	4.55e-07
Unigene10323_All	379	247	647	50.6488	150.413	1.5703	Up	0	0
Unigene15181_All	533	42	110	6.124	18.1838	1.5701	Up	2.05e-10	9.16e-10
Unigene40790_All	205	42	110	15.9223	47.2779	1.5701	Up	2.05e-10	9.16e-10
Unigene11254_All	397	21	55	4.1109	12.2065	1.5701	Up	7.39e-06	2.13e-05
Unigene3929_All	620	39	102	4.8886	14.4953	1.5681	Up	9.67e-10	4.09e-09
Unigene15435_All	800	70	183	6.8002	20.1549	1.5675	Up	0	0
Unigene42299_All	226	804	2101	276.477	819.101	1.5669	Up	2.13e-14	1.49e-13
Unigene10687_All	799	1280	3345	124.501	368.866	1.5669	Up	2.68e-12	1.43e-11
Unigene12653_All	505	1383	3613	212.835	630.371	1.5665	Up	5.75e-12	2.91e-11
Unigene1632_All	384	216	564	43.7153	129.41	1.5657	Up	1.91e-13	1.21e-12
Unigene1983_All	220	18	47	6.3586	18.8233	1.5657	Up	3.62e-05	9.58e-05
Unigene37213_All	380	18	47	3.6813	10.8977	1.5657	Up	3.62e-05	9.58e-05
Unigene10945_All	320	23	60	5.5858	16.5204	1.5644	Up	2.99e-06	9.07e-06
Unigene18547_All	423	23	60	4.2257	12.4977	1.5644	Up	2.99e-06	9.07e-06
Unigene35537_All	319	23	60	5.6034	16.5722	1.5644	Up	2.99e-06	9.07e-06
Unigene39995_All	723	23	60	2.4723	7.3119	1.5644	Up	2.99e-06	9.07e-06
Unigene44299_All	630	23	60	2.8373	8.3913	1.5644	Up	2.99e-06	9.07e-06
Unigene14888_All	565	1345	3506	185.006	546.743	1.5633	Up	2.44e-12	1.3e-11
Unigene4409_All	962	109	284	8.8057	26.0114	1.5626	Up	0	0
Unigene36101_All	335	43	112	9.9755	29.4573	1.5622	Up	1.64e-10	7.39e-10
Unigene44223_All	530	2094	5453	307.052	906.524	1.5619	Up	3.18e-12	1.67e-11
Unigene12601_All	300	242	630	62.691	185.029	1.5614	Up	2.35e-13	1.47e-12
Unigene1706_All	330	80	208	18.8403	55.5353	1.5596	Up	0	0
Unigene10477_All	677	40	104	4.5918	13.5352	1.5596	Up	7.74e-10	3.3e-09
Unigene12587_All	406	25	65	4.7855	14.1061	1.5596	Up	1.22e-06	3.85e-06
Unigene37227_All	380	20	52	4.0903	12.057	1.5596	Up	1.46e-05	4.04e-05
Unigene44207_All	525	15	39	2.2205	6.5452	1.5596	Up	0.000179	0.000423
Unigene7169_All	448	111	288	19.2556	56.6414	1.5566	Up	0	0
Unigene1895_All	434	365	947	65.3604	192.256	1.5565	Up	4.26e-13	2.55e-12
Unigene6013_All	336	86	223	19.8916	58.477	1.5557	Up	0	0
Unigene43507_All	308	113	293	28.5128	83.8179	1.5556	Up	1.98e-13	1.25e-12
Unigene40343_All	1038	169	438	12.6532	37.1789	1.555	Up	0	0
Unigene5465_All	373	218	565	45.4212	133.463	1.555	Up	0	0
Unigene7565_All	832	105	272	9.8079	28.8048	1.5543	Up	0	0
Unigene16011_All	436	290	751	51.6919	151.766	1.5538	Up	1.88e-13	1.19e-12
Unigene19515_All	464	17	44	2.8474	8.3552	1.553	Up	7.16e-05	0.000181
Unigene28033_All	215	17	44	6.145	18.0316	1.553	Up	7.16e-05	0.000181
Unigene33987_All	285	17	44	4.6357	13.6028	1.553	Up	7.16e-05	0.000181
Unigene6100_All	330	17	44	4.0036	11.7479	1.553	Up	7.16e-05	0.000181
Unigene4752_All	298	29	75	7.563	22.1751	1.5519	Up	2.02e-07	6.95e-07
Unigene12211_All	337	694	1794	160.045	469.043	1.5512	Up	6.67e-13	3.88e-12
Unigene13886_All	382	24	62	4.8827	14.3004	1.5503	Up	2.38e-06	7.3e-06
Unigene8819_All	909	153	395	13.0809	38.2871	1.5494	Up	0	0
Unigene40806_All	309	231	596	58.0985	169.945	1.5485	Up	0	0
Unigene9925_All	911	69	178	5.8863	17.2156	1.5483	Up	0	0
Unigene2988_All	760	3459	8917	353.711	1033.77	1.5473	Up	0	0
Unigene40469_All	271	284	732	81.4443	237.992	1.547	Up	2.62e-14	1.82e-13
Unigene43280_All	283	92	237	25.2646	73.7873	1.5463	Up	0	0
Unigene43925_All	386	748	1927	150.6	439.86	1.5463	Up	4.7e-13	2.79e-12
Unigene44144_All	474	2660	6845	436.129	1272.37	1.5447	Up	0	0
Unigene8792_All	812	602	1549	57.6172	168.08	1.5446	Up	1.36e-13	8.74e-13
Unigene15579_All	364	287	738	61.2762	178.638	1.5436	Up	3.48e-13	2.11e-12
Unigene9666_All	1526	1484	3815	75.5772	220.272	1.5433	Up	7.34e-13	4.24e-12
Unigene3087_All	515	65	167	9.8088	28.5712	1.5424	Up	0	0
Unigene42316_All	226	402	1032	138.238	402.338	1.5412	Up	0	0
Unigene40929_All	213	76	195	27.7297	80.6631	1.5405	Up	0	0
Unigene8116_All	329	163	418	38.5038	111.944	1.5397	Up	1.09e-13	7.11e-13
Unigene12917_All	1271	156	400	9.5387	27.729	1.5395	Up	5.44e-14	3.68e-13
Unigene43110_All	271	1088	2785	312.012	905.473	1.5371	Up	0	0
Unigene6705_All	3403	729	1866	16.6486	48.3136	1.537	Up	4.55e-13	2.7e-12
Unigene14473_All	2491	957	2448	29.8572	86.588	1.5361	Up	6.17e-14	4.15e-13
Unigene44026_All	418	1064	2719	197.823	573.129	1.5347	Up	1.23e-12	6.82e-12
Unigene10354_All	416	74	189	13.8245	40.0302	1.5339	Up	0	0
Unigene9677_All	1745	186	475	8.2838	23.9838	1.5337	Up	4.81e-13	2.85e-12
Unigene42821_All	252	280	715	86.3513	249.992	1.5336	Up	0	0
Unigene37194_All	379	20	51	4.1011	11.8563	1.5316	Up	2.27e-05	6.19e-05
Unigene41109_All	1600	153	390	7.4316	21.4765	1.531	Up	0	0
Unigene4087_All	505	1311	3341	201.754	582.914	1.5307	Up	5.17e-12	2.63e-11
Unigene14572_All	231	33	84	11.1023	32.0396	1.529	Up	5.23e-08	1.9e-07
Unigene41204_All	1567	22	56	1.0911	3.1488	1.529	Up	9.17e-06	2.61e-05
Unigene11578_All	445	1071	2726	187.043	539.741	1.5289	Up	0	0
Unigene1185_All	1065	553	1407	40.354	116.403	1.5283	Up	4.67e-13	2.77e-12
Unigene2709_All	384	46	117	9.3097	26.8457	1.5279	Up	1.3e-10	5.89e-10
Unigene43612_All	322	2717	6909	655.76	1890.51	1.5275	Up	0	0
Unigene1576_All	243	35	89	11.1937	32.2703	1.5275	Up	2.14e-08	8.1e-08
Unigene2646_All	938	122	310	10.1081	29.1191	1.5265	Up	0	0
Unigene21505_All	860	111	282	10.0308	28.8915	1.5262	Up	0	0
Unigene2454_All	858	111	282	10.0542	28.9589	1.5262	Up	0	0
Unigene7843_All	281	163	414	45.0809	129.812	1.5258	Up	1.09e-13	7.11e-13
Unigene2281_All	427	78	198	14.1964	40.8561	1.525	Up	0	0
Unigene5653_All	518	39	99	5.8512	16.8393	1.525	Up	3.61e-09	1.45e-08
Unigene44283_All	598	2923	7417	379.873	1092.82	1.5245	Up	0	0
Unigene4459_All	717	785	1992	85.0867	244.788	1.5245	Up	0	0
Unigene10513_All	647	54	137	6.4864	18.6568	1.5242	Up	3.81e-12	1.98e-11
Unigene15602_All	374	133	337	27.637	79.3922	1.5224	Up	0	0
Unigene11522_All	327	15	38	3.565	10.239	1.5221	Up	0.000281	0.000649
Unigene8189_All	426	15	38	2.7365	7.8595	1.5221	Up	0.000281	0.000649
Unigene34362_All	291	332	841	88.6659	254.638	1.522	Up	0	0
Unigene42910_All	258	197	499	59.3414	170.412	1.5219	Up	0	0
Unigene11152_All	363	271	686	58.0195	166.509	1.521	Up	0	0
Unigene43530_All	311	160	405	39.9826	114.74	1.5209	Up	0	0
Unigene39286_All	546	51	129	7.2592	20.8169	1.5199	Up	1.76e-11	8.53e-11
Unigene31772_All	251	17	43	5.2636	15.0944	1.5199	Up	0.000112	0.000274
Unigene42573_All	238	17	43	5.5512	15.9188	1.5199	Up	0.000112	0.000274
Unigene1618_All	367	872	2205	184.655	529.374	1.5195	Up	1.6e-14	1.13e-13
Unigene13178_All	1854	681	1721	28.5462	81.7883	1.5186	Up	0	0
Unigene1252_All	1284	556	1405	33.6528	96.412	1.5185	Up	0	0
Unigene43130_All	272	112	283	32.0008	91.6721	1.5184	Up	0	0
Unigene11101_All	246	999	2524	315.603	904.012	1.5182	Up	2.42e-13	1.51e-12
Unigene35065_All	307	19	48	4.8098	13.776	1.5181	Up	4.48e-05	0.000116
Unigene36997_All	369	19	48	4.0016	11.4613	1.5181	Up	4.48e-05	0.000116
Unigene7312_All	845	101	255	9.2892	26.5891	1.5172	Up	0	0
Unigene2350_All	452	21	53	3.6107	10.3314	1.5167	Up	1.8e-05	4.95e-05
Unigene2618_All	805	172	434	16.6052	47.5022	1.5164	Up	0	0
Unigene7048_All	365	23	58	4.8972	14.0009	1.5155	Up	7.26e-06	2.09e-05
Unigene8575_All	484	215	542	34.5227	98.6674	1.515	Up	0	0
Unigene43928_All	387	1169	2947	234.755	670.948	1.515	Up	1.44e-12	7.92e-12
Unigene22216_All	403	29	73	5.5925	15.9602	1.5129	Up	4.86e-07	1.61e-06
Unigene5691_All	514	29	73	4.3848	12.5135	1.5129	Up	4.86e-07	1.61e-06
Unigene2634_All	553	91	229	12.7887	36.4863	1.5125	Up	0	0
Unigene2185_All	431	361	908	65.0941	185.621	1.5118	Up	0	0
Unigene6793_All	1987	522	1313	20.4166	58.2219	1.5118	Up	0	0
Unigene7754_All	239	196	493	63.7338	181.748	1.5118	Up	8.88e-16	6.73e-15
Unigene43263_All	282	408	1026	112.44	320.566	1.5115	Up	1.43e-13	9.19e-13
Unigene35620_All	321	35	88	8.4737	24.1545	1.5112	Up	3.31e-08	1.23e-07
Unigene118_All	1408	2463	6192	135.948	387.479	1.5111	Up	0	0
Unigene8059_All	285	550	1381	149.979	426.942	1.5093	Up	2.19e-13	1.37e-12
Unigene1639_All	373	59	148	12.2929	34.9601	1.5079	Up	8.13e-13	4.65e-12
Unigene40617_All	296	526	1318	138.104	392.323	1.5063	Up	0	0
Unigene235_All	1420	343	859	18.7723	53.2997	1.5055	Up	0	0
Unigene6972_All	1083	137	343	9.8311	27.9052	1.5051	Up	1.19e-13	7.74e-13
Unigene13808_All	599	1611	4032	209.016	593.08	1.5046	Up	0	0
Unigene8661_All	387	1626	4069	326.528	926.396	1.5044	Up	3.01e-12	1.59e-11
Unigene12203_All	1359	367	918	20.9874	59.5173	1.5038	Up	2.16e-13	1.35e-12
Unigene41529_All	1914	80	200	3.2483	9.2068	1.503	Up	0	0
Unigene5710_All	1111	84	210	5.8759	16.6542	1.503	Up	0	0
Unigene25671_All	1130	116	290	7.9779	22.612	1.503	Up	6.17e-14	4.15e-13
Unigene14616_All	1962	360	900	14.2598	40.4169	1.503	Up	1.45e-13	9.27e-13
Unigene41165_All	274	60	150	17.0181	48.2348	1.503	Up	5.8e-13	3.4e-12
Unigene11176_All	286	40	100	10.8694	30.8073	1.503	Up	4.42e-09	1.77e-08
Unigene37759_All	406	40	100	7.6568	21.7017	1.503	Up	4.42e-09	1.77e-08
Unigene44349_All	750	38	95	3.9376	11.1605	1.503	Up	1.08e-08	4.18e-08
Unigene41190_All	372	30	75	6.2674	17.7639	1.503	Up	3.85e-07	1.29e-06
Unigene14592_All	278	26	65	7.2684	20.601	1.503	Up	2.33e-06	7.14e-06
Unigene7964_All	459	22	55	3.725	10.5577	1.503	Up	1.42e-05	3.95e-05
Unigene11437_All	223	20	50	6.9701	19.7554	1.503	Up	3.54e-05	9.37e-05
Unigene21977_All	548	20	50	2.8364	8.0391	1.503	Up	3.54e-05	9.37e-05
Unigene12025_All	473	18	45	2.9575	8.3825	1.503	Up	8.82e-05	0.000219
Unigene17544_All	235	18	45	5.9527	16.8719	1.503	Up	8.82e-05	0.000219
Unigene42405_All	230	18	45	6.0821	17.2387	1.503	Up	8.82e-05	0.000219
Unigene44354_All	758	16	40	1.6404	4.6495	1.503	Up	0.000221	0.000516
Unigene41595_All	200	659	1647	256.075	725.577	1.5026	Up	0	0
Unigene30892_All	242	663	1654	212.917	602.199	1.5	Up	0	0
Unigene32906_All	267	93	232	27.0697	76.559	1.4999	Up	0	0
Unigene8479_All	652	464	1157	55.3072	156.353	1.4993	Up	0	0
Unigene13072_All	1031	75	187	5.6535	15.981	1.4991	Up	0	0
Unigene43148_All	274	366	912	103.811	293.268	1.4983	Up	0	0
Unigene4952_All	367	226	563	47.8579	135.164	1.4979	Up	0	0
Unigene40648_All	204	98	244	37.3342	105.385	1.4971	Up	0	0
Unigene6206_All	453	688	1713	118.032	333.18	1.4971	Up	0	0
Unigene18849_All	830	129	321	12.0788	34.0759	1.4963	Up	0	0
Unigene1341_All	496	1165	2895	182.539	514.265	1.4943	Up	1.17e-12	6.51e-12
Unigene8233_All	348	1833	4553	409.35	1152.76	1.4937	Up	1.71e-12	9.32e-12
Unigene13905_All	1012	1339	3325	102.828	289.488	1.4933	Up	2.18e-12	1.17e-11
Unigene1662_All	566	29	72	3.9819	11.2082	1.493	Up	7.49e-07	2.43e-06
Unigene15350_All	377	625	1550	128.84	362.252	1.4914	Up	0	0
Unigene40159_All	812	25	62	2.3927	6.7275	1.4914	Up	4.54e-06	1.35e-05
Unigene42273_All	225	25	62	8.6351	24.2789	1.4914	Up	4.54e-06	1.35e-05
Unigene43761_All	347	619	1535	138.635	389.761	1.4913	Up	9.3e-14	6.11e-13
Unigene43192_All	276	919	2279	258.772	727.537	1.4913	Up	8.05e-13	4.61e-12
Unigene3486_All	1406	4780	11850	264.213	742.596	1.4909	Up	1.99e-11	9.6e-11
Unigene13761_All	1260	236	585	14.5564	40.9077	1.4907	Up	3.64e-13	2.2e-12
Unigene26829_All	206	21	52	7.9225	22.2411	1.4892	Up	2.79e-05	7.46e-05
Unigene37922_All	414	21	52	3.9421	11.0668	1.4892	Up	2.79e-05	7.46e-05
Unigene8604_All	562	40	99	5.5314	15.521	1.4885	Up	6.79e-09	2.68e-08
Unigene36984_All	369	660	1633	139.005	389.924	1.4881	Up	0	0
Unigene40947_All	237	19	47	6.2304	17.4731	1.4877	Up	6.95e-05	0.000176
Unigene12011_All	703	237	586	26.2002	73.445	1.4871	Up	3.38e-13	2.05e-12
Unigene43206_All	277	87	215	24.409	68.3878	1.4863	Up	0	0
Unigene41565_All	565	34	84	4.6767	13.0994	1.4859	Up	9.88e-08	3.5e-07
Unigene33801_All	281	17	42	4.7017	13.1693	1.4859	Up	0.000174	0.000411
Unigene42176_All	221	17	42	5.9782	16.7447	1.4859	Up	0.000174	0.000411
Unigene4657_All	391	17	42	3.379	9.4644	1.4859	Up	0.000174	0.000411
Unigene8228_All	254	17	42	5.2015	14.5692	1.4859	Up	0.000174	0.000411
Unigene34917_All	304	307	758	78.4831	219.693	1.485	Up	0	0
Unigene37927_All	414	32	79	6.007	16.8131	1.4849	Up	2.42e-07	8.26e-07
Unigene14990_All	458	32	79	5.43	15.1978	1.4848	Up	2.42e-07	8.26e-07
Unigene16208_All	375	15	37	3.1086	8.6934	1.4837	Up	0.000438	0.000982
Unigene41962_All	212	30	74	10.9976	30.755	1.4836	Up	5.93e-07	1.94e-06
Unigene14521_All	225	15	37	5.1811	14.489	1.4836	Up	0.000438	0.000982
Unigene23354_All	242	15	37	4.8171	13.4712	1.4836	Up	0.000438	0.000982
Unigene33593_All	277	468	1154	131.304	367.067	1.4831	Up	6.97e-13	4.04e-12
Unigene15460_All	267	157	387	45.6983	127.708	1.4826	Up	0	0
Unigene27781_All	213	28	69	10.2162	28.5423	1.4822	Up	1.46e-06	4.57e-06
Unigene9715_All	1461	2311	5694	122.931	343.389	1.482	Up	0	0
Unigene40608_All	240	257	633	83.2211	232.387	1.4815	Up	3.04e-13	1.87e-12
Unigene3273_All	1280	1499	3692	91.0129	254.139	1.4815	Up	9.31e-13	5.27e-12
Unigene22397_All	362	26	64	5.5818	15.5773	1.4806	Up	3.59e-06	1.07e-05
Unigene3886_All	1224	241	593	15.302	42.6867	1.4801	Up	7.9e-14	5.23e-13
Unigene43389_All	294	454	1117	120.011	334.754	1.4799	Up	5.04e-13	2.98e-12
Unigene5700_All	613	50	123	6.339	17.6793	1.4797	Up	1.23e-10	5.58e-10
Unigene40791_All	222	348	856	121.825	339.735	1.4796	Up	0	0
Unigene9372_All	572	37	91	5.0271	14.0173	1.4794	Up	3.2e-08	1.19e-07
Unigene1786_All	418	292	718	54.2898	151.345	1.4791	Up	0	0
Unigene41572_All	764	24	59	2.4413	6.8042	1.4788	Up	8.87e-06	2.53e-05
Unigene11828_All	1172	219	538	14.522	40.4459	1.4778	Up	2.48e-13	1.54e-12
Unigene14022_All	315	46	113	11.349	31.6073	1.4777	Up	7.23e-10	3.09e-09
Unigene2152_All	556	103	253	14.3971	40.0927	1.4776	Up	0	0
Unigene8127_All	490	708	1738	112.292	312.517	1.4767	Up	9.57e-13	5.41e-12
Unigene10374_All	557	22	54	3.0696	8.542	1.4765	Up	2.2e-05	5.99e-05
Unigene6273_All	342	22	54	4.9993	13.9119	1.4765	Up	2.2e-05	5.99e-05
Unigene2406_All	781	148	363	14.7273	40.952	1.4754	Up	0	0
Unigene7339_All	567	179	439	24.5347	68.2184	1.4753	Up	0	0
Unigene42983_All	263	1002	2457	296.09	823.131	1.4751	Up	0	0
Unigene18185_All	1109	60	147	4.2047	11.679	1.4738	Up	2.2e-12	1.18e-11
Unigene12400_All	435	696	1705	124.346	345.346	1.4737	Up	3.12e-13	1.91e-12
Unigene835_All	1811	744	1822	31.9276	88.6441	1.4732	Up	0	0
Unigene12335_All	395	29	71	5.7057	15.8373	1.4729	Up	1.15e-06	3.65e-06
Unigene41523_All	1279	58	142	3.5243	9.7822	1.4728	Up	5.46e-12	2.77e-11
Unigene5462_All	518	29	71	4.3509	12.0767	1.4728	Up	1.15e-06	3.65e-06
Unigene25435_All	472	38	93	6.2568	17.3604	1.4723	Up	2.54e-08	9.51e-08
Unigene9324_All	389	38	93	7.5918	21.0646	1.4723	Up	2.54e-08	9.51e-08
Unigene5196_All	611	56	137	7.1229	19.756	1.4718	Up	1.32e-11	6.45e-11
Unigene12454_All	473	1069	2615	175.642	487.114	1.4716	Up	0	0
Unigene28235_All	217	214	523	76.6418	212.355	1.4703	Up	0	0
Unigene9362_All	406	34	83	6.5083	18.0124	1.4686	Up	1.51e-07	5.26e-07
Unigene5463_All	1017	257	627	19.6392	54.3208	1.4678	Up	3.04e-13	1.87e-12
Unigene10810_All	555	248	605	34.7272	96.0466	1.4677	Up	0	0
Unigene3009_All	401	41	100	7.946	21.9723	1.4674	Up	8.24e-09	3.22e-08
Unigene28357_All	218	16	39	5.7039	15.7626	1.4665	Up	0.000343	0.000779
Unigene41318_All	515	16	39	2.4145	6.6723	1.4665	Up	0.000343	0.000779
Unigene42844_All	254	16	39	4.8955	13.5285	1.4665	Up	0.000343	0.000779
Unigene42114_All	218	131	319	46.701	128.93	1.4651	Up	0	0
Unigene6498_All	1751	738	1797	32.7553	90.4236	1.465	Up	6.93e-13	4.02e-12
Unigene15379_All	398	23	56	4.4911	12.3972	1.4649	Up	1.73e-05	4.77e-05
Unigene21575_All	482	37	90	5.9658	16.4519	1.4635	Up	4.9e-08	1.79e-07
Unigene40734_All	369	37	90	7.7927	21.49	1.4635	Up	4.9e-08	1.79e-07
Unigene44053_All	426	534	1298	97.4189	268.463	1.4625	Up	0	0
Unigene8863_All	688	65	158	7.3424	20.2343	1.4625	Up	3.92e-13	2.36e-12
Unigene4241_All	438	223	542	39.5678	109.03	1.4623	Up	8.48e-14	5.6e-13
Unigene40827_All	321	221	537	53.5055	147.397	1.4619	Up	1.04e-14	7.48e-14
Unigene12253_All	379	42	102	8.6123	23.7127	1.4612	Up	6.53e-09	2.57e-08
Unigene25486_All	497	42	102	6.5676	18.0827	1.4612	Up	6.53e-09	2.57e-08
Unigene14397_All	448	35	85	6.0716	16.7171	1.4612	Up	1.2e-07	4.22e-07
Unigene6619_All	1702	600	1456	27.397	75.374	1.46	Up	0	0
Unigene12836_All	1041	61	148	4.554	12.5265	1.4598	Up	2.75e-12	1.46e-11
Unigene40988_All	302	40	97	10.2935	28.2999	1.4591	Up	1.59e-08	6.08e-08
Unigene12317_All	451	1541	3735	265.545	729.682	1.4583	Up	8.57e-14	5.65e-13
Unigene14831_All	1707	411	996	18.712	51.4098	1.4581	Up	0	0
Unigene10391_All	551	19	46	2.6799	7.3557	1.4567	Up	0.000107	0.000263
Unigene35062_All	307	19	46	4.8098	13.202	1.4567	Up	0.000107	0.000263
Unigene43379_All	293	1085	2625	287.788	789.372	1.4557	Up	4.8e-13	2.84e-12
Unigene15000_All	404	43	104	8.2718	22.6815	1.4552	Up	5.17e-09	2.06e-08
Unigene44123_All	457	158	382	26.869	73.649	1.4547	Up	0	0
Unigene8880_All	589	96	232	12.6668	34.705	1.4541	Up	0	0
Unigene11401_All	309	692	1672	174.044	476.758	1.4538	Up	0	0
Unigene2278_All	1062	262	633	19.1729	52.5169	1.4537	Up	0	0
Unigene7367_All	852	902	2178	82.277	225.236	1.4529	Up	0	0
Unigene7460_All	818	75	181	7.1256	19.496	1.4521	Up	0	0
Unigene3727_All	1798	259	625	11.1949	30.6274	1.452	Up	0	0
Unigene9470_All	600	1798	4339	232.889	637.174	1.452	Up	6.97e-13	4.04e-12
Unigene15715_All	300	17	41	4.4039	12.0415	1.4512	Up	0.000269	0.000622
Unigene41049_All	437	17	41	3.0233	8.2665	1.4512	Up	0.000269	0.000622
Unigene42311_All	226	17	41	5.8459	15.9844	1.4512	Up	0.000269	0.000622
Unigene43136_All	272	1148	2767	328.008	896.314	1.4503	Up	2.43e-12	1.3e-11
Unigene10794_All	817	39	94	3.7098	10.1374	1.4503	Up	3.06e-08	1.14e-07
Unigene15176_All	796	437	1053	42.6658	116.556	1.4499	Up	4.31e-13	2.58e-12
Unigene15218_All	222	49	118	17.1536	46.8327	1.449	Up	5.48e-10	2.37e-09
Unigene44370_All	851	49	118	4.4748	12.2172	1.449	Up	5.48e-10	2.37e-09
Unigene43497_All	306	849	2044	215.624	588.544	1.4486	Up	0	0
Unigene8208_All	258	54	130	16.2662	44.396	1.4486	Up	7.39e-11	3.41e-10
Unigene15307_All	295	27	65	7.113	19.4138	1.4486	Up	4.34e-06	1.29e-05
Unigene8145_All	249	113	272	35.2688	96.2475	1.4484	Up	1.98e-13	1.25e-12
Unigene509_All	691	430	1035	48.3617	131.972	1.4483	Up	3.84e-13	2.31e-12
Unigene2249_All	654	59	142	7.0111	19.1307	1.4482	Up	1e-11	4.95e-11
Unigene31403_All	247	150	361	47.1961	128.774	1.4481	Up	0	0
Unigene12599_All	329	62	149	14.6456	39.9034	1.446	Up	3.13e-12	1.64e-11
Unigene44375_All	864	77	185	6.9261	18.8659	1.4457	Up	0	0
Unigene7543_All	1444	513	1232	27.6097	75.1732	1.445	Up	0	0
Unigene43791_All	350	100	240	22.2046	60.4175	1.4441	Up	0	0
Unigene24258_All	484	40	96	6.4228	17.4761	1.4441	Up	2.42e-08	9.09e-08
Unigene38811_All	486	35	84	5.5968	15.2287	1.4441	Up	1.83e-07	6.31e-07
Unigene37795_All	408	25	60	4.762	12.9572	1.4441	Up	1.07e-05	3.04e-05
Unigene9071_All	339	20	48	4.585	12.4756	1.4441	Up	8.41e-05	0.000209
Unigene5505_All	530	1160	2783	170.096	462.655	1.4436	Up	2.59e-12	1.38e-11
Unigene41313_All	2371	154	369	5.0478	13.7124	1.4418	Up	1.07e-13	7e-13
Unigene13125_All	2781	1480	3546	41.3592	112.346	1.4417	Up	4.29e-12	2.21e-11
Unigene1043_All	647	43	103	5.1651	14.0266	1.4413	Up	7.86e-09	3.08e-08
Unigene15178_All	1066	114	273	8.3111	22.5645	1.4409	Up	4.73e-14	3.22e-13
Unigene11110_All	410	636	1523	120.555	327.292	1.4409	Up	9.96e-13	5.61e-12
Unigene15627_All	576	38	91	5.1271	13.92	1.4409	Up	5.9e-08	2.14e-07
Unigene15750_All	716	38	91	4.1246	11.1982	1.4409	Up	5.9e-08	2.14e-07
Unigene41553_All	1332	33	79	1.9254	5.2257	1.4405	Up	4.47e-07	1.49e-06
Unigene11165_All	384	530	1268	107.264	290.943	1.4396	Up	0	0
Unigene7655_All	771	2108	5043	212.485	576.308	1.4395	Up	4.91e-13	2.9e-12
Unigene41091_All	1564	51	122	2.5342	6.8729	1.4394	Up	3.43e-10	1.51e-09
Unigene7081_All	515	92	220	13.8833	37.6388	1.4389	Up	0	0
Unigene18039_All	223	23	55	8.0156	21.7309	1.4389	Up	2.65e-05	7.12e-05
Unigene5944_All	269	23	55	6.6449	18.0148	1.4389	Up	2.65e-05	7.12e-05
Unigene8301_All	428	87	208	15.7974	42.8193	1.4386	Up	0	0
Unigene25190_All	908	18	43	1.5406	4.1726	1.4375	Up	0.00021	0.000493
Unigene41560_All	500	36	86	5.5956	15.1547	1.4374	Up	1.44e-07	5.03e-07
Unigene8061_All	295	36	86	9.484	25.686	1.4374	Up	1.44e-07	5.03e-07
Unigene20196_All	325	18	43	4.3043	11.6575	1.4374	Up	0.00021	0.000493
Unigene43766_All	347	856	2043	191.715	518.751	1.4361	Up	8.5e-13	4.85e-12
Unigene43209_All	278	702	1675	196.247	530.872	1.4357	Up	0	0
Unigene12189_All	345	57	136	12.8401	34.7328	1.4356	Up	3.67e-11	1.74e-10
Unigene30976_All	243	39	93	12.473	33.7207	1.4348	Up	4.66e-08	1.7e-07
Unigene3490_All	1066	357	851	26.0269	70.3383	1.4343	Up	1.2e-14	8.56e-14
Unigene43902_All	380	227	541	46.4252	125.439	1.434	Up	0	0
Unigene8018_All	616	337	803	42.5168	114.856	1.4337	Up	0	0
Unigene43670_All	331	481	1146	112.935	305.054	1.4336	Up	1.43e-13	9.18e-13
Unigene3756_All	1516	638	1520	32.7064	88.3414	1.4335	Up	0	0
Unigene11534_All	465	34	81	5.6825	15.348	1.4335	Up	3.52e-07	1.18e-06
Unigene8726_All	699	1117	2661	124.19	335.419	1.4334	Up	1.74e-12	9.46e-12
Unigene5747_All	599	55	131	7.1359	19.2692	1.4331	Up	8.87e-11	4.07e-10
Unigene43573_All	318	76	181	18.5737	50.15	1.433	Up	0	0
Unigene5564_All	1221	1456	3467	92.6738	250.183	1.4328	Up	3.42e-12	1.79e-11
Unigene12206_All	540	63	150	9.0669	24.4747	1.4326	Up	3.87e-12	2.01e-11
Unigene11374_All	231	21	50	7.0651	19.0712	1.4326	Up	6.6e-05	0.000168
Unigene27151_All	208	237	564	88.5516	238.911	1.4319	Up	3.38e-13	2.05e-12
Unigene8303_All	342	428	1018	97.2588	262.266	1.4311	Up	0	0
Unigene10914_All	355	37	88	8.1	21.8411	1.4311	Up	1.14e-07	4.01e-07
Unigene2312_All	456	40	95	6.8172	18.356	1.429	Up	3.68e-08	1.36e-07
Unigene35876_All	328	24	57	5.6865	15.3116	1.429	Up	2.08e-05	5.69e-05
Unigene907_All	900	679	1612	58.6325	157.813	1.4284	Up	0	0
Unigene12125_All	508	51	121	7.8022	20.9866	1.4275	Up	5.2e-10	2.25e-09
Unigene40595_All	230	43	102	14.5295	39.0744	1.4272	Up	1.19e-08	4.6e-08
Unigene8852_All	675	210	498	24.1784	65.0048	1.4268	Up	0	0
Unigene14747_All	255	97	230	29.5626	79.4708	1.4267	Up	0	0
Unigene22218_All	255	27	64	8.2288	22.1136	1.4262	Up	6.63e-06	1.92e-05
Unigene40768_All	275	319	756	90.1508	242.219	1.4259	Up	0	0
Unigene3436_All	2276	666	1578	22.7412	61.0878	1.4256	Up	0	0
Unigene5683_All	1449	291	689	15.6076	41.8958	1.4246	Up	1.07e-13	6.99e-13
Unigene12739_All	1253	1625	3847	100.789	270.515	1.4244	Up	1.28e-12	7.09e-12
Unigene3905_All	381	158	374	32.2288	86.4901	1.4242	Up	0	0
Unigene1508_All	335	30	71	6.9597	18.6738	1.4239	Up	2.12e-06	6.52e-06
Unigene15613_All	744	52	123	5.4318	14.5664	1.4231	Up	4.11e-10	1.79e-09
Unigene5966_All	343	22	52	4.9847	13.3576	1.4221	Up	5.17e-05	0.000133
Unigene7825_All	467	22	52	3.6611	9.8108	1.4221	Up	5.17e-05	0.000133
Unigene44036_All	421	911	2153	168.17	450.59	1.4219	Up	0	0
Unigene7034_All	643	39	92	4.7137	12.6066	1.4192	Up	7.07e-08	2.54e-07
Unigene41182_All	1018	53	125	4.0461	10.8189	1.4189	Up	3.25e-10	1.43e-09
Unigene2770_All	569	715	1686	97.6574	261.075	1.4187	Up	0	0
Unigene4948_All	394	28	66	5.523	14.7594	1.4181	Up	5.21e-06	1.53e-05
Unigene41898_All	210	510	1202	188.739	504.319	1.4179	Up	0	0
Unigene40687_All	320	393	926	95.4452	254.965	1.4176	Up	0	0
Unigene4031_All	872	236	556	21.0333	56.1795	1.4174	Up	3.64e-13	2.2e-12
Unigene42324_All	227	59	139	20.1994	53.9521	1.4174	Up	3.47e-11	1.64e-10
Unigene3017_All	967	305	718	24.5123	65.4211	1.4163	Up	5.05e-13	2.98e-12
Unigene41607_All	201	82	193	31.7051	84.6021	1.416	Up	0	0
Unigene40507_All	412	17	40	3.2067	8.5543	1.4156	Up	0.000413	0.000928
Unigene15527_All	427	391	920	71.164	189.837	1.4155	Up	1.37e-13	8.78e-13
Unigene42314_All	226	17	40	5.8459	15.5945	1.4155	Up	0.000413	0.000927
Unigene9937_All	758	740	1741	75.8707	202.371	1.4154	Up	0	0
Unigene5041_All	1507	687	1616	35.4287	94.4817	1.4151	Up	0	0
Unigene44065_All	429	40	94	7.2463	19.3059	1.4137	Up	5.57e-08	2.02e-07
Unigene9381_All	532	40	94	5.8433	15.5681	1.4137	Up	5.57e-08	2.02e-07
Unigene15367_All	429	23	54	4.1666	11.0906	1.4124	Up	4.05e-05	0.000106
Unigene618_All	561	939	2204	130.081	346.153	1.412	Up	0	0
Unigene1199_All	1105	228	535	16.0356	42.6591	1.4116	Up	2.88e-13	1.77e-12
Unigene14102_All	302	32	75	8.2348	21.8813	1.4099	Up	1.31e-06	4.13e-06
Unigene40918_All	228	35	82	11.9301	31.6883	1.4093	Up	4.21e-07	1.4e-06
Unigene44210_All	527	41	96	6.0462	16.0502	1.4085	Up	4.39e-08	1.61e-07
Unigene2264_All	648	132	309	15.8311	42.0149	1.4081	Up	0	0
Unigene14195_All	387	156	365	31.3274	83.1001	1.4074	Up	5.44e-14	3.68e-13
[truncated: 11,414 more rows]
