# Supplementary material for: Comparative Transcriptome Analyses between a Spontaneous Late-Ripening Sweet Orange Mutant and Its Wild Type Suggest the Functions of ABA, Sucrose and JA during Citrus Fruit Ripening
Source: PLoS One. 2014 Dec 31;9(12):e116056. doi: 10.1371/journal.pone.0116056 (PMC4281182; doi:10.1371/journal.pone.0116056)
Supplement: S3 Table — Differently expressed unigenes (DEGs) classification: The Gene Ontology (GO) classification and the Kyoto encyclopedia of genes and genomes (KEGG) analysis of all the DEGs. (XLS) [file pone.0116056.s010.xls]

## Sheet: Sheet1
Comparative transcriptomic analyses between a spontaneous late-ripening sweet orange mutant and its wild type reveal the functions of ABA, sucrose and JA during citrus fruit ripening
PLOS ONE
Ya-Jian Zhang1,2, Xing-Jian Wang1,2, Ju-Xun Wu1,2, Shan-Yan Chen1,2,3, Li-Jun Chai1,2, Hong Chen4, Xiu-xin Deng2, Hua-Lin Yi1,2＊
1 Key Laboratory of Horticultural Plant Biology, Ministry of Education, Huazhong Agricultural University, Wuhan 430070, China
2 National Key Laboratory of Crop Genetic Improvement, Huazhong Agricultural University, Wuhan 430070, China
3 Kunming Academy of Agricultural Sciences, Kunming 650000, China
4 Engineering Technology Academy, Huazhong Agricultural University, Wuhan 430070, China
＊Correspondence author: Hua-Lin Yi
E-mail: yihualin@mail.hzau.edu.cn

## Sheet: Sheet2
S3 Table Differently expressed unigenes (DEGs) classification
GO						KEGG
P		C		F
metabolic process	0.308888	cell	0.321668	binding	0.425926	Metabolic pathways	0.2279
cellular process	0.303915	cell part	0.321668	catalytic activity	0.395833	Plant-pathogen interaction	0.071
establishment of localization	0.0677439	organelle	0.240879	transporter activity	0.0609568	Spliceosome	0.0702
localization	0.0677439	macromolecular complex	0.0465376	structural molecule activity	0.0354938	Biosynthesis of plant hormones	0.0409
biological regulation	0.0621504	organelle part	0.0446761	electron carrier activity	0.0262346	Biosynthesis of phenylpropanoids	0.0365
pigmentation	0.0577999	envelope	0.00930752	transcription regulator activity	0.0262346	Ribosome	0.0338
response to stimulus	0.0385333	extracellular region	0.00744602	molecular transducer activity	0.0108025	Purine metabolism	0.0308
cellular component organization	0.0211311	membrane-enclosed lumen	0.00632911	translation regulator activity	0.00694444	Biosynthesis of terpenoids and steroids	0.0306
cellular component biogenesis	0.0174021	extracellular region part	0.000744602	enzyme regulator activity	0.00462963	Oxidative phosphorylation	0.0229
developmental process	0.0124301	virion	0.000372301	antioxidant activity	0.00308642	RNA degradation	0.0224
multicellular organismal process	0.0124301	virion part	0.000372301	nutrient reservoir activity	0.00308642	Pyrimidine metabolism	0.0222
anatomical structure formation	0.00994406			metallochaperone activity	0.000771605	Biosynthesis of alkaloids derived from ornithine, lysine and nicotinic acid	0.0219
death	0.00621504					Ubiquitin mediated proteolysis	0.0219
multi-organism process	0.00559354					Biosynthesis of alkaloids derived from shikimate pathway	0.0219
reproduction	0.00248602					Biosynthesis of alkaloids derived from histidine and purine	0.0197
reproductive process	0.00248602					Biosynthesis of alkaloids derived from terpenoid and polyketide	0.0192
immune system process	0.00186451					Endocytosis	0.0185
growth	0.00124301					Peroxisome	0.0185
						Starch and sucrose metabolism	0.0185
						Phenylpropanoid biosynthesis	0.0177
						others	0.213
