# Supplementary material for: Comparative Transcriptome Analyses between a Spontaneous Late-Ripening Sweet Orange Mutant and Its Wild Type Suggest the Functions of ABA, Sucrose and JA during Citrus Fruit Ripening
Source: PLoS One. 2014 Dec 31;9(12):e116056. doi: 10.1371/journal.pone.0116056 (PMC4281182; doi:10.1371/journal.pone.0116056)
Supplement: S4 Table — Annotation of DEGs with at least three database hits. (XLS) [file pone.0116056.s011.xls]

## Sheet: Sheet1
Comparative transcriptomic analyses between a spontaneous late-ripening sweet orange mutant and its wild type reveal the functions of ABA, sucrose and JA during citrus fruit ripening
PLOS ONE
Ya-Jian Zhang1,2, Xing-Jian Wang1,2, Ju-Xun Wu1,2, Shan-Yan Chen1,2,3, Li-Jun Chai1,2, Hong Chen4, Xiu-xin Deng2, Hua-Lin Yi1,2＊
1 Key Laboratory of Horticultural Plant Biology, Ministry of Education, Huazhong Agricultural University, Wuhan 430070, China
2 National Key Laboratory of Crop Genetic Improvement, Huazhong Agricultural University, Wuhan 430070, China
3 Kunming Academy of Agricultural Sciences, Kunming 650000, China
4 Engineering Technology Academy, Huazhong Agricultural University, Wuhan 430070, China
＊Correspondence author: Hua-Lin Yi
E-mail: yihualin@mail.hzau.edu.cn

## Sheet: Sheet2
S4 Table Annotation of DEGs with at Least Three Databases' Hits
geneID	log2(WT_RPKM/MT_RPKM)	up/down	geneLength	Nr-annotation	Swissprot-annotation	COG-Function-Description	KEGG-Gene	ko_definition	GO-BiologicalProcess	GO-MolecularFunction	Go-CellularComponent
Unigene1_All	-1.405	Down	6116	CALS1 (CALLOSE SYNTHASE 1); 1,3-beta-glucan synthase/ transferase, transferring glycosyl groups [Arabidopsis thaliana] >gi|189081843|sp|Q9AUE0.2|CALS1_ARATH RecName: Full=Callose synthase 1; AltName: Full=1,3-beta-glucan synthase; AltName: Full=Protein GLUCAN SYNTHASE-LIKE 6	CALS1_ARATH Callose synthase 1 OS=Arabidopsis thaliana GN=CALS1 PE=1 SV=2	--	ath:AT1G05570	callose synthase [EC:2.4.1.-]	-	-	-
Unigene10002_All	1.0489	Up	1247	AAC3 (ADP/ATP CARRIER 3); ATP:ADP antiporter/ binding [Arabidopsis thaliana] >gi|2842480|emb|CAA16877.1| ADP, ATP carrier-like protein [Arabidopsis thaliana] >gi|7269693|emb|CAB79641.1| ADP, ATP carrier-like protein [Arabidopsis thaliana]	ADT1_GOSHI ADP,ATP carrier protein 1, mitochondrial OS=Gossypium hirsutum GN=ANT1 PE=2 SV=1	--	rcu:RCOM_1173510	solute carrier family 25 (mitochondrial carrier; adenine nucleotide translocator)	-	-	-
Unigene10003_All	1.2809	Up	684	Os04g0307200 [Oryza sativa (japonica cultivar-group)] >gi|32483270|emb|CAE02397.1| OSJNBa0024J22.1 [Oryza sativa (japonica cultivar-group)] >gi|38347199|emb|CAD40524.2| OSJNBa0023J03.11 [Oryza sativa (japonica cultivar-group)] >gi|113563992|dbj|BAF14335.1| Os04g0307200 [Oryza sativa Japonica Group] >gi|116308927|emb|CAH66056.1| OSIGBa0125J07.5 [Oryza sativa (indica cultivar-group)]	SEC63_YEAST Protein translocation protein SEC63 OS=Saccharomyces cerevisiae GN=SEC63 PE=1 SV=2	Preprotein translocase subunit Sec63	vvi:100254350	translocation protein SEC63	-	-	-
Unigene10004_All	1.0729	Up	826	CXE carboxylesterase [Actinidia deliciosa]	GI1L2_ARATH Probable gibberellin receptor GID1L2 OS=Arabidopsis thaliana GN=GID1L2 PE=1 SV=1	Esterase/lipase	--	--	-	-	-
Unigene10005_All	-1.4359	Down	772	ARO4 (ARMADILLO REPEAT ONLY 4); binding [Arabidopsis thaliana] >gi|1495247|emb|CAA66220.1| orf 05 [Arabidopsis thaliana] >gi|209414538|gb|ACI46509.1| At3g26600 [Arabidopsis thaliana]	TPRXL_HUMAN Putative protein TPRXL OS=Homo sapiens GN=TPRXL PE=2 SV=2	DNA-directed RNA polymerase, beta' subunit/160 kD subunit	sbi:SORBI_07g003680	DNA-directed RNA polymerase II subunit A [EC:2.7.7.6]	-	-	-
Unigene10006_All	-2.1656	Down	1050	isoamylase isoform 3 [Manihot esculenta]	ISOA3_ARATH Isoamylase 3, chloroplastic OS=Arabidopsis thaliana GN=ISA3 PE=1 SV=2	Type II secretory pathway, pullulanase PulA and related glycosidases	rcu:RCOM_1037500	glycogen operon protein GlgX [EC:3.2.1.-]	-	-	-
Unigene10020_All	-1.4745	Down	2066	CR88; ATP binding [Arabidopsis thaliana] >gi|16930685|gb|AAL32008.1|AF436826_1 At2g04030/F3C11.14 [Arabidopsis thaliana] >gi|15450723|gb|AAK96633.1| At2g04030/F3C11.14 [Arabidopsis thaliana] >gi|25090168|gb|AAN72245.1| At2g04030/F3C11.14 [Arabidopsis thaliana]	ENPL_CHICK Endoplasmin OS=Gallus gallus GN=HSP90B1 PE=1 SV=1	Molecular chaperone, HSP90 family	vvi:100264968	molecular chaperone HtpG	-	-	-
Unigene10023_All	-1.1855	Down	817	DNA topoisomerase family protein [Arabidopsis thaliana]	TOP1_RICTY DNA topoisomerase 1 OS=Rickettsia typhi GN=topA PE=3 SV=1	Uncharacterized C-terminal domain of topoisomerase IA	sbi:SORBI_10g004493	DNA topoisomerase I [EC:5.99.1.2]	-	-	-
Unigene10025_All	-1.4094	Down	968	truncated hemoglobin [Carica papaya]	YJBI_BACSU Hemoglobin-like protein yjbI OS=Bacillus subtilis GN=yjbI PE=1 SV=1	Truncated hemoglobins	vvi:4025024	large subunit ribosomal protein L2	-	-	-
Unigene10027_All	1.0761	Up	1174	ribosomal protein L3A [Nicotiana tabacum]	RL3_ORYSJ 60S ribosomal protein L3 OS=Oryza sativa subsp. japonica GN=RPL3 PE=2 SV=2	Ribosomal protein L3	vvi:100260533	large subunit ribosomal protein L3e	-	-	-
Unigene10032_All	-1.4026	Down	1021	CHR17 (CHROMATIN REMODELING FACTOR17); ATP binding / DNA binding / DNA-dependent ATPase/ helicase/ hydrolase, acting on acid anhydrides, in phosphorus-containing anhydrides / nucleic acid binding / nucleosome binding [Arabidopsis thaliana]	ISW2_ARATH Putative chromatin-remodeling complex ATPase chain OS=Arabidopsis thaliana GN=At3g06400 PE=2 SV=2	Superfamily II DNA/RNA helicases, SNF2 family	rcu:RCOM_0680240	SWI/SNF-related matrix-associated actin-dependent regulator of chromatin subfamily A member 5 [EC:3.6.1.-]	-	-	-
Unigene10043_All	1.0633	Up	1038	AP2/EREBP transcription factor ERF-2 [Gossypium hirsutum]	RAP23_ARATH Ethylene-responsive transcription factor RAP2-3 OS=Arabidopsis thaliana GN=RAP2-3 PE=1 SV=2	--	ath:AT3G16770	EREBP-like factor	-	-	-
Unigene10045_All	-1.9533	Down	1072	LOC100283739 [Zea mays] >gi|195627538|gb|ACG35599.1| coiled-coil domain-containing protein 25 [Zea mays] >gi|195636814|gb|ACG37875.1| coiled-coil domain-containing protein 25 [Zea mays]	CCD25_BOVIN Coiled-coil domain-containing protein 25 OS=Bos taurus GN=CCDC25 PE=2 SV=1	Predicted RNA-binding protein homologous to eukaryotic snRNP	--	--	-	-	-
Unigene10059_All	-2.1225	Down	941	LOC100284976 [Zea mays] >gi|195645962|gb|ACG42449.1| chlorophyllide a oxygenase [Zea mays]	CAO_ORYSJ Chlorophyllide a oxygenase, chloroplastic OS=Oryza sativa subsp. japonica GN=CAO PE=2 SV=1	Phenylpropionate dioxygenase and related ring-hydroxylating dioxygenases, large terminal subunit	--	--	-	-	-
Unigene10063_All	-1.0322	Down	1483	glycosyltransferase [Populus trichocarpa] >gi|222861518|gb|EEE99060.1| glycosyltransferase [Populus trichocarpa]	QUA1_ARATH Glycosyltransferase QUASIMODO1 OS=Arabidopsis thaliana GN=QUA1 PE=1 SV=1	Lipopolysaccharide biosynthesis proteins, LPS:glycosyltransferases	--	--	-	-	-
Unigene1008_All	-1.1226	Down	1526	Os12g0183100 [Oryza sativa (japonica cultivar-group)] >gi|113648831|dbj|BAF29343.1| Os12g0183100 [Oryza sativa Japonica Group]	ODBA_PANTR 2-oxoisovalerate dehydrogenase subunit alpha, mitochondrial OS=Pan troglodytes GN=BCKDHA PE=2 SV=1	Pyruvate/2-oxoglutarate dehydrogenase complex, dehydrogenase (E1) component, eukaryotic type, alpha subunit	vvi:100258429	2-oxoisovalerate dehydrogenase E1 component, alpha subunit [EC:1.2.4.4]	-	-	-
Unigene10098_All	-1.0264	Down	792	pescadillo-related [Arabidopsis thaliana] >gi|7573301|emb|CAB87619.1| pescadillo-like protein [Arabidopsis thaliana]	PESC_CHLRE Pescadillo homolog OS=Chlamydomonas reinhardtii GN=CHLREDRAFT_206018 PE=3 SV=1	Protein required for biogenesis of the 60S ribosomal subunit	--	--	-	-	-
Unigene10101_All	-1.7053	Down	577	Os09g0454200 [Oryza sativa (japonica cultivar-group)] >gi|51535214|dbj|BAD38263.1| hydroxyproline-rich glycoprotein-like protein [Oryza sativa Japonica Group] >gi|51535954|dbj|BAD38036.1| hydroxyproline-rich glycoprotein-like protein [Oryza sativa Japonica Group] >gi|113631583|dbj|BAF25264.1| Os09g0454200 [Oryza sativa Japonica Group]	Y091_NPVOP Uncharacterized 29.3 kDa protein OS=Orgyia pseudotsugata multicapsid polyhedrosis virus GN=ORF92 PE=4 SV=1	Serine/threonine protein kinase	osa:4349161	phospholipase D [EC:3.1.4.4]	-	-	-
Unigene10104_All	1.0149	Up	793	anthranilate N-methyltransferase [Ruta graveolens]	COMT1_MEDSA Caffeic acid 3-O-methyltransferase OS=Medicago sativa PE=1 SV=1	SAM-dependent methyltransferases	ath:AT5G54160	flavonol 3-O-methyltransferase [EC:2.1.1.76]	-	-	-
Unigene1011_All	1.3827	Up	622	polcalcin Jun o 2 [Zea mays] >gi|195642854|gb|ACG40895.1| polcalcin Jun o 2 [Zea mays]	CML29_ORYSJ Probable calcium-binding protein CML29 OS=Oryza sativa subsp. japonica GN=CML29 PE=2 SV=1	Ca2ÎÂ? protein (EF-Hand superfamily)	rcu:RCOM_0597990	calcium-binding protein CML	-	-	-
Unigene10110_All	-1.4653	Down	1795	Protein kinase [Medicago truncatula]	KSG10_ARATH Shaggy-related protein kinase kappa OS=Arabidopsis thaliana GN=ASK10 PE=1 SV=2	Serine/threonine protein kinase	vvi:100252299	glycogen synthase kinase 3 beta [EC:2.7.11.26]	-	-	-
Unigene10118_All	-1.733	Down	1652	histone acetyltransferase [Populus trichocarpa] >gi|222866742|gb|EEF03873.1| histone acetyltransferase [Populus trichocarpa]	TAF1A_ARATH Transcription initiation factor TFIID subunit 1-A OS=Arabidopsis thaliana GN=HAF1 PE=2 SV=1	--	ath:AT1G32750	transcription initiation factor TFIID subunit D1	-	-	-
Unigene1012_All	1.0436	Up	1017	DNAJ heat shock family protein [Arabidopsis thaliana] >gi|115646890|gb|ABJ17154.1| At3g17830 [Arabidopsis thaliana]	DNAJ_SYNJA Chaperone protein dnaJ OS=Synechococcus sp. (strain JA-3-3Ab) GN=dnaJ PE=3 SV=1	DnaJ-class molecular chaperone with C-terminal Zn finger domain	ppp:PHYPADRAFT_108109	molecular chaperone DnaJ	-	-	-
Unigene10124_All	-1.3477	Down	666	Os06g0258900 [Oryza sativa (japonica cultivar-group)] >gi|113595363|dbj|BAF19237.1| Os06g0258900 [Oryza sativa Japonica Group]	GATY_SALTY D-tagatose-1,6-bisphosphate aldolase subunit gatY OS=Salmonella typhimurium GN=gatY PE=3 SV=1	Fructose/tagatose bisphosphate aldolase	osa:4340684	[EC:1.1.-.-]	-	-	-
Unigene10134_All	1.1156	Up	476	DJ-1 family protein [Arabidopsis thaliana] >gi|7769869|gb|AAF69547.1|AC008007_22 F12M16.18 [Arabidopsis thaliana]	PARK7_CHICK Protein DJ-1 OS=Gallus gallus GN=PARK7 PE=2 SV=1	Putative intracellular protease/amidase	vvi:100253735	4-methyl-5(b-hydroxyethyl)-thiazole monophosphate biosynthesis	-	-	-
Unigene10135_All	1.2711	Up	1030	Os01g0602800 [Oryza sativa (japonica cultivar-group)]	SERK2_ARATH Somatic embryogenesis receptor kinase 2 OS=Arabidopsis thaliana GN=SERK2 PE=1 SV=1	Serine/threonine protein kinase	zma:100283091	serine/threonine-protein kinase PBS1 [EC:2.7.11.1]	-	-	-
Unigene10139_All	-1.1238	Down	604	RecName: Full=Probable LRR receptor-like serine/threonine-protein kinase At3g47570; Flags: Precursor >gi|224589592|gb|ACN59329.1| leucine-rich repeat receptor-like protein kinase [Arabidopsis thaliana]	FLS2_ARATH LRR receptor-like serine/threonine-protein kinase FLS2 OS=Arabidopsis thaliana GN=FLS2 PE=1 SV=1	Serine/threonine protein kinase	ath:AT5G20480	LRR receptor-like serine/threonine-protein kinase EFR [EC:2.7.11.1]	-	-	-
Unigene10143_All	1.351	Up	738	glycosyl hydrolase family 3 protein [Arabidopsis thaliana] >gi|75264319|sp|Q9LXA8.1|BXL6_ARATH RecName: Full=Probable beta-D-xylosidase 6; Short=AtBXL6; Flags: Precursor >gi|7671447|emb|CAB89387.1| beta-xylosidase-like protein [Arabidopsis thaliana] >gi|15982753|gb|AAL09717.1| AT5g10560/F12B17_90 [Arabidopsis thaliana]	BXL6_ARATH Probable beta-D-xylosidase 6 OS=Arabidopsis thaliana GN=BXL6 PE=2 SV=1	Beta-glucosidase-related glycosidases	rcu:RCOM_1347430	beta-glucosidase [EC:3.2.1.21]	-	-	-
Unigene10147_All	1.7822	Up	732	PAP18 (PURPLE ACID PHOSPHATASE 18); acid phosphatase/ protein serine/threonine phosphatase [Arabidopsis thaliana] >gi|75273656|sp|Q9LJU7.1|PPA18_ARATH RecName: Full=Purple acid phosphatase 18; Flags: Precursor >gi|11994138|dbj|BAB01159.1| purple acid phosphatase-like protein [Arabidopsis thaliana] >gi|17064824|gb|AAL32566.1| purple acid phosphatase-like protein [Arabidopsis thaliana] >gi|20259848…	PPA18_ARATH Purple acid phosphatase 18 OS=Arabidopsis thaliana GN=PAP18 PE=2 SV=1	Predicted phosphohydrolases	--	--	-	-	-
Unigene1016_All	-1.4039	Down	654	hedgehog receptor [Arabidopsis thaliana]	NPC1_MOUSE Niemann-Pick C1 protein OS=Mus musculus GN=Npc1 PE=1 SV=1	--	pop:POPTR_721264	Niemann-Pick C1 protein	-	-	-
Unigene10160_All	1.0036	Up	1106	Os01g0769000 [Oryza sativa (japonica cultivar-group)]	PATL1_MOUSE Protein PAT1 homolog 1 OS=Mus musculus GN=Patl1 PE=1 SV=2	--	vvi:100255521	DNA topoisomerase 2-associated protein PAT1	-	-	-
Unigene10162_All	-1.5053	Down	1554	PAF1 complex component [Populus trichocarpa] >gi|222833309|gb|EEE71786.1| PAF1 complex component [Populus trichocarpa]	CTR9_HUMAN RNA polymerase-associated protein CTR9 homolog OS=Homo sapiens GN=CTR9 PE=1 SV=1	FOG: TPR repeat	vvi:100262258	ATP-dependent RNA helicase DDX46/PRP5 [EC:3.6.4.13]	-	-	-
Unigene10165_All	-1.2503	Down	1113	Os08g0122000 [Oryza sativa (japonica cultivar-group)] >gi|113622853|dbj|BAF22798.1| Os08g0122000 [Oryza sativa Japonica Group]	2A5N_ARATH Serine/threonine protein phosphatase 2A 59 kDa regulatory subunit B' eta isoform OS=Arabidopsis thaliana GN=B'ETA PE=2 SV=1	--	vvi:100250839	protein phosphatase 2 (formerly 2A), regulatory subunit B'	-	-	-
Unigene10183_All	-1.0099	Down	841	Os01g0141900 [Oryza sativa (japonica cultivar-group)] >gi|113531518|dbj|BAF03901.1| Os01g0141900 [Oryza sativa Japonica Group]	TPRXL_HUMAN Putative protein TPRXL OS=Homo sapiens GN=TPRXL PE=2 SV=2	DNA-directed RNA polymerase, beta' subunit/160 kD subunit	sbi:SORBI_07g003680	DNA-directed RNA polymerase II subunit A [EC:2.7.7.6]	-	-	-
Unigene10191_All	-1.1505	Down	712	calcium-binding protein [Chlamydomonas reinhardtii] >gi|158277633|gb|EDP03401.1| calcium-binding protein [Chlamydomonas reinhardtii]	SORCN_SCHJA Sorcin OS=Schistosoma japonicum PE=2 SV=1	--	ath:AT5G04870	calcium-dependent protein kinase [EC:2.7.11.1]	-	-	-
Unigene10193_All	1.3292	Up	714	elongation factor Tu family protein [Arabidopsis thaliana]	ETUD1_MOUSE Elongation factor Tu GTP-binding domain-containing protein 1 OS=Mus musculus GN=Eftud1 PE=2 SV=1	Translation elongation factors (GTPases)	rcu:RCOM_1548160	elongation factor EF-2 [EC:3.6.5.3]	-	-	-
Unigene10194_All	1.1221	Up	631	aluminum-induced protein [Elaeis guineensis]	TSJT1_TOBAC Stem-specific protein TSJT1 OS=Nicotiana tabacum GN=TSJT1 PE=2 SV=1	Asparagine synthase (glutamine-hydrolyzing)	osa:4332506	asparagine synthase (glutamine-hydrolysing) [EC:6.3.5.4]	-	-	-
Unigene10202_All	1.2343	Up	2475	pentatricopeptide (PPR) repeat-containing protein [Arabidopsis thaliana] >gi|75207514|sp|Q9SSF9.1|PP123_ARATH RecName: Full=Pentatricopeptide repeat-containing protein At1g74750 >gi|5882748|gb|AAD55301.1|AC008263_32 Contains 2 PF|01535 DUF domains [Arabidopsis thaliana]	PP123_ARATH Pentatricopeptide repeat-containing protein At1g74750 OS=Arabidopsis thaliana GN=At1g74750 PE=2 SV=1	--	rcu:RCOM_0340700	cell division protease FtsH [EC:3.4.24.-]	-	-	-
Unigene10212_All	-2.4306	Down	793	translation initiation factor [Pisum sativum]	IF2P_SCHPO Eukaryotic translation initiation factor 5B OS=Schizosaccharomyces pombe GN=SPAC56F8.03 PE=1 SV=1	Translation initiation factor 2 (IF-2; GTPase)	pop:POPTR_823158	translation initiation factor IF-2 unclassified subunit	-	-	-
Unigene10214_All	1.0304	Up	884	6-phosphogluconate dehydrogenase NAD-binding domain-containing protein [Musa acuminata]	YKWC_BACSU Uncharacterized oxidoreductase ykwC OS=Bacillus subtilis GN=ykwC PE=3 SV=1	3-hydroxyisobutyrate dehydrogenase and related beta-hydroxyacid dehydrogenases	ath:AT4G29120	3-hydroxyisobutyrate dehydrogenase [EC:1.1.1.31]	-	-	-
Unigene10217_All	1.3164	Up	605	thioredoxin h [Hevea brasiliensis]	TRXL4_ARATH Thioredoxin-like 4 OS=Arabidopsis thaliana GN=At1g11530 PE=2 SV=2	Thiol-disulfide isomerase and thioredoxins	ppp:PHYPADRAFT_185663	thioredoxin 1	-	-	-
Unigene10220_All	-1.9681	Down	2018	PREDICTED: similar to EMB2733/ESP3 (EMBRYO DEFECTIVE 2733); ATP-dependent RNA helicase [Vitis vinifera]	DHX16_DICDI Putative pre-mRNA-splicing factor ATP-dependent RNA helicase DHX16 OS=Dictyostelium discoideum GN=dhx16 PE=3 SV=1	HrpA-like helicases	vvi:100244993	pre-mRNA-splicing factor ATP-dependent RNA helicase DHX16 [EC:3.6.4.13]	-	-	-
Unigene10223_All	-1.5718	Down	642	KOW domain-containing protein / D111/G-patch domain-containing protein [Arabidopsis thaliana] >gi|115311463|gb|ABI93912.1| At4g25020 [Arabidopsis thaliana]	MOS2_ARATH Protein MOS2 OS=Arabidopsis thaliana GN=MOS2 PE=2 SV=1	--	vvi:100248106	G patch domain and KOW motifs-containing protein	-	-	-
Unigene10227_All	-1.0006	Down	1612	2-phosphoglycerate kinase-related [Arabidopsis thaliana]	PGK2_PYRHO 2-phosphoglycerate kinase OS=Pyrococcus horikoshii GN=pgk2 PE=3 SV=1	2-phosphoglycerate kinase	--	--	-	-	-
Unigene10231_All	1.6732	Up	673	ATASE1 (GLN PHOSPHORIBOSYL PYROPHOSPHATE AMIDOTRANSFERASE 1); amidophosphoribosyltransferase [Arabidopsis thaliana] >gi|4589981|gb|AAD26498.1| amidophosphoribosyltransferase [Arabidopsis thaliana]	PUR1_SOYBN Amidophosphoribosyltransferase, chloroplastic OS=Glycine max GN=PUR1 PE=2 SV=1	Glutamine phosphoribosylpyrophosphate amidotransferase	rcu:RCOM_1451410	amidophosphoribosyltransferase [EC:2.4.2.14]	-	-	-
Unigene10241_All	-2.2678	Down	679	Os12g0553900 [Oryza sativa Japonica Group]	VITA2_XENLA Vitellogenin-A2 OS=Xenopus laevis PE=1 SV=1	--	ath:AT4G32420	peptidylprolyl isomerase [EC:5.2.1.8]	-	-	-
Unigene10282_All	1.156	Up	633	histone H3 [Arabidopsis thaliana] >gi|15238433|ref|NP_201339.1| histone H3 [Arabidopsis thaliana] >gi|18390992|ref|NP_563838.1| histone H3 [Arabidopsis thaliana] >gi|18416261|ref|NP_568227.1| histone H3 [Arabidopsis thaliana] >gi|18416264|ref|NP_568228.1| histone H3 [Arabidopsis thaliana] >gi|115441249|ref|NP_001044904.1| Os01g0866200 [Oryza sativa (japonica cultivar-group)] >gi|115458352|ref|NP_…	H32_TOBAC Histone H3.2 OS=Nicotiana tabacum GN=B34 PE=1 SV=1	Histones H3 and H4	zma:100192589	histone H3	-	-	-
Unigene10284_All	1.5852	Up	1589	proline transporter [Populus trichocarpa] >gi|222850052|gb|EEE87599.1| proline transporter [Populus trichocarpa]	LAX4_MEDTR Auxin transporter-like protein 4 OS=Medicago truncatula GN=LAX4 PE=2 SV=1	Amino acid permeases	--	--	-	-	-
Unigene1029_All	-2.0663	Down	943	eukaryotic translation initiation factor 2 family protein / eIF-2 family protein [Arabidopsis thaliana]	IF2P_SCHPO Eukaryotic translation initiation factor 5B OS=Schizosaccharomyces pombe GN=SPAC56F8.03 PE=1 SV=1	Translation initiation factor 2 (IF-2; GTPase)	vvi:100242745	translation initiation factor IF-2 unclassified subunit	-	-	-
Unigene10292_All	1.3531	Up	620	RecName: Full=40S ribosomal protein S23; AltName: Full=S12	RS23_FRAAN 40S ribosomal protein S23 OS=Fragaria ananassa GN=RPS23 PE=2 SV=1	Ribosomal protein S12	pop:POPTR_563786	small subunit ribosomal protein S23e	-	-	-
Unigene10298_All	1.3864	Up	570	26S proteasome non-ATPase regulatory subunit 14 [Zea mays] >gi|195624272|gb|ACG33966.1| 26S proteasome non-ATPase regulatory subunit 14 [Zea mays]	PSDE_ARATH 26S proteasome non-ATPase regulatory subunit 14 OS=Arabidopsis thaliana GN=RPN11 PE=2 SV=1	Predicted metal-dependent protease of the PAD1/JAB1 superfamily	pop:POPTR_836439	26S proteasome regulatory subunit N11	-	-	-
Unigene1030_All	-2.2313	Down	861	At5g24670 [Arabidopsis thaliana] >gi|55733733|gb|AAV59263.1| At5g24670 [Arabidopsis thaliana]	ADAT3_HUMAN tRNA-specific adenosine deaminase-like protein 3 OS=Homo sapiens GN=ADAT3 PE=1 SV=1	Cytosine/adenosine deaminases	--	--	-	-	-
Unigene10302_All	-1.0086	Down	496	PREDICTED: similar to Os04g0509400 [Vitis vinifera]	--	Predicted enzyme of the cupin superfamily	sbi:SORBI_04g026280		-	-	-
Unigene10315_All	-1.0032	Down	701	pollen profilin variant 7 [Corylus avellana] >gi|110644934|gb|ABG81303.1| pollen profilin variant 8 [Corylus avellana] >gi|110644936|gb|ABG81304.1| pollen profilin variant 9 [Corylus avellana] >gi|110644938|gb|ABG81305.1| pollen profilin variant 10 [Corylus avellana]	PROF_MERAN Profilin OS=Mercurialis annua PE=1 SV=1	--	osa:4340155	profilin	-	-	-
Unigene10323_All	1.5703	Up	379	F6 [Gossypium hirsutum]	NDUAD_BOVIN NADH dehydrogenase [ubiquinone] 1 alpha subcomplex subunit 13 OS=Bos taurus GN=NDUFA13 PE=1 SV=3	--	ath:AT2G33220	NADH dehydrogenase [EC:1.6.5.3]	-	-	-
Unigene10336_All	-1.5566	Down	1696	GC1 (Golgin Candidate 1) [Arabidopsis thaliana] >gi|85681038|sp|Q8S8N9.2|GOGC1_ARATH RecName: Full=Golgin candidate 1; Short=AtGC1; AltName: Full=Golgin-84 >gi|44917433|gb|AAS49041.1| At2g19950 [Arabidopsis thaliana]	GOGC1_ARATH Golgin candidate 1 OS=Arabidopsis thaliana GN=GC1 PE=2 SV=2	ATPase involved in DNA repair	cme:CMO070C	kinesin family member 15	-	-	-
Unigene10352_All	-2.3387	Down	1099	AT3g10420/F13M14_30 [Arabidopsis thaliana] >gi|28416489|gb|AAO42775.1| At3g10420/F13M14_30 [Arabidopsis thaliana]	YCF45_PORPU Uncharacterized protein ycf45 OS=Porphyra purpurea GN=ycf45 PE=3 SV=1	Uncharacterized protein conserved in bacteria	--	--	-	-	-
Unigene1036_All	-2.7258	Down	520	chloroplast DNA-binding protein PD3 [Pisum sativum]	KDM3B_HUMAN Lysine-specific demethylase 3B OS=Homo sapiens GN=KDM3B PE=1 SV=1	--	vvi:100261347	jumonji domain-containing protein 1 [EC:1.14.11.-]	-	-	-
Unigene10364_All	1.7763	Up	735	adenosine kinase [Gossypium hirsutum]	ADK2_ARATH Adenosine kinase 2 OS=Arabidopsis thaliana GN=ADK2 PE=1 SV=1	Sugar kinases, ribokinase family	sbi:SORBI_06g022730	adenosine kinase [EC:2.7.1.20]	-	-	-
Unigene10374_All	1.4765	Up	557	RNA polymerase IV second largest subunit [Rhododendron macrophyllum]	RPB2_ENCCU DNA-directed RNA polymerase II subunit RPB2 OS=Encephalitozoon cuniculi GN=RPB2 PE=3 SV=1	DNA-directed RNA polymerase, beta subunit/140 kD subunit	vvi:100256013	DNA-directed RNA polymerase II subunit B [EC:2.7.7.6]	-	-	-
Unigene10381_All	-1.364	Down	677	At5g67210 [Arabidopsis thaliana]	GP1_CHLRE Vegetative cell wall protein gp1 OS=Chlamydomonas reinhardtii GN=GP1 PE=2 SV=1	ATPases involved in chromosome partitioning	osa:4332128	DNA (cytosine-5-)-methyltransferase [EC:2.1.1.37]	-	-	-
Unigene10390_All	1.1287	Up	457	RecName: Full=60S ribosomal protein L4; AltName: Full=L1 >gi|4887131|gb|AAD32206.1|AF134732_1 60S ribosomal protein L1 [Prunus armeniaca]	RL4_PRUAR 60S ribosomal protein L4 OS=Prunus armeniaca GN=RPL4 PE=2 SV=1	Ribosomal protein L4	vvi:100251826	large subunit ribosomal protein L4e	-	-	-
Unigene10397_All	1.0809	Up	411	allergenic isoflavone reductase-like protein Bet v 6.0102 [Betula pendula]	IFRH_ARATH Isoflavone reductase homolog P3 OS=Arabidopsis thaliana GN=At1g75280 PE=1 SV=1	Predicted nucleoside-diphosphate-sugar epimerases	ath:AT1G75280	[EC:1.3.1.-]	-	-	-
Unigene10399_All	1.1157	Up	754	ATRBL13 (ARABIDOPSIS RHOMBOID-LIKE PROTEIN 13) [Arabidopsis thaliana]	RBD2_SCHPO Rhomboid protein 2 OS=Schizosaccharomyces pombe GN=rbd2 PE=2 SV=1	Uncharacterized membrane protein (homolog of Drosophila rhomboid)	--	--	-	-	-
Unigene10401_All	1.9154	Up	788	non-cell-autonomous heat shock cognate protein 70 [Cucurbita maxima]	HSP7C_PETHY Heat shock cognate 70 kDa protein OS=Petunia hybrida GN=HSP70 PE=2 SV=1	Molecular chaperone	pop:POPTR_563887	heat shock 70kDa protein 1/8	-	-	-
Unigene10411_All	1.0481	Up	1187	binding / catalytic/ oxidoreductase [Arabidopsis thaliana]	MOMAS_ORYSJ Momilactone A synthase OS=Oryza sativa subsp. japonica GN=Os04g0179200 PE=2 SV=1	Dehydrogenases with different specificities (related to short-chain alcohol dehydrogenases)	sbi:SORBI_01g003880	xanthoxin dehydrogenase [EC:1.1.1.288]	-	-	-
Unigene10412_All	-1.183	Down	738	zinc finger (C3HC4-type RING finger) family protein [Arabidopsis thaliana] >gi|30023720|gb|AAP13393.1| At4g27470 [Arabidopsis thaliana] >gi|66865952|gb|AAY57610.1| RING finger family protein [Arabidopsis thaliana]	RNF5_CAEEL RING finger protein 5 OS=Caenorhabditis elegans GN=rnf-5 PE=1 SV=1	RING-finger-containing E3 ubiquitin ligase	cme:CMT012C	peroxin-10	-	-	-
Unigene10413_All	-1.1633	Down	1593	AGD4 (ARF-GAP domain 4); ARF GTPase activator/ protein binding / zinc ion binding [Arabidopsis thaliana] >gi|75313633|sp|Q9SMX5.2|AGD4_ARATH RecName: Full=ADP-ribosylation factor GTPase-activating protein AGD4; Short=ARF GAP AGD4; AltName: Full=Protein ARF-GAP DOMAIN 4; Short=AtAGD4; AltName: Full=GCN4-complementing protein 1 >gi|6465806|emb|CAB61505.1| GCN4-complementing protein (GCP1) [Arabidop…	AGD4_ARATH ADP-ribosylation factor GTPase-activating protein AGD4 OS=Arabidopsis thaliana GN=AGD4 PE=2 SV=2	GTPase-activating protein that regulates ARFs (ADP-ribosylation factors), involved in ARF-mediated vesicular transport	rcu:RCOM_0814510	Arf-GAP with coiled-coil, ANK repeat and PH domain-containing protein	-	-	-
Unigene10416_All	1.3615	Up	450	Ribosomal protein S10, eukaryotic and archaeal form [Medicago truncatula]	RS202_ARATH 40S ribosomal protein S20-2 OS=Arabidopsis thaliana GN=RPS20B PE=2 SV=1	Ribosomal protein S10	vvi:100258347	small subunit ribosomal protein S20e	-	-	-
Unigene10428_All	-1.0683	Down	810	TOPP4; protein serine/threonine phosphatase [Arabidopsis thaliana] >gi|1346758|sp|P48484.1|PP14_ARATH RecName: Full=Serine/threonine-protein phosphatase PP1 isozyme 4 >gi|166801|gb|AAA32839.1| phosphoprotein phosphatase 1 [Arabidopsis thaliana] >gi|109946591|gb|ABG48474.1| At2g39840 [Arabidopsis thaliana]	PP14_ARATH Serine/threonine-protein phosphatase PP1 isozyme 4 OS=Arabidopsis thaliana GN=TOPP4 PE=2 SV=1	Diadenosine tetraphosphatase and related serine/threonine protein phosphatases	pop:POPTR_724597	protein phosphatase 1, catalytic subunit [EC:3.1.3.16]	-	-	-
Unigene1043_All	1.4413	Up	647	PREDICTED: similar to CDPK-like protein [Vitis vinifera]	CDPK1_ARATH Calcium-dependent protein kinase 1 OS=Arabidopsis thaliana GN=CPK1 PE=1 SV=1	--	ppp:PHYPADRAFT_186654	calcium-dependent protein kinase [EC:2.7.11.1]	-	-	-
Unigene10431_All	-1.0618	Down	1363	lipin, N-terminal conserved region family protein, expressed [Oryza sativa (japonica cultivar-group)]	LPIN2_MOUSE Lipin-2 OS=Mus musculus GN=Lpin2 PE=1 SV=2	Uncharacterized protein involved in plasmid maintenance	--	--	-	-	-
Unigene10434_All	1.8948	Up	551	aldo/keto reductase family protein [Arabidopsis thaliana] >gi|111182165|gb|ABH07515.1| aldo-keto reductase [Arabidopsis thaliana]	AK1A1_XENLA Alcohol dehydrogenase [NADP] OS=Xenopus laevis GN=akr1a1 PE=2 SV=1	Aldo/keto reductases, related to diketogulonate reductase	osa:4338987	alcohol dehydrogenase (NADP) [EC:1.1.1.2]	-	-	-
Unigene10438_All	1.3781	Up	811	heavy metal ATPase [Populus trichocarpa] >gi|222841012|gb|EEE78559.1| heavy metal ATPase [Populus trichocarpa]	AHM7_ARATH Putative copper-transporting ATPase 3 OS=Arabidopsis thaliana GN=HMA5 PE=2 SV=2	Cation transport ATPase	rcu:RCOM_1686400	Cu2¸x? ATPase [EC:3.6.3.4]	-	-	-
Unigene10449_All	-2.3401	Down	503	ubiquitin precursor [Hevea brasiliensis]	UBIQ_WHEAT Ubiquitin OS=Triticum aestivum PE=3 SV=1	Ubiquitin	olu:OSTLU_26775	ubiquitin C	-	-	-
Unigene10462_All	-2.0426	Down	1093	Ser/Thr protein kinase [Lotus japonicus]	CIPK8_ARATH CBL-interacting serine/threonine-protein kinase 8 OS=Arabidopsis thaliana GN=CIPK8 PE=1 SV=1	Serine/threonine protein kinase	osa:4342410	[EC:2.7.1.-]	-	-	-
Unigene10469_All	-1.5179	Down	1079	UDP-glucosyltransferase family 1 protein [Citrus sinensis]	FOGT1_ARATH Flavonol-3-O-glycoside-7-O-glucosyltransferase 1 OS=Arabidopsis thaliana GN=UGT73C6 PE=2 SV=1	--	ath:AT2G36790	UDP-glucosyl transferase 73C [EC:2.4.1.-]	-	-	-
Unigene10476_All	1.7886	Up	700	S6 ribosomal protein [Elaeis guineensis]	RS6_ASPOF 40S ribosomal protein S6 OS=Asparagus officinalis GN=rps6 PE=2 SV=1	Ribosomal protein S6E (S10)	rcu:RCOM_0767670	small subunit ribosomal protein S6e	-	-	-
Unigene10482_All	1.0566	Up	2064	type I phosphodiesterase/nucleotide pyrophosphatase family protein [Arabidopsis thaliana] >gi|5123562|emb|CAB45328.1| nucleotide pyrophosphatase-like protein [Arabidopsis thaliana] >gi|7269867|emb|CAB79726.1| nucleotide pyrophosphatase-like protein [Arabidopsis thaliana]	ENPP1_HUMAN Ectonucleotide pyrophosphatase/phosphodiesterase family member 1 OS=Homo sapiens GN=ENPP1 PE=1 SV=2	Uncharacterized proteins of the AP superfamily	--	--	-	-	-
Unigene10489_All	1.3522	Up	912	cytochrome c oxidase subunit II [Raphanus sativus]	COX2_ARATH Cytochrome c oxidase subunit 2 OS=Arabidopsis thaliana GN=COX2 PE=1 SV=2	Heme/copper-type cytochrome/quinol oxidases, subunit 2	rcu:RCOM_2040580	cytochrome c oxidase subunit II [EC:1.9.3.1]	-	-	-
Unigene10498_All	-1.429	Down	658	ACR8; amino acid binding [Arabidopsis thaliana] >gi|8778647|gb|AAF79655.1|AC025416_29 F5O11.14 [Arabidopsis thaliana] >gi|22138106|gb|AAM93433.1| ACR8 [Arabidopsis thaliana] >gi|111074504|gb|ABH04625.1| At1g12420 [Arabidopsis thaliana]	GLND_SINMW [Protein-PII] uridylyltransferase OS=Sinorhizobium medicae (strain WSM419) GN=glnD PE=3 SV=1	UTP:GlnB (protein PII) uridylyltransferase	--	--	-	-	-
Unigene10510_All	-1.6382	Down	1366	ribosomal protein S15 family protein [Arabidopsis thaliana]	RS15_THELT 30S ribosomal protein S15 OS=Thermotoga lettingae (strain ATCC BAA-301 / DSM 14385 / TMO) GN=rpsO PE=3 SV=1	Ribosomal protein S15P/S13E	olu:OSTLU_94333	small subunit ribosomal protein S15	-	-	-
Unigene10522_All	-1.6809	Down	431	glutathione S-transferase [Pyrus communis]	GSTF3_ARATH Glutathione S-transferase ERD13 OS=Arabidopsis thaliana GN=ERD13 PE=1 SV=3	Glutathione S-transferase	ath:AT3G03190	glutathione S-transferase [EC:2.5.1.18]	-	-	-
Unigene10532_All	-1.0787	Down	978	VIP2 [Nicotiana benthamiana]	CNOT2_MOUSE CCR4-NOT transcription complex subunit 2 OS=Mus musculus GN=Cnot2 PE=2 SV=2	General negative regulator of transcription subunit	rcu:RCOM_0327460	CCR4-NOT transcription complex subunit 2	-	-	-
Unigene10534_All	-1.1345	Down	917	MADS-box protein [Citrus unshiu]	AGL8_SOLTU Agamous-like MADS-box protein AGL8 homolog OS=Solanum tuberosum PE=2 SV=1	Regulator of arginine metabolism and related MADS box-containing transcription factors	ath:AT1G69120	MADS-box transcription factor, plant	-	-	-
Unigene10542_All	-1.9949	Down	1870	CBL-interacting protein kinase 09 [Vitis vinifera]	CIPKO_ARATH CBL-interacting serine/threonine-protein kinase 24 OS=Arabidopsis thaliana GN=CIPK24 PE=1 SV=1	Serine/threonine protein kinase	osa:4342410	[EC:2.7.1.-]	-	-	-
Unigene10543_All	-1.2583	Down	738	exonuclease family protein [Arabidopsis thaliana] >gi|83305201|sp|Q9ZVE0.2|ORN_ARATH RecName: Full=Oligoribonuclease	ORN_ARATH Oligoribonuclease OS=Arabidopsis thaliana GN=At2g26970 PE=2 SV=2	Oligoribonuclease (3'->5' exoribonuclease)	pop:POPTR_796962	oligoribonuclease [EC:3.1.-.-]	-	-	-
Unigene10548_All	-1.5537	Down	495	POLD4 (POLYMERASE DELTA 4); DNA-directed DNA polymerase [Arabidopsis thaliana] >gi|98961061|gb|ABF59014.1| At1g09815 [Arabidopsis thaliana]	DPOD4_HUMAN DNA polymerase delta subunit 4 OS=Homo sapiens GN=POLD4 PE=1 SV=1	--	ath:AT1G09815	DNA polymerase delta subunit 4	-	-	-
Unigene10550_All	1.7575	Up	1348	aquaporin, MIP family, SIP subfamily [Populus trichocarpa] >gi|222867213|gb|EEF04344.1| aquaporin, MIP family, SIP subfamily [Populus trichocarpa]	SIP21_ARATH Probable aquaporin SIP2-1 OS=Arabidopsis thaliana GN=SIP2-1 PE=2 SV=1	--	ath:AT3G56950	aquaporin SIP	-	-	-
Unigene10579_All	2.748	Up	605	ATRBP45C; RNA binding [Arabidopsis thaliana]	YG41_SCHPO Uncharacterized RNA-binding protein C23E6.01c OS=Schizosaccharomyces pombe GN=SPBC23E6.01c PE=1 SV=2	RNA-binding proteins (RRM domain)	zma:100273020	nucleolin	-	-	-
Unigene10588_All	-1.4808	Down	1968	PAPA-1-like family protein / zinc finger (HIT type) family protein [Arabidopsis thaliana]	IN80B_HUMAN INO80 complex subunit B OS=Homo sapiens GN=INO80B PE=1 SV=2	--	osa:4352518	INO80 complex subunit B	-	-	-
Unigene10596_All	1.0697	Up	1078	aldo/keto reductase [Fragaria x ananassa]	6DCS_SOYBN NAD(P)H-dependent 6'-deoxychalcone synthase OS=Glycine max PE=1 SV=1	Aldo/keto reductases, related to diketogulonate reductase	osa:4335976	[EC:1.1.1.-]	-	-	-
Unigene1060_All	-1.0271	Down	977	homeobox-leucine zipper protein [Glycine max]	HAT4_ARATH Homeobox-leucine zipper protein HAT4 OS=Arabidopsis thaliana GN=HAT4 PE=1 SV=1	Homeodomain-containing transcription factor	ath:AT4G16780	homeobox-leucine zipper protein	-	-	-
Unigene10600_All	1.1293	Up	833	mitochondrial substrate carrier family protein [Arabidopsis thaliana] >gi|15450697|gb|AAK96620.1| AT5g01340/T10O8_50 [Arabidopsis thaliana] >gi|20466091|gb|AAM19967.1| AT5g01340/T10O8_50 [Arabidopsis thaliana]	SFC1_YEAST Succinate/fumarate mitochondrial transporter OS=Saccharomyces cerevisiae GN=SFC1 PE=1 SV=2	--	olu:OSTLU_16237	mitochondrial carrier protein, MC family	-	-	-
Unigene10604_All	2.1013	Up	1391	ubiquitin-specific protease 23 [Arabidopsis thaliana]	UBP23_ARATH Ubiquitin carboxyl-terminal hydrolase 23 OS=Arabidopsis thaliana GN=UBP23 PE=2 SV=2	Ubiquitin C-terminal hydrolase	vvi:100246880	ubiquitin carboxyl-terminal hydrolase 36/42 [EC:3.1.2.15]	-	-	-
Unigene10615_All	-1.5903	Down	598	glycoside hydrolase family 28 protein / polygalacturonase (pectinase) family protein [Arabidopsis thaliana]	PGLR_VITVI Probable polygalacturonase OS=Vitis vinifera GN=GSVIVT00026920001 PE=1 SV=1	Endopolygalacturonase	--	--	-	-	-
Unigene10619_All	1.5868	Up	1596	multidrug/pheromone exporter, MDR family, ABC transporter family [Populus trichocarpa] >gi|222866849|gb|EEF03980.1| multidrug/pheromone exporter, MDR family, ABC transporter family [Populus trichocarpa]	AB19B_ARATH ABC transporter B family member 19 OS=Arabidopsis thaliana GN=ABCB19 PE=1 SV=1	ABC-type multidrug transport system, ATPase and permease components	vvi:100253815	ATP-binding cassette, subfamily B (MDR/TAP), member 1	-	-	-
Unigene10620_All	-1.2589	Down	1305	AT4G30890 [Arabidopsis thaliana]	UBP24_ARATH Ubiquitin carboxyl-terminal hydrolase 24 OS=Arabidopsis thaliana GN=UBP24 PE=2 SV=1	Ubiquitin C-terminal hydrolase	vvi:100261998	ubiquitin carboxyl-terminal hydrolase 10 [EC:3.1.2.15]	-	-	-
Unigene10621_All	1.2728	Up	1006	seed maturation protein PM37 [Glycine max]	DNJH_ATRNU DnaJ protein homolog ANJ1 OS=Atriplex nummularia PE=2 SV=1	DnaJ-class molecular chaperone with C-terminal Zn finger domain	vvi:100233131	DnaJ homolog subfamily A member 2	-	-	-
Unigene10622_All	-1.0441	Down	525	2-oxoglutarate/malate translocator [Populus trichocarpa] >gi|222866750|gb|EEF03881.1| 2-oxoglutarate/malate translocator [Populus trichocarpa]	SOT1_SPIOL 2-oxoglutarate/malate translocator, chloroplastic OS=Spinacia oleracea GN=SODIT1 PE=1 SV=1	Di- and tricarboxylate transporters	pop:POPTR_577371	divalent anion:Na symporter, DASS family	-	-	-
Unigene10632_All	-1.0519	Down	1459	serine/threonine protein kinase-like protein [Glycine max]	APK1B_ARATH Protein kinase APK1B, chloroplastic OS=Arabidopsis thaliana GN=APK1B PE=2 SV=2	Serine/threonine protein kinase	ath:AT1G14370	[EC:2.7.1.-]	-	-	-
Unigene10638_All	2.16	Up	1136	cinnamoyl CoA reductase-like protein [Populus trichocarpa] >gi|222850487|gb|EEE88034.1| cinnamoyl CoA reductase-like protein [Populus trichocarpa]	DFRA_CALCH Dihydroflavonol-4-reductase OS=Callistephus chinensis GN=F PE=2 SV=1	Nucleoside-diphosphate-sugar epimerases	osa:4345689	cinnamoyl-CoA reductase [EC:1.2.1.44]	-	-	-
Unigene10641_All	-1.5106	Down	456	HSP like protein [Arabidopsis thaliana]	HYOU1_RAT Hypoxia up-regulated protein 1 OS=Rattus norvegicus GN=Hyou1 PE=1 SV=1	--	osa:4330492	hypoxia up-regulated 1	-	-	-
Unigene10657_All	-1.0189	Down	776	RecName: Full=Alpha-glucan water dikinase, chloroplastic; AltName: Full=Starch-related protein R1; Flags: Precursor >gi|20384925|gb|AAM18228.1| R1 [Citrus reticulata]	GWD1_CITRE Alpha-glucan water dikinase, chloroplastic OS=Citrus reticulata GN=R1 PE=2 SV=1	Phosphoenolpyruvate synthase/pyruvate phosphate dikinase	ath:AT1G10760	alpha-glucan, water dikinase [EC:2.7.9.4]	-	-	-
Unigene10660_All	-1.2159	Down	1371	binding [Arabidopsis thaliana] >gi|15214076|sp|Q9FGK3.1|MO25N_ARATH RecName: Full=Putative MO25-like protein At5g47540 >gi|16226301|gb|AAL16128.1|AF428296_1 AT5g47540/MNJ7_13 [Arabidopsis thaliana] >gi|193211497|gb|ACF16168.1| At5g47540 [Arabidopsis thaliana]	MO25N_ARATH Putative MO25-like protein At5g47540 OS=Arabidopsis thaliana GN=At5g47540 PE=2 SV=1	--	vvi:100252109	calcium binding protein 39	-	-	-
Unigene10666_All	1.0474	Up	1058	farnesyltransferase beta subunit [Catharanthus roseus] >gi|47933946|gb|AAT39532.1| farnesyltransferase beta subunit [Catharanthus roseus]	FNTB_ARATH Protein farnesyltransferase subunit beta OS=Arabidopsis thaliana GN=FTB PE=1 SV=2	Prenyltransferase, beta subunit	vvi:100266301	protein farnesyltransferase subunit beta [EC:2.5.1.58]	-	-	-
Unigene10674_All	1.1189	Up	1754	Pre-mRNA processing ribonucleoprotein, binding region; NOSIC [Medicago truncatula]	PRP31_MOUSE U4/U6 small nuclear ribonucleoprotein Prp31 OS=Mus musculus GN=Prpf31 PE=2 SV=2	Protein implicated in ribosomal biogenesis, Nop56p homolog	pop:POPTR_552316	U4/U6 small nuclear ribonucleoprotein PRP31	-	-	-
Unigene10680_All	1.1352	Up	710	class III peroxidase [Gossypium hirsutum]	PER63_ARATH Peroxidase 63 OS=Arabidopsis thaliana GN=PER63 PE=2 SV=1	--	ath:AT5G40150	peroxidase [EC:1.11.1.7]	-	-	-
Unigene10685_All	1.7297	Up	860	endoplasmic reticulum [ER]-type calcium ATPase [Populus trichocarpa] >gi|222872699|gb|EEF09830.1| endoplasmic reticulum [ER]-type calcium ATPase [Populus trichocarpa]	ECA4_ARATH Calcium-transporting ATPase 4, endoplasmic reticulum-type OS=Arabidopsis thaliana GN=ECA4 PE=2 SV=2	Cation transport ATPase	rcu:RCOM_1263850	Ca2 transporting ATPase, sarcoplasmic/endoplasmic reticulum [EC:3.6.3.8]	-	-	-
Unigene10687_All	1.5669	Up	799	transducin family protein / WD-40 repeat family protein [Arabidopsis thaliana] >gi|15724344|gb|AAL06565.1|AF412112_1 At2g30050/F23F1.3 [Arabidopsis thaliana] >gi|21700867|gb|AAM70557.1| At2g30050/F23F1.3 [Arabidopsis thaliana]	SEC13_RAT Protein SEC13 homolog OS=Rattus norvegicus GN=Sec13 PE=1 SV=1	FOG: WD40 repeat	zma:732736	protein HIRA/HIR1	-	-	-
Unigene10689_All	-1.153	Down	653	PREDICTED: similar to HCF101 (HIGH-CHLOROPHYLL-FLUORESCENCE 101); ATP binding [Vitis vinifera]	YCAB_PSEFR Uncharacterized ATP-binding protein in capB 3'region OS=Pseudomonas fragi PE=3 SV=1	ATPases involved in chromosome partitioning	vvi:100242483	ATP-binding protein involved in chromosome partitioning	-	-	-
Unigene10696_All	-1.0484	Down	801	DER1 (DERLIN-1) [Arabidopsis thaliana] >gi|75161705|sp|Q8VZU9.1|DERL1_ARATH RecName: Full=Derlin-1; AltName: Full=AtDerlin1-1	DERL1_ARATH Derlin-1 OS=Arabidopsis thaliana GN=DER1 PE=2 SV=1	Predicted membrane protein	--	--	-	-	-
Unigene10702_All	2.0577	Up	927	RecName: Full=Phenylalanine ammonia-lyase >gi|1276903|gb|AAB67733.1| phenylalanine ammonia-lyase [Citrus limon]	PALY_CITLI Phenylalanine ammonia-lyase OS=Citrus limon GN=PAL6 PE=2 SV=1	Histidine ammonia-lyase	rcu:RCOM_0262230	phenylalanine ammonia-lyase [EC:4.3.1.24]	-	-	-
Unigene10713_All	-1.1409	Down	638	leucine-rich repeat family protein [Arabidopsis thaliana] >gi|21703129|gb|AAM74505.1| AT3g15410/MJK13_7 [Arabidopsis thaliana] >gi|24111377|gb|AAN46812.1| At3g15410/MJK13_7 [Arabidopsis thaliana]	LRC40_XENLA Leucine-rich repeat-containing protein 40 OS=Xenopus laevis GN=lrrc40 PE=2 SV=1	Leucine-rich repeat (LRR) protein	osa:4337016	LRR receptor-like serine/threonine-protein kinase FLS2 [EC:2.7.11.1]	-	-	-
Unigene10720_All	1.2114	Up	903	ferrous ion membrane transport protein DMT1 [Glycine max]	NRAM3_ARATH Metal transporter Nramp3 OS=Arabidopsis thaliana GN=NRAMP3 PE=2 SV=2	Mn2 and Fe2 transporters of the NRAMP family	rcu:RCOM_1154780	natural resistance-associated macrophage protein	-	-	-
Unigene10739_All	-1.7547	Down	923	Os09g0103700 [Oryza sativa (japonica cultivar-group)] >gi|50725214|dbj|BAD34148.1| CAX-interacting protein 4 (CAXIP4)-like [Oryza sativa Japonica Group] >gi|51091884|dbj|BAD36696.1| CAX-interacting protein 4 (CAXIP4)-like [Oryza sativa Japonica Group] >gi|113630791|dbj|BAF24472.1| Os09g0103700 [Oryza sativa Japonica Group]	CXIP4_ARATH CAX-interacting protein 4 OS=Arabidopsis thaliana GN=CXIP4 PE=1 SV=2	RNA-binding proteins (RRM domain)	pop:POPTR_1070855	ATP-dependent RNA helicase DDX46/PRP5 [EC:3.6.4.13]	-	-	-
Unigene10753_All	1.035	Up	899	WRKY transcription factor 2 [(Populus tomentosa x P. bolleana) x P. tomentosa]	WRKY1_ARATH WRKY transcription factor 1 OS=Arabidopsis thaliana GN=WRKY1 PE=1 SV=1	--	osa:4327518	WRKY transcription factor 33	-	-	-
Unigene10761_All	-1.234	Down	565	AT5g64050/MHJ24_3 [Arabidopsis thaliana] >gi|17064968|gb|AAL32638.1| glutamate-tRNA ligase [Arabidopsis thaliana] >gi|21387183|gb|AAM47995.1| glutamate-tRNA ligase [Arabidopsis thaliana]	SYE_ARATH Glutamyl-tRNA synthetase OS=Arabidopsis thaliana GN=At5g64050 PE=2 SV=1	Glutamyl- and glutaminyl-tRNA synthetases	vvi:100250310	glutamyl-tRNA synthetase [EC:6.1.1.17]	-	-	-
Unigene10770_All	-1.234	Down	776	Heat shock protein DnaJ [Medicago truncatula]	DNAJ6_ARATH Chaperone protein dnaJ 6 OS=Arabidopsis thaliana GN=ATJ6 PE=2 SV=1	DnaJ-class molecular chaperone	vvi:100265910	DnaJ homolog subfamily C member 9	-	-	-
Unigene10779_All	-1.3541	Down	791	60S ribosomal protein L7-like protein [Elaeis guineensis]	RL71_ARATH 60S ribosomal protein L7-1 OS=Arabidopsis thaliana GN=RPL7A PE=2 SV=1	Ribosomal protein L30/L7E	pop:POPTR_830958	large subunit ribosomal protein L7e	-	-	-
Unigene10782_All	1.2189	Up	1021	2-oxoglutarate dehydrogenase, E1 subunit-like protein [Arabidopsis thaliana]	ODO1_SCHPO 2-oxoglutarate dehydrogenase E1 component, mitochondrial OS=Schizosaccharomyces pombe GN=kgd1 PE=2 SV=1	2-oxoglutarate dehydrogenase complex, dehydrogenase (E1) component, and related enzymes	pop:POPTR_724772	2-oxoglutarate dehydrogenase E1 component [EC:1.2.4.2]	-	-	-
Unigene10794_All	1.4503	Up	817	5-oxoprolinase -like protein [Arabidopsis thaliana]	OPLA_ARATH 5-oxoprolinase OS=Arabidopsis thaliana GN=OXP1 PE=2 SV=1	N-methylhydantoinase A/acetone carboxylase, beta subunit	vvi:100252923	5-oxoprolinase (ATP-hydrolysing) [EC:3.5.2.9]	-	-	-
Unigene10795_All	-2.3089	Down	616	grpE like protein [Arabidopsis thaliana] >gi|7269530|emb|CAB79533.1| grpE like protein [Arabidopsis thaliana]	GRPE_OLICO Protein grpE OS=Oligotropha carboxidovorans (strain ATCC 49405 / DSM 1227 / OM5) GN=grpE PE=3 SV=1	Molecular chaperone GrpE (heat shock protein)	ath:AT4G26780	molecular chaperone GrpE	-	-	-
Unigene10810_All	1.4677	Up	555	RecName: Full=Probable protein phosphatase 2C 21; Short=AtPP2C21; AltName: Full=AtPPC4;2 >gi|18652943|dbj|BAB84700.1| protein phosphatase 2C [Arabidopsis thaliana]	P2C21_ARATH Probable protein phosphatase 2C 21 OS=Arabidopsis thaliana GN=PPC4-2 PE=2 SV=1	Serine/threonine protein phosphatase	ath:AT2G25070	protein phosphatase [EC:3.1.3.16]	-	-	-
Unigene10812_All	-1.7094	Down	869	SAP domain-containing protein [Arabidopsis thaliana] >gi|145334269|ref|NP_001078515.1| SAP domain-containing protein [Arabidopsis thaliana]	ACINU_MOUSE Apoptotic chromatin condensation inducer in the nucleus OS=Mus musculus GN=Acin1 PE=1 SV=2	Endoglucanase	osa:4328860	splicing factor 3A subunit 1	-	-	-
Unigene10820_All	1.0193	Up	807	alpha-glucosidase [Solanum tuberosum]	XYL1_ARATH Alpha-xylosidase OS=Arabidopsis thaliana GN=XYL1 PE=1 SV=1	Alpha-glucosidases, family 31 of glycosyl hydrolases	ath:AT3G45940	alpha-glucosidase [EC:3.2.1.20]	-	-	-
Unigene10821_All	-1.0197	Down	1495	ATP binding [Arabidopsis thaliana] >gi|226711456|sp|O64862.2|CTU1_ARATH RecName: Full=Cytoplasmic tRNA 2-thiolation protein 1; AltName: Full=Cytoplasmic tRNA adenylyltransferase 1 >gi|30725380|gb|AAP37712.1| At2g44270 [Arabidopsis thaliana]	CTU1_ARATH Cytoplasmic tRNA 2-thiolation protein 1 OS=Arabidopsis thaliana GN=NCS6 PE=2 SV=2	Predicted ATPase of the PP-loop superfamily implicated in cell cycle control	--	--	-	-	-
Unigene10822_All	1.2097	Up	855	Os07g0295200 [Oryza sativa (japonica cultivar-group)] >gi|113610942|dbj|BAF21320.1| Os07g0295200 [Oryza sativa Japonica Group]	CX056_DANRE UPF0428 protein CXorf56 homolog OS=Danio rerio GN=zgc:103697 PE=2 SV=1	Uncharacterized conserved protein	vvi:100247416	hypothetical protein	-	-	-
Unigene10823_All	1.58	Up	1231	ER lumen protein retaining receptor family protein [Arabidopsis thaliana] >gi|28950707|gb|AAO63277.1| At1g75760 [Arabidopsis thaliana]	ERD2_DROME ER lumen protein retaining receptor OS=Drosophila melanogaster GN=KdelR PE=2 SV=1	--	pop:POPTR_577431	ER lumen protein retaining receptor	-	-	-
Unigene10826_All	1.766	Up	520	cutin deficient 2 [Solanum lycopersicum]	ANL2_ARATH Homeobox-leucine zipper protein ANTHOCYANINLESS 2 OS=Arabidopsis thaliana GN=ANL2 PE=2 SV=1	--	ath:AT3G61150	homeobox-leucine zipper protein	-	-	-
Unigene10836_All	-2.3815	Down	794	AT5g28750 [Arabidopsis thaliana] >gi|7682781|gb|AAF67362.1| Hypothetical protein T32B20.e [Arabidopsis thaliana]	TATA_SYNP6 Sec-independent protein translocase protein tatA/E homolog OS=Synechococcus sp. (strain ATCC 27144 / PCC 6301 / SAUG 1402/1) GN=tatA PE=3 SV=1	Sec-independent protein secretion pathway components	rcu:RCOM_0484630	sec-independent protein translocase protein TatA	-	-	-
Unigene10856_All	1.0179	Up	348	poly(A)-binding protein [Nicotiana tabacum]	PABP2_ARATH Polyadenylate-binding protein 2 OS=Arabidopsis thaliana GN=PAB2 PE=1 SV=1	RNA-binding proteins (RRM domain)	vvi:100267539	splicing factor 1	-	-	-
Unigene10858_All	-1.9554	Down	690	OSIGBa0106G07.3 [Oryza sativa (indica cultivar-group)]	SERK2_ARATH Somatic embryogenesis receptor kinase 2 OS=Arabidopsis thaliana GN=SERK2 PE=1 SV=1	Serine/threonine protein kinase	rcu:RCOM_1534760	brassinosteroid insensitive 1-associated receptor kinase 1 [EC:2.7.10.1 2.7.11.1]	-	-	-
Unigene10860_All	-1.3746	Down	576	RecName: Full=DEAD-box ATP-dependent RNA helicase 28 >gi|3776027|emb|CAA09214.1| RNA helicase [Arabidopsis thaliana] >gi|110736657|dbj|BAF00292.1| RNA helicase like protein [Arabidopsis thaliana]	RH28_ARATH DEAD-box ATP-dependent RNA helicase 28 OS=Arabidopsis thaliana GN=RH28 PE=2 SV=1	--	pop:POPTR_761509	ATP-dependent RNA helicase DDX27 [EC:3.6.4.13]	-	-	-
Unigene10883_All	-1.942	Down	1314	Hypothetical protein [Arabidopsis thaliana]	Y8484_DICDI Uncharacterized protein DDB_G0271670 OS=Dictyostelium discoideum GN=DDB_G0271670 PE=4 SV=1	Beta-glucanase/Beta-glucan synthetase	--	--	-	-	-
Unigene10890_All	-1.0181	Down	1111	serine/threonine protein kinase [Prunus persica]	CTR1_ARATH Serine/threonine-protein kinase CTR1 OS=Arabidopsis thaliana GN=CTR1 PE=1 SV=1	Serine/threonine protein kinase	ath:AT5G11850	sterile alpha motif and leucine zipper containing kinase AZK [EC:2.7.11.25]	-	-	-
Unigene1090_All	2.6568	Up	1766	orf185 [Vitis vinifera] >gi|209954145|emb|CAQ77575.1| orf185 [Vitis vinifera] >gi|239764756|gb|ACS15226.1| ORF185 [Vitis vinifera]	NDUS2_ARATH NADH-ubiquinone oxidoreductase 49 kDa subunit OS=Arabidopsis thaliana GN=NAD7 PE=1 SV=2	NADH:ubiquinone oxidoreductase 49 kD subunit 7	ppp:PhpafMp32	NADH dehydrogenase (ubiquinone) Fe-S protein 2 [EC:1.6.5.3 1.6.99.3]	-	-	-
Unigene10903_All	-1.4539	Down	434	UDP-D-glucuronic acid 4-epimerase [Gossypium hirsutum]	GAE6_ARATH UDP-glucuronate 4-epimerase 6 OS=Arabidopsis thaliana GN=GAE6 PE=1 SV=1	Nucleoside-diphosphate-sugar epimerases	pop:POPTR_815626	UDP-glucuronate 4-epimerase [EC:5.1.3.6]	-	-	-
Unigene10913_All	1.3103	Up	395	dehydroascorbate reductase [Sesamum indicum]	DHAR1_ARATH Glutathione S-transferase DHAR1, mitochondrial OS=Arabidopsis thaliana GN=DHAR1 PE=1 SV=1	Glutathione S-transferase	olu:OSTLU_4835	glutathione S-transferase [EC:2.5.1.18]	GO:0055114//oxidation reduction	GO:0045174//glutathione dehydrogenase (ascorbate) activity	-
Unigene10915_All	2.503	Up	259	elongation factor Tu family protein [Arabidopsis thaliana]	RIA1_SCHPO Ribosome assembly protein 1 OS=Schizosaccharomyces pombe GN=ria1 PE=2 SV=1	Translation elongation factors (GTPases)	rcu:RCOM_1548160	elongation factor EF-2 [EC:3.6.5.3]	GO:0043581//mycelium development	-	-
Unigene10936_All	-1.1426	Down	1398	D-alanine--D-alanine ligase family [Arabidopsis thaliana]	DDL_CHLL2 D-alanine--D-alanine ligase OS=Chlorobium limicola (strain DSM 245 / NBRC 103803) GN=ddl PE=3 SV=1	D-alanine-D-alanine ligase and related ATP-grasp enzymes	--	--	-	-	-
Unigene10955_All	-1.3028	Down	1033	AT3g11590/F24K9_26 [Arabidopsis thaliana]	Y5162_ARATH Uncharacterized protein At5g41620 OS=Arabidopsis thaliana GN=At5g41620 PE=1 SV=1	Chromosome segregation ATPases	vvi:100242745	translation initiation factor IF-2 unclassified subunit	-	-	-
Unigene10970_All	-1.5902	Down	550	heat shock protein 90 [Ipomoea nil]	HSP83_DROME Heat shock protein 83 OS=Drosophila melanogaster GN=Hsp83 PE=1 SV=1	Molecular chaperone, HSP90 family	vvi:100264968	molecular chaperone HtpG	GO:0006457//protein folding	GO:0005524//ATP binding;GO:0051082//unfolded protein binding	GO:0005886//plasma membrane;GO:0009570//chloroplast stroma;GO:0005739//mitochondrion
Unigene10975_All	1.3523	Up	307	NADP-isocitrate dehydrogenase [Citrus limon]	IDHC_SOYBN Isocitrate dehydrogenase [NADP] OS=Glycine max GN=IDH1 PE=2 SV=2	Isocitrate dehydrogenases	rcu:RCOM_0113200	isocitrate dehydrogenase [EC:1.1.1.42]	GO:0055114//oxidation reduction;GO:0006102//isocitrate metabolic process;GO:0044262//cellular carbohydrate metabolic process	GO:0004450//isocitrate dehydrogenase (NADP) activity	-
Unigene10990_All	-1.7075	Down	1115	protein kinase MK5 [Mesembryanthemum crystallinum]	AFC2_ARATH Serine/threonine-protein kinase AFC2 OS=Arabidopsis thaliana GN=AFC2 PE=1 SV=1	Serine/threonine protein kinase	vvi:100251648	CDC-like kinase [EC:2.7.12.1]	-	-	-
Unigene10993_All	1.2817	Up	1446	VIP3 (vernalization independence 3); nucleotide binding / protein binding [Arabidopsis thaliana] >gi|30725340|gb|AAP37692.1| At4g29830 [Arabidopsis thaliana]	WDR61_XENTR WD repeat-containing protein 61 OS=Xenopus tropicalis GN=wdr61 PE=2 SV=1	FOG: WD40 repeat	pop:POPTR_561028	WD repeat-containing protein 61	-	-	-
Unigene10997_All	-1.9015	Down	569	amidase family protein [Arabidopsis thaliana] >gi|5123705|emb|CAB45449.1| amidase-like protein [Arabidopsis thaliana] >gi|7270439|emb|CAB80205.1| amidase-like protein [Arabidopsis thaliana]	YI01_SCHPO Putative amidase C869.01 OS=Schizosaccharomyces pombe GN=SPAC869.01 PE=2 SV=1	Asp-tRNAAsn/Glu-tRNAGln amidotransferase A subunit and related amidases	--	--	-	-	-
Unigene11013_All	2.007	Up	285	peptidase M1 family protein [Arabidopsis thaliana] >gi|9955544|emb|CAC05429.1| leukotriene-A4 hydrolase-like protein [Arabidopsis thaliana]	LKHA4_NEOFI Leukotriene A-4 hydrolase OS=Neosartorya fischeri (strain ATCC 1020 / DSM 3700 / FGSC A1164 / NRRL 181) GN=NFIA_083260 PE=3 SV=1	Aminopeptidase N	vvi:100243305	leukotriene-A4 hydrolase [EC:3.3.2.6]	GO:0006508//proteolysis	GO:0008235//metalloexopeptidase activity;GO:0005488//binding;GO:0004177//aminopeptidase activity	-
Unigene11014_All	1.8185	Up	319	TGF-beta inducible protein [Platanus x acerifolia]	NSA2_DICDI Ribosome biogenesis protein NSA2 homolog OS=Dictyostelium discoideum GN=nsa2 PE=3 SV=1	Ribosomal protein S8E	--	--	GO:0006412//translation;GO:0042254//ribosome biogenesis	GO:0003735//structural constituent of ribosome	-
Unigene1102_All	-1.3903	Down	860	heat shock protein binding [Arabidopsis thaliana] >gi|110737602|dbj|BAF00742.1| auxilin-like protein [Arabidopsis thaliana]	TOLA_ECOLI Protein tolA OS=Escherichia coli (strain K12) GN=tolA PE=1 SV=1	Membrane protein involved in colicin uptake	rcu:RCOM_0075460	ATP-dependent RNA helicase DDX46/PRP5 [EC:3.6.4.13]	-	-	-
Unigene11030_All	-1.583	Down	397	ETFQO (electron-transfer flavoprotein:ubiquinone oxidoreductase); catalytic/ electron carrier/ electron-transferring-flavoprotein dehydrogenase [Arabidopsis thaliana]	ETFD_DICDI Electron transfer flavoprotein-ubiquinone oxidoreductase, mitochondrial OS=Dictyostelium discoideum GN=etfdh PE=3 SV=1	Dehydrogenases (flavoproteins)	rcu:RCOM_0454620	electron-transferring-flavoprotein dehydrogenase [EC:1.5.5.1]	-	GO:0016491//oxidoreductase activity	GO:0005739//mitochondrion
Unigene11032_All	-2.1175	Down	1236	cyclic nucleotide-gated calmodulin-binding ion channel [Nicotiana tabacum]	CNGC1_ARATH Cyclic nucleotide-gated ion channel 1 OS=Arabidopsis thaliana GN=CNGC1 PE=1 SV=1	--	ath:AT5G53130	cyclic nucleotide gated channel, other eukaryote	-	-	GO:0005886//plasma membrane
Unigene11034_All	-1.0127	Down	1199	phosphoglucosamine mutase [Carica papaya]	AGM1_ARATH Phosphoacetylglucosamine mutase OS=Arabidopsis thaliana GN=DRT101 PE=1 SV=1	Phosphomannomutase	rcu:RCOM_0519550	phosphoacetylglucosamine mutase [EC:5.4.2.3]	-	-	-
Unigene11056_All	1.7831	Up	341	chitinase [Citrus sinensis]	CHI1_SOLTU Endochitinase 1 (Fragment) OS=Solanum tuberosum GN=CHTB1 PE=2 SV=1	--	osa:4338718	chitinase [EC:3.2.1.14]	GO:0016998//cell wall macromolecule catabolic process;GO:0006032//chitin catabolic process	GO:0004568//chitinase activity;GO:0008061//chitin binding	-
Unigene11057_All	1.0901	Up	550	thioredoxin h [Populus trichocarpa] >gi|222867034|gb|EEF04165.1| thioredoxin h [Populus trichocarpa]	TRXH2_ARATH Thioredoxin H-type 2 OS=Arabidopsis thaliana GN=TRX2 PE=2 SV=2	Thiol-disulfide isomerase and thioredoxins	osa:4342618	thioredoxin 1	GO:0045454//cell redox homeostasis;GO:0006662//glycerol ether metabolic process	GO:0009055//electron carrier activity;GO:0015035//protein disulfide oxidoreductase activity	-
Unigene11058_All	-1.1872	Down	252	U-box domain-containing protein [Arabidopsis thaliana] >gi|75174048|sp|Q9LF41.1|UBE4_ARATH RecName: Full=Probable ubiquitin conjugation factor E4; AltName: Full=U-box domain-containing protein 1; AltName: Full=Plant U-box protein 1; AltName: Full=Ubiquitin-fusion degradation protein 2-like; Short=UB fusion protein 2-like >gi|9755795|emb|CAC01739.1| ubiquitin-fusion degradation protein-like [Arabi…	UBE4_ARATH Probable ubiquitin conjugation factor E4 OS=Arabidopsis thaliana GN=PUB1 PE=1 SV=1	Ubiquitin fusion degradation protein 2	ath:AT5G15400	ubiquitin conjugation factor E4 B [EC:6.3.2.19]	-	-	-
Unigene11059_All	-1.8396	Down	964	SIN3 component, histone deacetylase complex [Populus trichocarpa] >gi|222863669|gb|EEF00800.1| SIN3 component, histone deacetylase complex [Populus trichocarpa]	SIN3_ARATH Paired amphipathic helix protein Sin3 OS=Arabidopsis thaliana GN=SIN3 PE=1 SV=2	--	pop:POPTR_804951	paired amphipathic helix protein Sin3a	-	-	-
Unigene11060_All	-1.3577	Down	321	AT5G10630 [Arabidopsis thaliana]	EF1A2_EUPCR Elongation factor 1-alpha 2 OS=Euplotes crassus GN=EFA2 PE=3 SV=1	--	olu:OSTLU_14961	G1 to S phase transition protein	-	-	-
Unigene11062_All	1.038	Up	371	AT4G31860 [Arabidopsis thaliana]	P2C60_ARATH Probable protein phosphatase 2C 60 OS=Arabidopsis thaliana GN=At4g31860 PE=2 SV=1	Serine/threonine protein phosphatase	ath:AT2G25070	protein phosphatase [EC:3.1.3.16]	-	-	-
Unigene11069_All	-1.234	Down	406	plastidial delta-12 oleate desaturase [Olea europaea]	FAD6C_BRANA Omega-6 fatty acid desaturase, chloroplastic OS=Brassica napus PE=2 SV=1	Fatty acid desaturase	pop:POPTR_802185	omega-6 fatty acid desaturase (delta-12 desaturase) [EC:1.14.19.-]	GO:0006633//fatty acid biosynthetic process;GO:0055114//oxidation reduction	GO:0016491//oxidoreductase activity	GO:0009507//chloroplast;GO:0016020//membrane
Unigene11071_All	-2.0515	Down	562	RecName: Full=Alpha-glucan water dikinase, chloroplastic; AltName: Full=Starch-related protein R1; Flags: Precursor >gi|20384925|gb|AAM18228.1| R1 [Citrus reticulata]	GWD1_CITRE Alpha-glucan water dikinase, chloroplastic OS=Citrus reticulata GN=R1 PE=2 SV=1	--	ath:AT1G10760	alpha-glucan, water dikinase [EC:2.7.9.4]	GO:0005975//carbohydrate metabolic process;GO:0016310//phosphorylation	GO:0050521//alpha-glucan, water dikinase activity;GO:0004673//protein histidine kinase activity;GO:0005524//ATP binding;GO:0000287//magnesium ion binding	GO:0009507//chloroplast
Unigene11072_All	1.3423	Up	508	RecName: Full=Pyruvate kinase isozyme A, chloroplastic; Flags: Precursor >gi|482936|emb|CAA82222.1| pyruvate kinase; plastid isozyme [Nicotiana tabacum]	KPYA_TOBAC Pyruvate kinase isozyme A, chloroplastic OS=Nicotiana tabacum PE=2 SV=1	Pyruvate kinase	cme:CMA030C	pyruvate kinase [EC:2.7.1.40]	GO:0006096//glycolysis	GO:0004743//pyruvate kinase activity;GO:0030955//potassium ion binding;GO:0000287//magnesium ion binding	GO:0009507//chloroplast
Unigene11075_All	-1.7903	Down	525	Os03g0166800 [Oryza sativa (japonica cultivar-group)] >gi|108706369|gb|ABF94164.1| Endonuclease/Exonuclease/phosphatase family protein, expressed [Oryza sativa (japonica cultivar-group)] >gi|108706370|gb|ABF94165.1| Endonuclease/Exonuclease/phosphatase family protein, expressed [Oryza sativa (japonica cultivar-group)] >gi|113547548|dbj|BAF10991.1| Os03g0166800 [Oryza sativa Japonica Group]	CCR4A_ARATH Carbon catabolite repressor protein 4 homolog 1 OS=Arabidopsis thaliana GN=CCR4-1 PE=2 SV=1	mRNA deadenylase, exonuclease subunit and related nucleases	vvi:100265801	CCR4-NOT transcription complex subunit 6 [EC:3.1.-.-]	-	-	-
Unigene1108_All	-1.6088	Down	956	heat shock protein binding [Arabidopsis thaliana]	K1704_RAT Uncharacterized protein KIAA1704 homolog OS=Rattus norvegicus PE=2 SV=1	DnaJ-class molecular chaperone with C-terminal Zn finger domain	osa:4332320	DnaJ homolog subfamily C member 8	-	-	-
Unigene11087_All	-3.0929	Down	1261	ATFP3; metal ion binding / transition metal ion binding [Arabidopsis thaliana]	MST2_DROHY Axoneme-associated protein mst101(2) OS=Drosophila hydei GN=mst101(2) PE=1 SV=1	Translation initiation factor 2 (IF-2; GTPase)	--	--	-	-	-
Unigene11088_All	1.0026	Up	439	Os12g0607100 [Oryza sativa (japonica cultivar-group)] >gi|113649740|dbj|BAF30252.1| Os12g0607100 [Oryza sativa Japonica Group]	IF2G_DROME Eukaryotic translation initiation factor 2 subunit 3 OS=Drosophila melanogaster GN=Su(var)3-9 PE=2 SV=1	Translation initiation factor 2, gamma subunit (eIF-2gamma; GTPase)	sbi:SORBI_02g036590	translation initiation factor eIF-2 gamma subunit	GO:0006413//translational initiation	-	-
Unigene11089_All	4.5102	Up	389	chloroplast ferredoxin I [Nicotiana tabacum]	FER_CAPAN Ferredoxin, chloroplastic OS=Capsicum annuum GN=AP1 PE=1 SV=1	Ferredoxin	vvi:100249080	ferredoxin	GO:0006810//transport;GO:0022900//electron transport chain	GO:0009055//electron carrier activity;GO:0005506//iron ion binding;GO:0005515//protein binding;GO:0051537//2 iron, 2 sulfur cluster binding	GO:0009507//chloroplast
Unigene1110_All	-1.0731	Down	1095	AT3G12380 [Arabidopsis thaliana]	ARP5_ARATH Actin-related protein 5 OS=Arabidopsis thaliana GN=ARP5 PE=2 SV=1	Actin and related proteins	rcu:RCOM_0039950	actin-related protein 5	-	-	-
Unigene11110_All	1.4409	Up	410	ribosomal Pr 117 [Triticum aestivum]	RL23_ARATH 60S ribosomal protein L23 OS=Arabidopsis thaliana GN=RPL23A PE=2 SV=3	Ribosomal protein L14	pop:POPTR_677379	large subunit ribosomal protein L23e	GO:0006412//translation	GO:0003735//structural constituent of ribosome	GO:0022625//cytosolic large ribosomal subunit
Unigene11116_All	2.5831	Up	269	phospholipase C [Torenia fournieri]	PLCD2_ARATH Phosphoinositide phospholipase C 2 OS=Arabidopsis thaliana GN=PLC2 PE=1 SV=1	--	rcu:RCOM_1398830	phospholipase C, delta [EC:3.1.4.11]	GO:0007242//intracellular signaling cascade;GO:0006629//lipid metabolic process	GO:0004871//signal transducer activity;GO:0004435//phosphoinositide phospholipase C activity	-
Unigene11129_All	1.2613	Up	612	RecName: Full=S-adenosylmethionine synthase 3; Short=AdoMet synthase 3; AltName: Full=Methionine adenosyltransferase 3; Short=MAT 3 >gi|5726594|gb|AAD48485.1|AF170798_1 S-adenosyl-L-methionine synthetase [Petunia x hybrida]	METK3_PETHY S-adenosylmethionine synthetase 3 OS=Petunia hybrida GN=SAM3 PE=2 SV=1	S-adenosylmethionine synthetase	rcu:RCOM_1343960	S-adenosylmethionine synthetase [EC:2.5.1.6]	-	-	-
Unigene11133_All	-1.4984	Down	363	GmMYB29A2 [Glycine max]	MYB4_ORYSJ Myb-related protein Myb4 OS=Oryza sativa subsp. japonica GN=MYB4 PE=2 SV=2	--	ath:AT2G31180	myb proto-oncogene protein, plant	-	-	-
Unigene11145_All	2.0619	Up	351	acidic class I chitinase [Citrus jambhiri]	CHI6_POPTR Acidic endochitinase WIN6 OS=Populus trichocarpa GN=WIN6 PE=2 SV=2	--	osa:4338718	chitinase [EC:3.2.1.14]	GO:0006032//chitin catabolic process;GO:0016998//cell wall macromolecule catabolic process;GO:0051707//response to other organism	GO:0008843//endochitinase activity;GO:0008061//chitin binding	GO:0016023//cytoplasmic membrane-bounded vesicle
Unigene11146_All	-1.2486	Down	923	Os06g0604500 [Oryza sativa (japonica cultivar-group)] >gi|113596058|dbj|BAF19932.1| Os06g0604500 [Oryza sativa Japonica Group]	SCMC3_HUMAN Calcium-binding mitochondrial carrier protein SCaMC-3 OS=Homo sapiens GN=SLC25A23 PE=1 SV=2	--	ath:AT5G56450	solute carrier family 25 (mitochondrial carrier; adenine nucleotide translocator)	-	-	-
Unigene11150_All	1.1167	Up	266	adenosylhomocysteinase/s-adenosyl-l-homocysteine hydrolase [Populus trichocarpa] >gi|222847405|gb|EEE84952.1| adenosylhomocysteinase/s-adenosyl-l-homocysteine hydrolase [Populus trichocarpa]	SAHH_PETCR Adenosylhomocysteinase OS=Petroselinum crispum GN=SAHH PE=2 SV=2	S-adenosylhomocysteine hydrolase	rcu:RCOM_0523500	adenosylhomocysteinase [EC:3.3.1.1]	GO:0006730//one-carbon metabolic process	GO:0004013//adenosylhomocysteinase activity;GO:0005488//binding	GO:0005886//plasma membrane
Unigene11161_All	1.8185	Up	286	TGF-beta receptor, type I/II extracellular region [Medicago truncatula]	PTR2X_ARATH Probable peptide transporter At1g52190 OS=Arabidopsis thaliana GN=At1g52190 PE=1 SV=1	--	ppp:PHYPADRAFT_189464	proton-dependent oligopeptide transporter, POT family	-	-	-
Unigene11165_All	1.4396	Up	384	ATPME3; pectinesterase [Arabidopsis thaliana] >gi|229891485|sp|O49006.2|PME3_ARATH RecName: Full=Pectinesterase/pectinesterase inhibitor 3; Includes: RecName: Full=Pectinesterase inhibitor 3; AltName: Full=Pectin methylesterase inhibitor 3; Includes: RecName: Full=Pectinesterase 3; Short=PE 3; AltName: Full=Pectin methylesterase 3; AltName: Full=Pectin methylesterase 27; Short=AtPME27; Flags: Pre…	PME3_ARATH Pectinesterase/pectinesterase inhibitor 3 OS=Arabidopsis thaliana GN=PME3 PE=2 SV=2	--	ath:AT1G53830	pectinesterase [EC:3.1.1.11]	GO:0042545//cell wall modification	GO:0030599//pectinesterase activity;GO:0045330;GO:0004857//enzyme inhibitor activity	GO:0005576//extracellular region;GO:0005618//cell wall
Unigene11189_All	-1.0857	Down	372	chromatin remodeling complex subunit [Populus trichocarpa] >gi|222849777|gb|EEE87324.1| chromatin remodeling complex subunit [Populus trichocarpa]	CHD2_HUMAN Chromodomain-helicase-DNA-binding protein 2 OS=Homo sapiens GN=CHD2 PE=1 SV=2	Superfamily II DNA/RNA helicases, SNF2 family	vvi:100261898	chromodomain-helicase-DNA-binding protein 1 [EC:3.6.1.-]	-	GO:0005488//binding	-
Unigene1119_All	1.6119	Up	1083	GDP-D-mannose-3',5'-epimerase [Malpighia glabra]	GME1_ORYSJ GDP-mannose 3,5-epimerase 1 OS=Oryza sativa subsp. japonica GN=GME-1 PE=1 SV=1	Nucleoside-diphosphate-sugar epimerases	osa:4348636	GDP-D-mannose 3', 5'-epimerase [EC:5.1.3.18 5.1.3.-]	-	-	-
Unigene11194_All	1.1479	Up	446	AT2G43970 [Arabidopsis thaliana]	LARP6_HUMAN La-related protein 6 OS=Homo sapiens GN=LARP6 PE=1 SV=1	La protein, small RNA-binding pol III transcript stabilizing protein and related La-motif-containing proteins involved in translation	zma:100194092	lupus La protein	-	-	GO:0009536//plastid
Unigene11218_All	3.0089	Up	354	white-brown-complex ABC transporter family [Populus trichocarpa] >gi|222863935|gb|EEF01066.1| white-brown-complex ABC transporter family [Populus trichocarpa]	AB21G_ARATH ABC transporter G family member 21 OS=Arabidopsis thaliana GN=ABCG21 PE=2 SV=1	ABC-type multidrug transport system, ATPase component	vvi:100248403	U4/U6 small nuclear ribonucleoprotein PRP3	-	GO:0016887//ATPase activity;GO:0005524//ATP binding	GO:0016020//membrane
Unigene11241_All	-2.1552	Down	441	calcium-binding EF hand family protein [Arabidopsis thaliana] >gi|75335367|sp|Q9LRN6.1|CML22_ARATH RecName: Full=Probable calcium-binding protein CML22; AltName: Full=Calmodulin-like protein 22	CML22_ARATH Probable calcium-binding protein CML22 OS=Arabidopsis thaliana GN=CML22 PE=3 SV=1	--	pop:POPTR_845806	calcium-binding protein CML	-	-	-
Unigene11254_All	1.5701	Up	397	palmitoyl transferase [Jatropha curcas]	ZDHC2_ARATH Probable S-acyltransferase At2g14255 OS=Arabidopsis thaliana GN=At2g14255 PE=2 SV=2	FOG: Ankyrin repeat	ath:AT2G03430	26S proteasome non-ATPase regulatory subunit 10	-	-	-
Unigene11284_All	-1.497	Down	915	SWC2; DNA binding / transcription factor [Arabidopsis thaliana]	VPS72_BOVIN Vacuolar protein sorting-associated protein 72 homolog OS=Bos taurus GN=VPS72 PE=2 SV=1	--	rcu:RCOM_1323630	vacuolar protein sorting-associated protein 72	GO:0045449//regulation of transcription	GO:0003700//transcription factor activity	GO:0005634//nucleus
Unigene11288_All	-1.0534	Down	236	Os06g0129900 [Oryza sativa (japonica cultivar-group)] >gi|113594725|dbj|BAF18599.1| Os06g0129900 [Oryza sativa Japonica Group]	C04C1_PINTA Cytochrome P450 704C1 OS=Pinus taeda GN=CYP704C1 PE=2 SV=1	--	ath:AT5G23190	[EC:1.14.-.-]	GO:0055114//oxidation reduction	GO:0009055//electron carrier activity;GO:0004497//monooxygenase activity;GO:0020037//heme binding	GO:0016023//cytoplasmic membrane-bounded vesicle;GO:0016021//integral to membrane
Unigene11296_All	-1.1321	Down	377	iron-superoxide dismutase [Dimocarpus longan] >gi|210112069|gb|ACJ07160.1| iron-superoxide dismutase [Dimocarpus longan]	SODF_SOYBN Superoxide dismutase [Fe], chloroplastic OS=Glycine max GN=SODB PE=2 SV=1	Superoxide dismutase	pop:POPTR_253123	superoxide dismutase, Fe-Mn family [EC:1.15.1.1]	GO:0055114//oxidation reduction;GO:0006801//superoxide metabolic process	GO:0005506//iron ion binding;GO:0004784//superoxide dismutase activity	GO:0009295//nucleoid;GO:0009507//chloroplast
Unigene11300_All	1.242	Up	231	RNApol24 [Cleome spinosa]	RPAC2_YEAST DNA-directed RNA polymerases I and III subunit RPAC2 OS=Saccharomyces cerevisiae GN=RPC19 PE=1 SV=1	DNA-directed RNA polymerase, subunit L	vvi:100245061	DNA-directed RNA polymerase III subunit C19 [EC:2.7.7.6]	GO:0006350//transcription	GO:0046983//protein dimerization activity;GO:0003899//DNA-directed RNA polymerase activity	-
Unigene11313_All	1.844	Up	226	Unknown protein [Arabidopsis thaliana] >gi|34098821|gb|AAQ56793.1| At5g43670 [Arabidopsis thaliana]	SC232_CANGA Protein transport protein SEC23-2 OS=Candida glabrata GN=SEC232 PE=3 SV=1	Vesicle coat complex COPII, subunit SEC23	--	--	GO:0006810//transport	-	-
Unigene11316_All	-1.0058	Down	504	Acyl-CoA synthetase [Ricinus communis] >gi|223548343|gb|EEF49834.1| Acyl-CoA synthetase [Ricinus communis]	ACSL5_HUMAN Long-chain-fatty-acid--CoA ligase 5 OS=Homo sapiens GN=ACSL5 PE=2 SV=1	Long-chain acyl-CoA synthetases (AMP-forming)	ath:AT5G27600	long-chain acyl-CoA synthetase [EC:6.2.1.3]	-	-	-
Unigene11318_All	1.253	Up	425	ATRBP47B (RNA-binding protein 47B); RNA binding [Arabidopsis thaliana] >gi|111074446|gb|ABH04596.1| At3g19130 [Arabidopsis thaliana]	YG41_SCHPO Uncharacterized RNA-binding protein C23E6.01c OS=Schizosaccharomyces pombe GN=SPBC23E6.01c PE=1 SV=2	RNA-binding proteins (RRM domain)	zma:100273020	nucleolin	-	GO:0003676//nucleic acid binding;GO:0000166//nucleotide binding	-
Unigene11339_All	3.6405	Up	486	MATE efflux family protein [Arabidopsis thaliana]	S47A1_XENTR Multidrug and toxin extrusion protein 1 OS=Xenopus tropicalis GN=slc47a1 PE=2 SV=1	Na°? multidrug efflux pump	--	--	-	GO:0015297//antiporter activity	GO:0016020//membrane
Unigene1134_All	-1.5172	Down	1794	AT3G15095 [Arabidopsis thaliana]	Y8484_DICDI Uncharacterized protein DDB_G0271670 OS=Dictyostelium discoideum GN=DDB_G0271670 PE=4 SV=1	Cellobiohydrolase A (1,4-beta-cellobiosidase A)	ppp:PHYPADRAFT_167900	nucleolin	-	-	-
Unigene11341_All	-1.7151	Down	477	ALDH3I1 (ALDEHYDE DEHYDROGENASE 3I1); 3-chloroallyl aldehyde dehydrogenase/ aldehyde dehydrogenase (NAD) [Arabidopsis thaliana] >gi|118595577|sp|Q8W033.2|AL3I1_ARATH RecName: Full=Aldehyde dehydrogenase family 3 member I1, chloroplastic; Short=AtALDH3; Flags: Precursor	AL3I1_ARATH Aldehyde dehydrogenase family 3 member I1, chloroplastic OS=Arabidopsis thaliana GN=ALDH3I1 PE=2 SV=2	NAD-dependent aldehyde dehydrogenases	ath:AT4G34240	aldehyde dehydrogenase (NAD) [EC:1.2.1.3]	-	-	-
Unigene11345_All	-1.2489	Down	750	AT3G16950 [Arabidopsis thaliana]	DLDH_SYNY3 Dihydrolipoyl dehydrogenase OS=Synechocystis sp. (strain PCC 6803) GN=lpdA PE=1 SV=3	Pyruvate/2-oxoglutarate dehydrogenase complex, dihydrolipoamide dehydrogenase (E3) component, and related enzymes	vvi:100246616	dihydrolipoamide dehydrogenase [EC:1.8.1.4]	GO:0022900//electron transport chain	GO:0015036//disulfide oxidoreductase activity	GO:0009507//chloroplast
Unigene11362_All	1.6372	Up	577	dienelactone hydrolase family protein [Arabidopsis thaliana] >gi|30102612|gb|AAP21224.1| At2g32520 [Arabidopsis thaliana]	USF_AQUPY Protein usf OS=Aquifex pyrophilus GN=usf PE=4 SV=1	Dienelactone hydrolase and related enzymes	rcu:RCOM_1226380	carboxymethylenebutenolidase [EC:3.1.1.45]	-	-	GO:0005739//mitochondrion
Unigene11371_All	1.1213	Up	376	bZIP transcription factor-like protein [Arabidopsis thaliana]	EMBP1_WHEAT DNA-binding protein EMBP-1 OS=Triticum aestivum PE=1 SV=1	--	vvi:100254083	extracellular signal-regulated kinase 1/2 [EC:2.7.11.24]	-	GO:0003677//DNA binding	-
Unigene11372_All	-1.0364	Down	1169	cc-nbs-lrr resistance protein [Populus trichocarpa] >gi|222834264|gb|EEE72741.1| cc-nbs-lrr resistance protein [Populus trichocarpa]	DRL27_ARATH Disease resistance protein At4g27190 OS=Arabidopsis thaliana GN=At4g27190 PE=2 SV=1	Leucine-rich repeat (LRR) protein	vvi:100254298	disease resistance protein RPS2	-	-	-
Unigene11382_All	1.0739	Up	258	cytoplasmic ribosomal protein S15a [Elaeis guineensis] >gi|192910726|gb|ACF06471.1| cytoplasmic ribosomal protein S15a [Elaeis guineensis]	R15A1_ARATH 40S ribosomal protein S15a-1 OS=Arabidopsis thaliana GN=RPS15AA PE=2 SV=2	Ribosomal protein S8	rcu:RCOM_0465830	small subunit ribosomal protein S15Ae	GO:0006412//translation	GO:0003735//structural constituent of ribosome	GO:0022627//cytosolic small ribosomal subunit
Unigene11386_All	-1.3761	Down	392	leucine-rich repeat family protein / extensin family protein [Arabidopsis thaliana] >gi|4584539|emb|CAB40769.1| extensin-like protein [Arabidopsis thaliana] >gi|7268037|emb|CAB78376.1| extensin-like protein [Arabidopsis thaliana]	EXTN_DAUCA Extensin OS=Daucus carota PE=2 SV=1	Opacity protein and related surface antigens	osa:4348798	splicing factor 3B subunit 4	-	-	GO:0009505//plant-type cell wall
Unigene1139_All	1.0067	Up	858	UREF (urease accessory protein F); nickel ion binding [Arabidopsis thaliana] >gi|5263336|gb|AAD41438.1|AC007727_27 F8K7.27 [Arabidopsis thaliana] >gi|6552729|gb|AAF16528.1|AC013482_2 T26F17.5 [Arabidopsis thaliana] >gi|46931286|gb|AAT06447.1| At1g21840 [Arabidopsis thaliana]	UREF_CYAP7 Urease accessory protein ureF OS=Cyanothece sp. (strain PCC 7424) GN=ureF PE=3 SV=1	Urease accessory protein UreF	ppp:PHYPADRAFT_168853	urease accessory protein	-	-	-
Unigene114_All	-1.0825	Down	1444	RecName: Full=30S ribosomal protein S1, chloroplastic; AltName: Full=CS1; Flags: Precursor >gi|18060|emb|CAA46927.1| ribosomal protein S1 [Spinacia oleracea] >gi|170143|gb|AAA34045.1| chloroplast ribosomal protein S1 [Spinacia oleracea]	RR1_SPIOL 30S ribosomal protein S1, chloroplastic OS=Spinacia oleracea GN=RPS1 PE=1 SV=1	Ribosomal protein S1	vvi:100265325	small subunit ribosomal protein S1	-	-	-
Unigene11400_All	-1.4103	Down	504	RNA helicase [Arabidopsis thaliana]	RH5_ARATH DEAD-box ATP-dependent RNA helicase 5 OS=Arabidopsis thaliana GN=RH5 PE=2 SV=1	Superfamily II DNA and RNA helicases	sbi:SORBI_03g043450	ATP-dependent RNA helicase DDX5/DBP2 [EC:3.6.4.13]	-	-	-
Unigene11401_All	1.4538	Up	309	beta-amylase 1 [Nicotiana langsdorffii x Nicotiana sanderae]	AMYB_MEDSA Beta-amylase OS=Medicago sativa GN=BMY1 PE=2 SV=1	--	ath:AT4G17090	beta-amylase [EC:3.2.1.2]	-	-	-
Unigene11404_All	-1.2223	Down	881	NS1; asparagine-tRNA ligase [Arabidopsis thaliana] >gi|55584148|sp|O48593.3|SYNO_ARATH RecName: Full=Asparaginyl-tRNA synthetase, chloroplastic/mitochondrial; AltName: Full=Asparagine--tRNA ligase; Short=AsnRS; Flags: Precursor >gi|19310458|gb|AAL84964.1| AT4g17300/dl4685w [Arabidopsis thaliana]	SYNO_ARATH Asparaginyl-tRNA synthetase, chloroplastic/mitochondrial OS=Arabidopsis thaliana GN=SYNO PE=2 SV=3	Aspartyl/asparaginyl-tRNA synthetases	pop:POPTR_1082004	asparaginyl-tRNA synthetase [EC:6.1.1.22]	-	-	-
Unigene1142_All	-2.4803	Down	1466	condensin complex components subunit [Populus trichocarpa] >gi|222849273|gb|EEE86820.1| condensin complex components subunit [Populus trichocarpa]	SMC3_PONAB Structural maintenance of chromosomes protein 3 OS=Pongo abelii GN=SMC3 PE=2 SV=1	Chromosome segregation ATPases	vvi:100257283	structural maintenance of chromosome 3 (chondroitin sulfate proteoglycan 6)	-	-	-
Unigene11420_All	1.84	Up	378	pectin methylesterase-like protein [Arabidopsis thaliana]	PME50_ARATH Probable pectinesterase 50 OS=Arabidopsis thaliana GN=PME50 PE=2 SV=1	--	osa:4352536	pectinesterase [EC:3.1.1.11]	-	-	-
Unigene11425_All	-2.6518	Down	536	SWR1-complex protein 4 [Lodderomyces elongisporus NRRL YB-4239] >gi|146447458|gb|EDK41846.1| SWR1-complex protein 4 [Lodderomyces elongisporus NRRL YB-4239]	NOP58_DICDI Nucleolar protein 58 OS=Dictyostelium discoideum GN=nop58 PE=3 SV=1	Cell division septal protein	rcu:RCOM_0344440	H/ACA ribonucleoprotein complex subunit 4 [EC:5.4.99.-]	-	-	-
Unigene11441_All	-1.3578	Down	502	Os01g0819100 [Oryza sativa (japonica cultivar-group)]	Y5830_ARATH Probable inactive receptor kinase At5g58300 OS=Arabidopsis thaliana GN=At5g58300 PE=1 SV=1	Serine/threonine protein kinase	osa:4324691	protein brassinosteroid insensitive 1 [EC:2.7.10.1 2.7.11.1]	-	-	-
Unigene11453_All	1.1646	Up	594	At2g17630 [Arabidopsis thaliana] >gi|109134145|gb|ABG25070.1| At2g17630 [Arabidopsis thaliana]	SERC_ARATH Phosphoserine aminotransferase, chloroplastic OS=Arabidopsis thaliana GN=At4g35630 PE=2 SV=1	Phosphoserine aminotransferase	vvi:100243722	phosphoserine aminotransferase [EC:2.6.1.52]	-	-	-
Unigene11467_All	1.3277	Up	356	gtp-binding protein SAR1 [Populus trichocarpa] >gi|222851216|gb|EEE88763.1| gtp-binding protein SAR1 [Populus trichocarpa]	SAR1A_ARATH GTP-binding protein SAR1A OS=Arabidopsis thaliana GN=SAR1A PE=2 SV=1	--	osa:4327708	GTP-binding protein SAR1 [EC:3.6.5.-]	-	-	-
Unigene11474_All	5.2944	Up	566	chloroplast photosystem I reaction center V [Camellia sinensis]	PSAG_ARATH Photosystem I reaction center subunit V, chloroplastic OS=Arabidopsis thaliana GN=PSAG PE=1 SV=1	--	ath:AT1G55670	photosystem I subunit V	-	-	-
Unigene11477_All	-1.2257	Down	849	transferase, transferring acyl groups [Arabidopsis thaliana]	PIGW_DICDI Phosphatidylinositol-glycan biosynthesis class W protein OS=Dictyostelium discoideum GN=pigw PE=3 SV=2	Uncharacterized membrane protein	olu:OSTLU_15960	phosphatidylinositol glycan, class W [EC:2.3.-.-]	-	-	-
Unigene11480_All	-2.0919	Down	236	galactose-1-phosphate uridyl transferase-like protein [Arabidopsis thaliana]	GALT_ARATH Probable galactose-1-phosphate uridyl transferase OS=Arabidopsis thaliana GN=At5g18200 PE=1 SV=1	--	ath:AT5G18200	galactose-1-phosphate uridylyltransferase [EC:2.7.7.10]	-	-	-
Unigene1149_All	1.7491	Up	545	vacuolar H?? B subunit [Citrus unshiu]	VATB1_GOSHI V-type proton ATPase subunit B 1 OS=Gossypium hirsutum PE=2 SV=1	Archaeal/vacuolar-type H?? subunit B	pop:POPTR_821076	V-type H??òq? ATPase subunit B [EC:3.6.3.14]	-	-	-
Unigene11494_All	2.0042	Up	279	serine/threonine protein kinase isolog [Arabidopsis thaliana] >gi|28059623|gb|AAO30076.1| serine/threonine protein kinase isolog [Arabidopsis thaliana]	WAKLI_ARATH Wall-associated receptor kinase-like 22 OS=Arabidopsis thaliana GN=WAKL22 PE=2 SV=1	--	ath:AT1G71830	somatic embryogenesis receptor kinase 1 [EC:2.7.10.1 2.7.11.1]	-	-	-
Unigene11495_All	1.0817	Up	1033	non-cell-autonomous heat shock cognate protein 70 [Cucurbita maxima]	HSP7C_PETHY Heat shock cognate 70 kDa protein OS=Petunia hybrida GN=HSP70 PE=2 SV=1	Molecular chaperone	sbi:SORBI_09g022580	heat shock 70kDa protein 1/8	-	-	-
Unigene11503_All	-2.1283	Down	1463	MLO11 (MILDEW RESISTANCE LOCUS O 11); calmodulin binding [Arabidopsis thaliana] >gi|79330795|ref|NP_001032070.1| MLO11 (MILDEW RESISTANCE LOCUS O 11); calmodulin binding [Arabidopsis thaliana] >gi|33112394|sp|Q9FI00.1|MLO11_ARATH RecName: Full=MLO-like protein 11; Short=AtMlo11 >gi|14091592|gb|AAK53804.1|AF369572_1 membrane protein Mlo11 [Arabidopsis thaliana] >gi|15982791|gb|AAL09743.1| AT5g5376…	MLO11_ARATH MLO-like protein 11 OS=Arabidopsis thaliana GN=MLO11 PE=2 SV=1	--	ath:AT5G53760	mlo protein	-	-	-
Unigene11530_All	-1.9265	Down	311	2OG-Fe(II) oxygenase [Medicago truncatula]	GSL_ARATH Probable 2-oxoacid dependent dioxygenase OS=Arabidopsis thaliana GN=GSL-OH PE=2 SV=1	--	zma:541977	2-oxoglutarate-dependent dioxygenase [EC:1.14.11.-]	-	-	-
Unigene11534_All	1.4335	Up	465	2-oxoglutarate-dependent dioxygenase [Populus trichocarpa] >gi|222866455|gb|EEF03586.1| 2-oxoglutarate-dependent dioxygenase [Populus trichocarpa]	YQK1_SCHPO UPF0676 protein C1494.01 OS=Schizosaccharomyces pombe GN=SPCC1494.01 PE=3 SV=2	Isopenicillin N synthase and related dioxygenases	ath:AT1G35190		-	-	-
Unigene11535_All	-1.1263	Down	1270	TPL (TOPLESS); protein binding / protein homodimerization/ transcription repressor [Arabidopsis thaliana] >gi|30684518|ref|NP_849672.1| TPL (TOPLESS); protein binding / protein homodimerization/ transcription repressor [Arabidopsis thaliana] >gi|79318004|ref|NP_001031050.1| TPL (TOPLESS); protein binding / protein homodimerization/ transcription repressor [Arabidopsis thaliana] >gi|79318012|ref|N…	HAT2_YEAST Histone acetyltransferase type B subunit 2 OS=Saccharomyces cerevisiae GN=HAT2 PE=1 SV=1	FOG: WD40 repeat	ath:AT4G29730	histone-binding protein RBBP4	-	-	-
Unigene1154_All	1.0124	Up	1184	multidrug/pheromone exporter, MDR family, ABC transporter family [Populus trichocarpa] >gi|222868115|gb|EEF05246.1| multidrug/pheromone exporter, MDR family, ABC transporter family [Populus trichocarpa]	AB1B_ARATH ABC transporter B family member 1 OS=Arabidopsis thaliana GN=ABCB1 PE=1 SV=1	ABC-type multidrug transport system, ATPase and permease components	ppp:PHYPADRAFT_59717	ATP-binding cassette, subfamily B (MDR/TAP), member 1	-	-	-
Unigene11554_All	-1.3008	Down	582	NOL1/NOP2/sun family protein [Arabidopsis thaliana] >gi|30690152|ref|NP_197990.2| NOL1/NOP2/sun family protein [Arabidopsis thaliana]	NSUN5_HUMAN Putative methyltransferase NSUN5 OS=Homo sapiens GN=NSUN5 PE=1 SV=2	tRNA and rRNA cytosine-C5-methylases	ppp:PHYPADRAFT_182054	ribosomal RNA small subunit methyltransferase B [EC:2.1.1.-]	-	-	-
Unigene11575_All	-1.7409	Down	581	catalytic/ hydrolase [Zea mays]	PHM8_YEAST Phosphate metabolism protein 8 OS=Saccharomyces cerevisiae GN=PHM8 PE=1 SV=1	Predicted hydrolase (HAD superfamily)	pop:POPTR_658536	putative hydrolase of the HAD superfamily	-	-	-
Unigene11593_All	-1.4061	Down	820	histone ubiquitination proteins group [Populus trichocarpa] >gi|225424930|ref|XP_002277403.1| PREDICTED: similar to ubiquitin carrier protein isoform 1 [Vitis vinifera] >gi|225424932|ref|XP_002277449.1| PREDICTED: similar to ubiquitin carrier protein isoform 2 [Vitis vinifera] >gi|56236462|gb|AAV84587.1| ubiquitin carrier protein [Populus tomentosa] >gi|222858093|gb|EEE95640.1| histone ubiquitina…	UBC2_MEDSA Ubiquitin-conjugating enzyme E2 2 OS=Medicago sativa GN=UBC2 PE=2 SV=1	Ubiquitin-protein ligase	vvi:100265550	ubiquitin-conjugating enzyme E2 A [EC:6.3.2.19]	-	-	-
Unigene11612_All	-2.2527	Down	344	AT3g23810/MYM9_15 [Arabidopsis thaliana]	SAHH_LUPLU Adenosylhomocysteinase OS=Lupinus luteus GN=SAHH PE=2 SV=1	--	vvi:100265604	adenosylhomocysteinase [EC:3.3.1.1]	-	-	-
Unigene11647_All	1.0582	Up	837	RecName: Full=Proteasome subunit alpha type-5; AltName: Full=20S proteasome alpha subunit E; AltName: Full=20S proteasome subunit alpha-5 >gi|7839485|gb|AAF70292.1|AF255338_1 20S proteasome subunit [Glycine max]	PSA5_SOYBN Proteasome subunit alpha type-5 OS=Glycine max GN=PAE1 PE=2 SV=1	20S proteasome, alpha and beta subunits	vvi:100263432	20S proteasome subunit alpha 5 [EC:3.4.25.1]	-	-	-
Unigene11650_All	-1.218	Down	940	slow walker 2 [Arabidopsis thaliana]	CEBPZ_HUMAN CCAAT/enhancer-binding protein zeta OS=Homo sapiens GN=CEBPZ PE=1 SV=2	Nucleic-acid-binding protein possibly involved in ribosomal biogenesis	--	--	-	-	-
Unigene11651_All	1.7825	Up	484	Os08g0432800 [Oryza sativa (japonica cultivar-group)] >gi|42409474|dbj|BAD09830.1| DNA-binding protein-like [Oryza sativa Japonica Group] >gi|113623839|dbj|BAF23784.1| Os08g0432800 [Oryza sativa Japonica Group]	BH030_ARATH Transcription factor bHLH30 OS=Arabidopsis thaliana GN=BHLH30 PE=1 SV=1	--	rcu:RCOM_0864470	transcription factor MYC2	-	-	-
Unigene11658_All	-1.0534	Down	514	protein kinase family protein [Arabidopsis thaliana] >gi|51970950|dbj|BAD44167.1| somatic embryogenesis receptor-like kinase - like protein [Arabidopsis thaliana]	CRK1_ARATH Cysteine-rich receptor-like protein kinase 1 OS=Arabidopsis thaliana GN=CRK1 PE=2 SV=2	--	zma:100283091	serine/threonine-protein kinase PBS1 [EC:2.7.11.1]	-	-	-
Unigene11661_All	-1.2001	Down	546	Os01g0279700 [Oryza sativa (japonica cultivar-group)] >gi|75265658|sp|Q9SDI4.1|PHT41_ORYSJ RecName: Full=Probable anion transporter 1, chloroplastic; AltName: Full=Phosphate transporter 4;1; Flags: Precursor >gi|113532280|dbj|BAF04663.1| Os01g0279700 [Oryza sativa Japonica Group]	PHT41_ORYSJ Probable anion transporter 1, chloroplastic OS=Oryza sativa subsp. japonica GN=PHT4;1 PE=2 SV=1	Permeases of the major facilitator superfamily	pop:POPTR_880002	MFS transporter, ACS family, solute carrier family 17 (sodium-dependent inorganic phosphate cotransporter), member 6/7/8	-	-	-
Unigene11664_All	1.1567	Up	827	Guanylate kinase/L-type calcium channel region; Galactose oxidase, central [Medicago truncatula]	KGUA_SCHPO Guanylate kinase OS=Schizosaccharomyces pombe GN=SPBC1198.05 PE=2 SV=1	Guanylate kinase	ppp:PHYPADRAFT_148828	guanylate kinase [EC:2.7.4.8]	-	-	-
Unigene11676_All	-1.001	Down	964	Os03g0742800 [Oryza sativa (japonica cultivar-group)] >gi|108711012|gb|ABF98807.1| Sec23/Sec24 trunk domain containing protein, expressed [Oryza sativa (japonica cultivar-group)] >gi|108711013|gb|ABF98808.1| Sec23/Sec24 trunk domain containing protein, expressed [Oryza sativa (japonica cultivar-group)] >gi|108711014|gb|ABF98809.1| Sec23/Sec24 trunk domain containing protein, expressed [Oryza sati…	SEC23_USTMA Protein transport protein SEC23 OS=Ustilago maydis GN=SEC23 PE=3 SV=1	Vesicle coat complex COPII, subunit SEC23	--	--	-	-	-
Unigene11694_All	-1.3691	Down	545	Os02g0643500 [Oryza sativa (japonica cultivar-group)] >gi|49388647|dbj|BAD25782.1| thylakoid lumenal protein-like [Oryza sativa Japonica Group] >gi|113537091|dbj|BAF09474.1| Os02g0643500 [Oryza sativa Japonica Group]	TL225_ARATH Thylakoid lumenal protein At1g12250, chloroplastic OS=Arabidopsis thaliana GN=At1g12250 PE=1 SV=1	Uncharacterized low-complexity proteins	--	--	-	-	-
Unigene11704_All	1.1291	Up	961	isochorismatase hydrolase family protein [Arabidopsis thaliana] >gi|16648698|gb|AAL25541.1| AT3g16190/MYA6_2 [Arabidopsis thaliana] >gi|23505997|gb|AAN28858.1| At3g16190/MYA6_2 [Arabidopsis thaliana]	RUTB_ECO57 Putative isochorismatase family protein rutB OS=Escherichia coli O157:H7 GN=rutB PE=2 SV=1	Amidases related to nicotinamidase	--	--	-	-	-
Unigene11710_All	-1.2134	Down	625	RNA helicase [Arabidopsis thaliana]	RH31_ARATH DEAD-box ATP-dependent RNA helicase 31 OS=Arabidopsis thaliana GN=RH31 PE=2 SV=2	Superfamily II DNA and RNA helicases	vvi:100242258	ATP-dependent RNA helicase DDX18 [EC:3.6.4.13]	-	-	-
Unigene11711_All	-1.755	Down	1057	RNA recognition motif (RRM)-containing protein [Arabidopsis thaliana]	GAR2_SCHPO Protein gar2 OS=Schizosaccharomyces pombe GN=gar2 PE=1 SV=2	RNA-binding proteins (RRM domain)	zma:100273020	nucleolin	-	-	-
Unigene11714_All	-1.1846	Down	1697	MEE5 (MATERNAL EFFECT EMBRYO ARREST 5); GTP binding / GTPase/ translation elongation factor/ translation factor, nucleic acid binding [Arabidopsis thaliana] >gi|30679607|ref|NP_849600.1| MEE5 (MATERNAL EFFECT EMBRYO ARREST 5); GTP binding / GTPase/ translation elongation factor/ translation factor, nucleic acid binding [Arabidopsis thaliana] >gi|8844127|gb|AAF80219.1|AC025290_8 Contains similarit…	U5S1_CHICK 116 kDa U5 small nuclear ribonucleoprotein component OS=Gallus gallus GN=EFTUD2 PE=2 SV=1	Translation elongation factors (GTPases)	vvi:100253367	116 kDa U5 small nuclear ribonucleoprotein component	-	-	-
Unigene11716_All	-1.0039	Down	468	Unknown protein [Arabidopsis thaliana] >gi|34098821|gb|AAQ56793.1| At5g43670 [Arabidopsis thaliana]	SC23A_HUMAN Protein transport protein Sec23A OS=Homo sapiens GN=SEC23A PE=1 SV=2	Vesicle coat complex COPII, subunit SEC23	osa:4337831	DNA-directed RNA polymerase II subunit A [EC:2.7.7.6]	-	-	-
Unigene11725_All	1.1031	Up	580	cc-nbs-lrr resistance protein [Populus trichocarpa] >gi|222836870|gb|EEE75263.1| cc-nbs-lrr resistance protein [Populus trichocarpa]	R13L4_ARATH Disease resistance RPP13-like protein 4 OS=Arabidopsis thaliana GN=RPP13L4 PE=2 SV=2	--	pop:POPTR_755797	disease resistance protein RPM1	-	-	-
Unigene11726_All	2.0129	Up	410	endomembrane Ca2 ATPase 4 [Arabidopsis thaliana]	ECA4_ARATH Calcium-transporting ATPase 4, endoplasmic reticulum-type OS=Arabidopsis thaliana GN=ECA4 PE=2 SV=2	Cation transport ATPase	ath:AT1G07670	Ca2??òq? ATPase [EC:3.6.3.8]	-	-	-
Unigene11729_All	1.1436	Up	824	Os12g0277400 [Oryza sativa Japonica Group]	PUB43_ARATH U-box domain-containing protein 43 OS=Arabidopsis thaliana GN=PUB43 PE=2 SV=1	--	ath:AT3G07370	STIP1 homology and U-box containing protein 1 [EC:6.3.2.19]	-	-	-
Unigene11738_All	-2.2432	Down	1570	PREDICTED: similar to protein kinase [Vitis vinifera]	CBK1_YEAST Serine/threonine-protein kinase CBK1 OS=Saccharomyces cerevisiae GN=CBK1 PE=1 SV=1	Serine/threonine protein kinase	ppp:PHYPADRAFT_131231	serine/threonine kinase 38 [EC:2.7.11.1]	-	-	-
Unigene11755_All	-1.3317	Down	846	ABC transporter family protein [Populus trichocarpa] >gi|222852934|gb|EEE90481.1| ABC transporter family protein [Populus trichocarpa]	AB5F_ARATH ABC transporter F family member 5 OS=Arabidopsis thaliana GN=ABCF5 PE=2 SV=1	ATPase components of ABC transporters with duplicated ATPase domains	cre:CHLREDRAFT_132213	ATP-binding cassette, sub-family F, member 2	-	-	-
Unigene11762_All	1.0209	Up	984	nucleoside phosphatase family protein / GDA1/CD39 family protein [Arabidopsis thaliana]	ENTP5_MESAU Ectonucleoside triphosphate diphosphohydrolase 5 OS=Mesocricetus auratus GN=ENTPD5 PE=2 SV=1	Golgi nucleoside diphosphatase	ath:AT3G04080	nucleoside-triphosphatase [EC:3.6.1.15]	-	-	-
Unigene11769_All	2.503	Up	462	H0622F05.4 [Oryza sativa (indica cultivar-group)] >gi|116309402|emb|CAH66479.1| OSIGBa0137L20.8 [Oryza sativa (indica cultivar-group)]	PP403_ARATH Putative pentatricopeptide repeat-containing protein At5g37570 OS=Arabidopsis thaliana GN=PCMP-E37 PE=3 SV=1	--	rcu:RCOM_0340700	cell division protease FtsH [EC:3.4.24.-]	-	-	-
Unigene11779_All	1.6421	Up	654	aminotransferase y4uB [Zea mays] >gi|195657011|gb|ACG47973.1| aminotransferase y4uB [Zea mays]	YHXA_BACSU Uncharacterized aminotransferase yhxA OS=Bacillus subtilis GN=yhxA PE=3 SV=4	Adenosylmethionine-8-amino-7-oxononanoate aminotransferase	osa:4328053	[EC:2.6.1.-]	-	-	-
Unigene11788_All	-1.3538	Down	683	glycoside hydrolase family 28 protein / polygalacturonase (pectinase) family protein [Arabidopsis thaliana]	PGLR_VITVI Probable polygalacturonase OS=Vitis vinifera GN=GSVIVT00026920001 PE=1 SV=1	Endopolygalacturonase	--	--	-	-	-
Unigene118_All	1.5111	Up	1408	6-phosphogluconate dehydrogenase [Glycine max]	6PGD_SYNE7 6-phosphogluconate dehydrogenase, decarboxylating OS=Synechococcus elongatus (strain PCC 7942) GN=gnd PE=1 SV=4	6-phosphogluconate dehydrogenase	rcu:RCOM_0876630	6-phosphogluconate dehydrogenase [EC:1.1.1.44]	-	-	-
Unigene1180_All	-1.0276	Down	651	ribosomal protein L20 family protein [Arabidopsis thaliana] >gi|88011169|gb|ABD38912.1| At1g16740 [Arabidopsis thaliana]	RL20_RHOCS 50S ribosomal protein L20 OS=Rhodospirillum centenum (strain ATCC 51521 / SW) GN=rplT PE=3 SV=1	Ribosomal protein L20	vvi:100263906	large subunit ribosomal protein L20	-	-	-
Unigene11811_All	-1.0339	Down	567	PREDICTED: similar to Alpha-1,4 glucan phosphorylase L-1 isozyme, chloroplastic/amyloplastic [Vitis vinifera]	PHSL2_SOLTU Alpha-1,4 glucan phosphorylase L-2 isozyme, chloroplastic/amyloplastic OS=Solanum tuberosum GN=STP-1 PE=1 SV=1	Glucan phosphorylase	vvi:100245621	starch phosphorylase [EC:2.4.1.1]	-	-	-
Unigene11817_All	-1.0206	Down	740	WD40-like [Medicago truncatula]	WDR33_HUMAN WD repeat-containing protein 33 OS=Homo sapiens GN=WDR33 PE=1 SV=2	FOG: WD40 repeat	rcu:RCOM_0112090	splicing factor 3A subunit 1	-	-	-
Unigene11826_All	2.0089	Up	496	AT4G30310 [Arabidopsis thaliana]	FGGY_XENLA FGGY carbohydrate kinase domain-containing protein OS=Xenopus laevis GN=fggy PE=2 SV=2	Ribulose kinase	cme:CMF097C	D-ribulokinase [EC:2.7.1.47]	-	-	-
Unigene11845_All	1.1988	Up	458	Os07g0585800 [Oryza sativa (japonica cultivar-group)] >gi|50509945|dbj|BAD30267.1| NADH-ubiquinone oxidoreductase-related-like protein [Oryza sativa Japonica Group] >gi|113611662|dbj|BAF22040.1| Os07g0585800 [Oryza sativa Japonica Group]	NDUS4_RAT NADH dehydrogenase [ubiquinone] iron-sulfur protein 4, mitochondrial OS=Rattus norvegicus GN=Ndufs4 PE=1 SV=1	--	vvi:100250742	NADH dehydrogenase (ubiquinone) Fe-S protein 4 [EC:1.6.5.3 1.6.99.3]	-	-	-
Unigene1185_All	1.5283	Up	1065	Prephenate dehydratase [Hevea brasiliensis]	AROD2_ARATH Arogenate dehydratase/prephenate dehydratase 2, chloroplastic OS=Arabidopsis thaliana GN=ADT2 PE=1 SV=1	Prephenate dehydratase	osa:4332477	prephenate dehydratase [EC:4.2.1.51]	-	-	-
Unigene11856_All	-1.9202	Down	1057	Hypothetical protein [Arabidopsis thaliana]	RMP_DICDI RNA polymerase II subunit 5-mediating protein homolog OS=Dictyostelium discoideum GN=rmp PE=3 SV=1	Predicted prefoldin, molecular chaperone implicated in de novo protein folding	--	--	-	-	-
Unigene11862_All	1.3638	Up	1498	beta-galactosidase [Prunus persica]	BGAL3_ARATH Beta-galactosidase 3 OS=Arabidopsis thaliana GN=BGAL3 PE=1 SV=1	--	ath:AT3G52840	beta-galactosidase [EC:3.2.1.23]	-	-	-
Unigene11881_All	1.1741	Up	518	9-cis-epoxycarotenoid dioxygenase 2 [Citrus sinensis]	NCED5_ARATH Probable 9-cis-epoxycarotenoid dioxygenase NCED5, chloroplastic OS=Arabidopsis thaliana GN=NCED5 PE=1 SV=1	Lignostilbene-alpha,beta-dioxygenase and related enzymes	ath:AT1G30100	9-cis-epoxycarotenoid dioxygenase [EC:1.13.11.51]	-	-	-
Unigene1191_All	-1.7683	Down	1198	cc-nbs-lrr resistance protein [Populus trichocarpa] >gi|222834939|gb|EEE73388.1| cc-nbs-lrr resistance protein [Populus trichocarpa]	R13L1_ARATH Putative disease resistance RPP13-like protein 1 OS=Arabidopsis thaliana GN=RPPL1 PE=2 SV=1	Leucine-rich repeat (LRR) protein	vvi:100252764	disease resistance protein RPM1	-	-	-
Unigene11912_All	-1.7112	Down	511	PLPB (PAS/LOV PROTEIN B); signal transducer/ two-component sensor [Arabidopsis thaliana] >gi|75099072|sp|O64511.2|TLOV1_ARATH RecName: Full=Protein TWIN LOV 1 >gi|15010682|gb|AAK74000.1| At2g02710/T20F6.15 [Arabidopsis thaliana] >gi|16323302|gb|AAL15406.1| At2g02710/T20F6.15 [Arabidopsis thaliana]	TLOV1_ARATH Protein TWIN LOV 1 OS=Arabidopsis thaliana GN=TLP1 PE=1 SV=2	FOG: PAS/PAC domain	olu:OSTLU_40751	non-specific serine/threonine protein kinase [EC:2.7.11.1]	-	-	-
Unigene11917_All	1.1344	Up	850	Os06g0588900 [Oryza sativa (japonica cultivar-group)] >gi|50725427|dbj|BAD32899.1| membrane protein-like [Oryza sativa Japonica Group] >gi|50726574|dbj|BAD34208.1| membrane protein-like [Oryza sativa Japonica Group] >gi|113595999|dbj|BAF19873.1| Os06g0588900 [Oryza sativa Japonica Group]	RMD5A_XENTR Protein RMD5 homolog A OS=Xenopus tropicalis GN=rmnd5a PE=2 SV=1	Uncharacterized conserved protein, contains RING Zn-finger	--	--	-	-	-
Unigene11919_All	-1.5318	Down	862	cytochrome P450 monooxygenase CYP716A12 [Medicago truncatula]	C16B1_PICSI Cytochrome P450 716B1 OS=Picea sitchensis GN=CYP716B1 PE=2 SV=1	Cytochrome P450	ath:AT2G29090	()-abscisic acid 8'-hydroxylase [EC:1.14.13.93]	-	-	-
Unigene1193_All	1.3224	Up	1299	leucine-rich repeat family protein [Arabidopsis thaliana]	FXL14_MOUSE F-box/LRR-repeat protein 14 OS=Mus musculus GN=Fbxl14 PE=2 SV=1	Leucine-rich repeat (LRR) protein	ath:AT5G46330	LRR receptor-like serine/threonine-protein kinase FLS2 [EC:2.7.11.1]	-	-	-
Unigene11957_All	-1.1839	Down	1102	plastid terminal oxidase [Solanum lycopersicum] >gi|9937101|gb|AAG02287.1|AF177980_1 plastid terminal oxidase [Solanum lycopersicum] >gi|10505366|gb|AAG18449.1|AF302931_1 plastid quinol oxidase [Solanum lycopersicum] >gi|10505368|gb|AAG18450.1|AF302932_1 plastid quinol oxidase [Solanum lycopersicum]	AOX4_ARATH Alternative oxidase 4, chloroplastic/chromoplastic OS=Arabidopsis thaliana GN=AOX4 PE=1 SV=2	--	vvi:100246063	E3 ubiquitin-protein ligase RFWD2 [EC:6.3.2.19]	-	-	-
Unigene11959_All	2.0619	Up	884	NADH dehydrogenase subunit 5 [Citrullus lanatus] >gi|259156778|gb|ACV96640.1| NADH dehydrogenase subunit 5 [Citrullus lanatus]	NU5M_OENBE NADH-ubiquinone oxidoreductase chain 5 OS=Oenothera bertiana GN=ND5 PE=2 SV=2	NADH:ubiquinone oxidoreductase subunit 5 (chain L)/Multisubunit Na? antiporter, MnhA subunit	ath:ArthMp006	NADH dehydrogenase I subunit 5 [EC:1.6.5.3]	-	-	-
Unigene1199_All	1.4116	Up	1105	GTP-binding protein [Pisum sativum] >gi|738933|prf||2001457A GTP-binding protein	ARA4_ARATH Ras-related protein ARA-4 OS=Arabidopsis thaliana GN=ARA-4 PE=2 SV=1	GTPase SAR1 and related small G proteins	ath:AT3G07410	Rab family, other	-	-	-
Unigene11998_All	1.2971	Up	1060	2,4-dienoyl-CoA reductase [Jatropha curcas]	FABG_BACSU 3-oxoacyl-[acyl-carrier-protein] reductase OS=Bacillus subtilis GN=fabG PE=3 SV=3	Dehydrogenases with different specificities (related to short-chain alcohol dehydrogenases)	ath:AT1G63380	3-oxoacyl-[acyl-carrier protein] reductase [EC:1.1.1.100]	-	-	-
Unigene1200_All	1.1153	Up	1000	hydroxyproline-rich glycoprotein family protein [Arabidopsis thaliana] >gi|15451076|gb|AAK96809.1| hydroxyproline-rich glycoprotein homolog [Arabidopsis thaliana] >gi|20148429|gb|AAM10105.1| hydroxyproline-rich glycoprotein homolog [Arabidopsis thaliana] >gi|21554367|gb|AAM63474.1| hydroxyproline-rich glycoprotein-like protein [Arabidopsis thaliana]	TPRXL_HUMAN Putative protein TPRXL OS=Homo sapiens GN=TPRXL PE=2 SV=2	DNA-directed RNA polymerase, beta' subunit/160 kD subunit	sbi:SORBI_07g003680	DNA-directed RNA polymerase II subunit A [EC:2.7.7.6]	-	-	-
Unigene12004_All	-1.1002	Down	798	flavine-containing monoxygenase [Populus trichocarpa] >gi|222851529|gb|EEE89076.1| flavine-containing monoxygenase [Populus trichocarpa]	FMO5_MOUSE Dimethylaniline monooxygenase [N-oxide-forming] 5 OS=Mus musculus GN=Fmo5 PE=2 SV=3	Predicted flavoprotein involved in K transport	ath:AT1G04610	YUCCA family monooxygenase [EC:1.14.13.-]	-	-	-
Unigene12005_All	-1.7775	Down	782	CAX11; calcium:sodium antiporter/ cation:cation antiporter [Arabidopsis thaliana] >gi|45773954|gb|AAS76781.1| At1g08960 [Arabidopsis thaliana]	CCX4_ARATH Cation/calcium exchanger 4 OS=Arabidopsis thaliana GN=CCX4 PE=2 SV=1	Ca2? antiporter	--	--	-	-	-
Unigene1201_All	1.2121	Up	492	F1N21.14 [Arabidopsis thaliana]	PRI2_ARATH Probable DNA primase large subunit OS=Arabidopsis thaliana GN=At1g67320 PE=2 SV=2	Eukaryotic-type DNA primase, large subunit	vvi:100244238	DNA primase large subunit [EC:2.7.7.-]	-	-	-
Unigene12011_All	1.4871	Up	703	PAF1 complex component [Populus trichocarpa] >gi|222864802|gb|EEF01933.1| PAF1 complex component [Populus trichocarpa]	CDC73_RAT Parafibromin OS=Rattus norvegicus GN=Cdc73 PE=2 SV=1	RNA polymerase II assessory factor	--	--	-	-	-
Unigene12030_All	1.0342	Up	644	zinc finger (C3HC4-type RING finger) family protein [Arabidopsis thaliana] >gi|63003746|gb|AAY25402.1| At5g01980 [Arabidopsis thaliana] >gi|115311511|gb|ABI93936.1| At5g01980 [Arabidopsis thaliana]	CIP8_ARATH E3 ubiquitin-protein ligase CIP8 OS=Arabidopsis thaliana GN=CIP8 PE=1 SV=1	RING-finger-containing ubiquitin ligase	ath:AT3G56580	E3 ubiquitin-protein ligase RNF115/126 [EC:6.3.2.19]	-	-	-
Unigene12033_All	-1.29	Down	650	STT3B (staurosporin and temperature sensitive 3-like b); oligosaccharyl transferase [Arabidopsis thaliana] >gi|10086464|gb|AAG12524.1|AC015446_5 Putative integral membrane protein [Arabidopsis thaliana]	STT3_DICDI Dolichyl-diphosphooligosaccharide--protein glycosyltransferase subunit STT3 OS=Dictyostelium discoideum GN=stt3 PE=3 SV=1	Uncharacterized membrane protein, required for N-linked glycosylation	ath:AT1G34130	dolichyl-diphosphooligosaccharide--protein glycosyltransferase [EC:2.4.1.119]	-	-	-
Unigene12052_All	-1.2084	Down	616	CXE carboxylesterase [Actinidia deliciosa]	GI1L3_ARATH Probable gibberellin receptor GID1L3 OS=Arabidopsis thaliana GN=GID1L3 PE=2 SV=1	Esterase/lipase	--	--	-	-	-
Unigene12055_All	1.2412	Up	592	ALY protein [Nicotiana benthamiana]	THOC4_XENTR THO complex subunit 4 OS=Xenopus tropicalis GN=thoc4 PE=2 SV=1	--	vvi:100257081	THO complex subunit 4	-	-	-
Unigene12058_All	1.3273	Up	898	Os03g0633900 [Oryza sativa (japonica cultivar-group)] >gi|108709977|gb|ABF97772.1| single-strand binding protein, expressed [Oryza sativa (japonica cultivar-group)] >gi|113549186|dbj|BAF12629.1| Os03g0633900 [Oryza sativa Japonica Group]	OSB1_ARATH Protein OSB1, mitochondrial OS=Arabidopsis thaliana GN=OSB1 PE=1 SV=1	Single-stranded DNA-binding protein	--	--	-	-	-
Unigene12072_All	1.7199	Up	953	leucine-rich repeat transmembrane protein [Populus trichocarpa] >gi|222843413|gb|EEE80960.1| leucine-rich repeat transmembrane protein [Populus trichocarpa]	Y5659_ARATH Probable inactive receptor kinase At5g16590 OS=Arabidopsis thaliana GN=At5g16590 PE=1 SV=1	Leucine-rich repeat (LRR) protein	rcu:RCOM_0633880	LRR receptor-like serine/threonine-protein kinase FLS2 [EC:2.7.11.1]	-	-	-
Unigene1208_All	-1.4175	Down	1295	Os08g0160000 [Oryza sativa (japonica cultivar-group)] >gi|113623015|dbj|BAF22960.1| Os08g0160000 [Oryza sativa Japonica Group]	THOC7_NEMVE THO complex subunit 7 homolog OS=Nematostella vectensis GN=thoc7 PE=3 SV=1	--	pop:POPTR_571435	THO complex subunit 7	-	-	-
Unigene12089_All	1.6457	Up	710	multidrug resistance protein ABC transporter family [Populus trichocarpa] >gi|222862026|gb|EEE99568.1| multidrug resistance protein ABC transporter family [Populus trichocarpa]	AB9C_ARATH ABC transporter C family member 9 OS=Arabidopsis thaliana GN=ABCC9 PE=2 SV=1	ABC-type multidrug transport system, ATPase and permease components	--	--	-	-	-
Unigene12090_All	1.1362	Up	613	WRKY transcription factor 26 [(Populus tomentosa x P. bolleana) x P. tomentosa]	WRKY7_ARATH Probable WRKY transcription factor 7 OS=Arabidopsis thaliana GN=WRKY7 PE=2 SV=1	--	pop:POPTR_755334	WRKY transcription factor 22	-	-	-
Unigene12096_All	2.0878	Up	639	ATRBP47B (RNA-binding protein 47B); RNA binding [Arabidopsis thaliana] >gi|111074446|gb|ABH04596.1| At3g19130 [Arabidopsis thaliana]	YG41_SCHPO Uncharacterized RNA-binding protein C23E6.01c OS=Schizosaccharomyces pombe GN=SPBC23E6.01c PE=1 SV=2	RNA-binding proteins (RRM domain)	sbi:SORBI_01g038690	splicing factor 1	-	-	-
Unigene12101_All	1.2986	Up	778	patellin 1 [Cucurbita pepo]	PATL3_ARATH Patellin-3 OS=Arabidopsis thaliana GN=PATL3 PE=2 SV=2	Putative archaeal flagellar protein D/E	--	--	-	-	-
Unigene12140_All	1.3147	Up	565	CXE carboxylesterase [Actinidia eriantha]	GI1L1_ARATH Probable gibberellin receptor GID1L1 OS=Arabidopsis thaliana GN=GID1L1 PE=1 SV=1	Esterase/lipase	--	--	-	-	-
Unigene12152_All	1.9818	Up	774	transducin family protein / WD-40 repeat family protein [Arabidopsis thaliana]	THOC6_MOUSE THO complex subunit 6 homolog OS=Mus musculus GN=Thoc6 PE=2 SV=1	--	rcu:RCOM_1047550	THO complex subunit 6	-	-	-
Unigene1216_All	1.354	Up	768	UDP-D-glucose dehydrogenase [Gossypium hirsutum]	UGDH_SOYBN UDP-glucose 6-dehydrogenase OS=Glycine max PE=2 SV=1	Predicted UDP-glucose 6-dehydrogenase	vvi:100264653	UDPglucose 6-dehydrogenase [EC:1.1.1.22]	-	-	-
Unigene12163_All	-5.2563	Down	814	AT4G26630 [Arabidopsis thaliana]	PXR1_LODEL Protein PXR1 OS=Lodderomyces elongisporus GN=PXR1 PE=3 SV=1	Translation initiation factor 2 (IF-2; GTPase)	ppp:PHYPADRAFT_149955	ATP-dependent RNA helicase DDX46/PRP5 [EC:3.6.4.13]	-	-	-
Unigene12175_All	-1.4987	Down	559	expressed protein [Oryza sativa (japonica cultivar-group)]	VRP1_SCHPO Verprolin OS=Schizosaccharomyces pombe GN=vrp1 PE=1 SV=1	--	ppp:PHYPADRAFT_156144	sphingomyelin phosphodiesterase 4 [EC:3.1.4.12]	-	-	-
Unigene12178_All	-1.5365	Down	531	OBP33pep like protein [Arabidopsis thaliana] >gi|7268299|emb|CAB78594.1| OBP33pep like protein [Arabidopsis thaliana]	TRMH_SHIFL tRNA guanosine-2'-O-methyltransferase OS=Shigella flexneri GN=trmH PE=3 SV=1	rRNA methylases	--	--	-	-	-
Unigene12186_All	1.0089	Up	439	photosystem II protein Z [Eucalyptus globulus subsp. globulus] >gi|122219186|sp|Q49L01.1|PSBZ_EUCGG RecName: Full=Photosystem II reaction center protein Z; Short=PSII-Z >gi|60460806|gb|AAX21026.1| photosystem II protein Z [Eucalyptus globulus subsp. globulus] >gi|290488002|gb|ADD30385.1| photosystem II protein Z [Gunnera manicata]	PSBZ_EUCGG Photosystem II reaction center protein Z OS=Eucalyptus globulus subsp. globulus GN=psbZ PE=3 SV=1	--	ath:ArthCp019	photosystem II PsbZ protein	-	-	-
Unigene12189_All	1.4356	Up	345	ATMPK1 (MITOGEN-ACTIVATED PROTEIN KINASE 1); MAP kinase/ kinase [Arabidopsis thaliana] >gi|79317509|ref|NP_001031017.1| ATMPK1 (MITOGEN-ACTIVATED PROTEIN KINASE 1); MAP kinase/ kinase [Arabidopsis thaliana] >gi|21431792|sp|Q39021.2|MPK1_ARATH RecName: Full=Mitogen-activated protein kinase 1; Short=MAP kinase 1; Short=AtMPK1 >gi|4914323|gb|AAD32871.1|AC005489_9 F14N23.9 [Arabidopsis thaliana]	MPK1_ARATH Mitogen-activated protein kinase 1 OS=Arabidopsis thaliana GN=MPK1 PE=1 SV=2	--	pop:POPTR_791419	extracellular signal-regulated kinase 1/2 [EC:2.7.11.24]	-	-	-
Unigene1219_All	-1.5228	Down	1402	branched-chain alpha keto-acid dehydrogenase E1 - alpha subunit [Arabidopsis thaliana]	ODBA_DICDI 2-oxoisovalerate dehydrogenase subunit alpha, mitochondrial OS=Dictyostelium discoideum GN=bkdA PE=3 SV=1	Pyruvate/2-oxoglutarate dehydrogenase complex, dehydrogenase (E1) component, eukaryotic type, alpha subunit	pop:POPTR_559310	2-oxoisovalerate dehydrogenase E1 component, alpha subunit [EC:1.2.4.4]	-	-	-
Unigene12201_All	1.2847	Up	439	NBS resistance protein [Populus trichocarpa] >gi|222837860|gb|EEE76225.1| NBS resistance protein [Populus trichocarpa]	R13L3_ARATH Putative disease resistance RPP13-like protein 3 OS=Arabidopsis thaliana GN=RPP13L3 PE=2 SV=1	--	vvi:100252764	disease resistance protein RPM1	-	-	-
Unigene12203_All	1.5038	Up	1359	Os07g0508200 [Oryza sativa (japonica cultivar-group)] >gi|33146484|dbj|BAC79593.1| myosin-like protein [Oryza sativa Japonica Group] >gi|113611279|dbj|BAF21657.1| Os07g0508200 [Oryza sativa Japonica Group]	M22_STRPY M protein, serotype 2.2 OS=Streptococcus pyogenes GN=emmL2.2 PE=3 SV=1	Chromosome segregation ATPases	--	--	-	-	-
Unigene12206_All	1.4326	Up	540	PREDICTED: similar to SEC8 (secretion 8) isoform 1 [Vitis vinifera]	EXOC4_ARATH Probable exocyst complex component 4 OS=Arabidopsis thaliana GN=At3g10380 PE=2 SV=1	--	ath:AT3G10380	exocyst complex component 4	-	-	-
Unigene12207_All	1.162	Up	370	magnesium chelatase H subunit [Vitis vinifera]	BCHH_RHOCA Magnesium-chelatase subunit H OS=Rhodobacter capsulatus GN=bchH PE=3 SV=1	Cobalamin biosynthesis protein CobN and related Mg-chelatases	vvi:100258964	magnesium chelatase subunit H [EC:6.6.1.1]	-	-	-
Unigene12209_All	2.351	Up	330	cell-wall invertase [Coffea canephora]	INV4_ORYSJ Beta-fructofuranosidase, insoluble isoenzyme 4 OS=Oryza sativa subsp. japonica GN=CIN4 PE=2 SV=1	--	pop:POPTR_561648	beta-fructofuranosidase [EC:3.2.1.26]	-	-	-
Unigene12211_All	1.5512	Up	337	ribosomal protein S11 (probable start codon at bp 67) [Arabidopsis thaliana]	RS11_MAIZE 40S ribosomal protein S11 OS=Zea mays GN=RPS11 PE=2 SV=1	Ribosomal protein S17	rcu:RCOM_0658740	small subunit ribosomal protein S11e	-	-	-
Unigene12216_All	-1.0927	Down	401	Epa4p [Candida glabrata]	WSC1_SCHPO Cell wall integrity and stress response component 1 OS=Schizosaccharomyces pombe GN=wsc1 PE=1 SV=3	Phosphopantothenoylcysteine synthetase/decarboxylase	ath:AT5G15140	aldose 1-epimerase [EC:5.1.3.3]	-	-	-
Unigene12220_All	-2.6368	Down	387	RNA recognition motif (RRM)-containing protein [Arabidopsis thaliana]	GRP2_ARATH Glycine-rich RNA-binding protein 2, mitochondrial OS=Arabidopsis thaliana GN=GRP2 PE=1 SV=1	RNA-binding proteins (RRM domain)	ath:AT5G47320	small subunit ribosomal protein S19	-	-	-
Unigene12230_All	-1.3473	Down	413	bile acid:Na symporter family protein [Populus trichocarpa] >gi|222872839|gb|EEF09970.1| bile acid:Na symporter family protein [Populus trichocarpa]	YOCS_BACSU Uncharacterized sodium-dependent transporter yocS OS=Bacillus subtilis GN=yocS PE=3 SV=1	Predicted Na»¾ä? transporter	zma:100285991	bile acid:Na symporter, BASS family	-	-	-
Unigene12234_All	-1.0431	Down	583	class III HD-zip protein [Gossypium barbadense]	REV_ARATH Homeobox-leucine zipper protein REVOLUTA OS=Arabidopsis thaliana GN=REV PE=1 SV=2	--	ath:AT5G60690	homeobox-leucine zipper protein	-	-	-
Unigene12246_All	1.1036	Up	1117	ATP binding / catalytic/ protein kinase [Arabidopsis thaliana] >gi|13877555|gb|AAK43855.1|AF370478_1 Unknown protein [Arabidopsis thaliana] >gi|23197896|gb|AAN15475.1| Unknown protein [Arabidopsis thaliana]	BUD32_DICDI Probable serine/threonine-protein kinase BUD32 homolog OS=Dictyostelium discoideum GN=bud32 PE=3 SV=1	Mn2»¾ä? serine/threonine protein kinase	pop:POPTR_643276	TP53 regulating kinase [EC:2.7.11.1]	-	-	-
Unigene12255_All	1.7047	Up	547	multidrug resistance protein ABC transporter family [Populus trichocarpa] >gi|222862070|gb|EEE99612.1| multidrug resistance protein ABC transporter family [Populus trichocarpa]	AB5C_ARATH ABC transporter C family member 5 OS=Arabidopsis thaliana GN=ABCC5 PE=2 SV=2	ABC-type multidrug transport system, ATPase and permease components	olu:OSTLU_35503	ATP-binding cassette, subfamily C (CFTR/MRP), member 2	-	-	-
Unigene12256_All	1.118	Up	1063	BAC19.7 [Solanum lycopersicum]	PURA_ARATH Adenylosuccinate synthetase, chloroplastic OS=Arabidopsis thaliana GN=At3g57610 PE=1 SV=1	Adenylosuccinate synthase	pop:POPTR_825248	adenylosuccinate synthase [EC:6.3.4.4]	-	-	-
Unigene12257_All	-1.3624	Down	493	G protein alpha II subunit [Pisum sativum]	GPA2_PEA Guanine nucleotide-binding protein alpha-2 subunit OS=Pisum sativum GN=GPA2 PE=2 SV=1	--	pop:POPTR_736941	guanine nucleotide binding protein (G protein), alpha transducing activity polypeptide	-	-	-
Unigene12264_All	1.0313	Up	1476	APUM12 (ARABIDOPSIS PUMILIO 12); RNA binding / binding [Arabidopsis thaliana]	YDHE_SCHPO Pumilio domain-containing protein C6G9.14 OS=Schizosaccharomyces pombe GN=SPAC6G9.14 PE=2 SV=1	RNA-binding protein of the Puf family, translational repressor	--	--	-	-	-
Unigene12269_All	-1.5244	Down	1731	emb1967 (embryo defective 1967) [Arabidopsis thaliana] >gi|30694043|ref|NP_850702.1| emb1967 (embryo defective 1967) [Arabidopsis thaliana] >gi|145332837|ref|NP_001078284.1| emb1967 (embryo defective 1967) [Arabidopsis thaliana]	MCRS1_MOUSE Microspherule protein 1 OS=Mus musculus GN=Mcrs1 PE=1 SV=1	--	olu:OSTLU_93767	microspherule protein 1	-	-	-
Unigene12271_All	-1.1294	Down	682	nucleoporin 98 [Daucus carota]	PO121_MOUSE Nuclear envelope pore membrane protein POM 121 OS=Mus musculus GN=Pom121 PE=1 SV=2	PPE-repeat proteins	zma:100191655	far upstream element-binding protein	-	-	-
Unigene12281_All	1.9054	Up	421	ATP/ADP transporter [Populus trichocarpa] >gi|222845377|gb|EEE82924.1| ATP/ADP transporter [Populus trichocarpa]	TLC1_ARATH ADP,ATP carrier protein 1, chloroplastic OS=Arabidopsis thaliana GN=AATP1 PE=1 SV=2	--	pop:POPTR_180906	ATP:ADP antiporter, AAA family	-	-	-
Unigene12290_All	-1.7402	Down	1485	Os01g0214400 [Oryza sativa (japonica cultivar-group)]	Y077_HAEIN Uncharacterized protein HI0077 OS=Haemophilus influenzae GN=HI0077 PE=4 SV=1	Uncharacterized protein conserved in bacteria	--	--	-	-	-
Unigene1230_All	1.0444	Up	1074	yrdC protein-related [Arabidopsis thaliana]	YRDC_BOVIN YrdC domain-containing protein, mitochondrial OS=Bos taurus GN=YRDC PE=2 SV=1	Putative translation factor (SUA5)	cre:CHLREDRAFT_107483	putative translation factor	-	-	-
Unigene12306_All	-1.5644	Down	885	NADK2; NAD kinase/ calmodulin binding [Arabidopsis thaliana] >gi|75169003|sp|Q9C5W3.1|NADK2_ARATH RecName: Full=NAD kinase 2, chloroplastic; Short=AtNADK-2; Flags: Precursor	NADK2_ARATH NAD kinase 2, chloroplastic OS=Arabidopsis thaliana GN=NADK2 PE=1 SV=1	Predicted sugar kinase	cre:CHLREDRAFT_196779	NAD kinase [EC:2.7.1.23]	-	-	-
Unigene12316_All	-1.7335	Down	376	ribosomal protein L32 [Citrus sinensis] >gi|122166143|sp|Q09MC8.1|RK32_CITSI RecName: Full=50S ribosomal protein L32, chloroplastic >gi|113952671|gb|ABI49069.1| ribosomal protein L32 [Citrus sinensis]	RK32_CITSI 50S ribosomal protein L32, chloroplastic OS=Citrus sinensis GN=rpl32 PE=3 SV=1	--	ath:ArthCp072	large subunit ribosomal protein L32	-	-	-
Unigene12317_All	1.4583	Up	451	thioredoxin-related protein [Populus tremula]	RN126_HUMAN RING finger protein 126 OS=Homo sapiens GN=RNF126 PE=1 SV=1	RING-finger-containing ubiquitin ligase	pop:POPTR_734690	E3 ubiquitin-protein ligase RNF115/126 [EC:6.3.2.19]	-	-	-
Unigene12325_All	-1.0777	Down	989	F5A9.21 [Arabidopsis thaliana]	FRAY2_DICDI Serine/threonine-protein kinase fray2 OS=Dictyostelium discoideum GN=fray2 PE=3 SV=1	Cellobiohydrolase A (1,4-beta-cellobiosidase A)	vvi:100254201	THO complex subunit 2	-	-	-
Unigene12326_All	-3.1562	Down	593	AT4G16630 [Arabidopsis thaliana]	RH28_ARATH DEAD-box ATP-dependent RNA helicase 28 OS=Arabidopsis thaliana GN=RH28 PE=2 SV=1	--	vvi:100255871	ATP-dependent RNA helicase DDX27 [EC:3.6.4.13]	-	-	-
Unigene12330_All	1.5866	Up	621	beta-galactosidase [Prunus persica]	BGAL3_ARATH Beta-galactosidase 3 OS=Arabidopsis thaliana GN=BGAL3 PE=1 SV=1	Beta-galactosidase	ath:AT3G52840	beta-galactosidase [EC:3.2.1.23]	-	-	-
Unigene12352_All	-1.4776	Down	869	UDP-glucoronosyl/UDP-glucosyl transferase family protein [Arabidopsis thaliana] >gi|10177563|dbj|BAB10795.1| glucuronosyl transferase-like protein [Arabidopsis thaliana]	CNGT2_ARATH Cytokinin-N-glucosyltransferase 2 OS=Arabidopsis thaliana GN=UGT76C2 PE=1 SV=1	--	ath:AT5G05860	cytokinin-N-glucosyltransferase [EC:2.4.1.-]	-	-	-
Unigene12366_All	1.8056	Up	539	nitrate transporter NRT1-1 [Glycine max]	PTR2X_ARATH Probable peptide transporter At1g52190 OS=Arabidopsis thaliana GN=At1g52190 PE=1 SV=1	Dipeptide/tripeptide permease	zma:100280282	proton-dependent oligopeptide transporter, POT family	-	-	-
Unigene12368_All	-1.2807	Down	372	ATP12 protein-related [Arabidopsis thaliana] >gi|14517426|gb|AAK62603.1| AT5g40660/MNF13_180 [Arabidopsis thaliana] >gi|22655442|gb|AAM98313.1| At5g40660/MNF13_180 [Arabidopsis thaliana]	ATPF2_HUMAN ATP synthase mitochondrial F1 complex assembly factor 2 OS=Homo sapiens GN=ATPAF2 PE=1 SV=1	--	vvi:100268057	ATP synthase mitochondrial F1 complex assembly factor 2	-	-	-
Unigene12394_All	-1.2884	Down	1372	Os03g0843600 [Oryza sativa (japonica cultivar-group)] >gi|62286620|sp|Q75LD5.1|DMI1L_ORYSJ RecName: Full=Probable ion channel DMI1-like, chloroplastic; Flags: Precursor >gi|41469646|gb|AAS07369.1| expressed protein [Oryza sativa Japonica Group] >gi|113550336|dbj|BAF13779.1| Os03g0843600 [Oryza sativa Japonica Group]	DMI1L_ORYSJ Probable ion channel DMI1-like, chloroplastic OS=Oryza sativa subsp. japonica GN=Os03g0843600 PE=2 SV=1	Kef-type K transport systems, predicted NAD-binding component	--	--	-	-	-
Unigene1240_All	-1.6825	Down	1501	LOC100282944 [Zea mays] >gi|195626372|gb|ACG35016.1| nucleic acid binding protein [Zea mays]	C3H11_ORYSJ Zinc finger CCCH domain-containing protein 11 OS=Oryza sativa subsp. japonica GN=Os01g0834700 PE=2 SV=2	Uncharacterized conserved protein, contains CCCH-type Zn-finger protein	--	--	-	-	-
Unigene1242_All	-1.18	Down	1400	ATCSLC12 (CELLULOSE-SYNTHASE LIKE C12); cellulose synthase/ transferase, transferring glycosyl groups [Arabidopsis thaliana] >gi|75216205|sp|Q9ZQB9.1|CSLCC_ARATH RecName: Full=Probable xyloglucan glycosyltransferase 12; AltName: Full=Cellulose synthase-like protein C12; Short=AtCslC12 >gi|31711706|gb|AAP68209.1| At4g07960 [Arabidopsis thaliana]	CSLCC_ARATH Probable xyloglucan glycosyltransferase 12 OS=Arabidopsis thaliana GN=CSLC12 PE=1 SV=1	Glycosyltransferases, probably involved in cell wall biogenesis	--	--	-	-	-
Unigene12421_All	1.2226	Up	879	small heat shock protein [Mangifera indica]	HS23M_ARATH Heat shock 22 kDa protein, mitochondrial OS=Arabidopsis thaliana GN=HSP23.6 PE=2 SV=1	Molecular chaperone (small heat shock protein)	--	--	-	-	-
Unigene12425_All	-1.0347	Down	854	At1g80030/F18B13_37 [Arabidopsis thaliana] >gi|23505965|gb|AAN28842.1| At1g80030/F18B13_37 [Arabidopsis thaliana]	DNAJ_CYAP7 Chaperone protein dnaJ OS=Cyanothece sp. (strain PCC 7424) GN=dnaJ PE=3 SV=1	DnaJ-class molecular chaperone with C-terminal Zn finger domain	pop:POPTR_919473	molecular chaperone DnaJ	-	-	-
Unigene12430_All	-1.079	Down	710	RecName: Full=UDP-sugar pyrophospharylase; AltName: Full=UDP-galactose/glucose pyrophosphorylase; Short=UGGPase >gi|88954061|gb|ABD59006.1| UDP-galactose/glucose pyrophosphorylase [Cucumis melo]	USP_CUCME UDP-sugar pyrophospharylase OS=Cucumis melo GN=USP PE=1 SV=1	UDP-glucose pyrophosphorylase	rcu:RCOM_0561530	UDP-sugar pyrophosphorylase [EC:2.7.7.64]	-	-	-
Unigene1244_All	2.1258	Up	946	F-box family protein [Arabidopsis thaliana] >gi|75165183|sp|Q94C27.1|FB84_ARATH RecName: Full=F-box protein At1g70590 >gi|14335050|gb|AAK59789.1| At1g70590/F5A18_23 [Arabidopsis thaliana] >gi|27363348|gb|AAO11593.1| At1g70590/F5A18_23 [Arabidopsis thaliana]	FB84_ARATH F-box protein At1g70590 OS=Arabidopsis thaliana GN=At1g70590 PE=2 SV=1	FOG: TPR repeat, SEL1 subfamily	olu:OSTLU_27845	SEL1 protein	-	-	-
Unigene12447_All	-1.2168	Down	2505	ABC transporter family, cholesterol/phospholipid flippase [Populus trichocarpa] >gi|222854913|gb|EEE92460.1| ABC transporter family, cholesterol/phospholipid flippase [Populus trichocarpa]	AB1A_ARATH ABC transporter A family member 1 OS=Arabidopsis thaliana GN=ABCA1 PE=2 SV=2	ABC-type multidrug transport system, ATPase component	olu:OSTLU_42103	ATP-binding cassette, subfamily A (ABC1), member 3	-	-	-
Unigene12451_All	1.9295	Up	360	OSIGBa0106G07.1 [Oryza sativa (indica cultivar-group)]	BGLT_TRIRP Cyanogenic beta-glucosidase (Fragment) OS=Trifolium repens GN=LI PE=1 SV=1	Beta-glucosidase/6-phospho-beta-glucosidase/beta-galactosidase	osa:4336146	beta-glucosidase [EC:3.2.1.21]	-	-	-
Unigene12466_All	-1.1043	Down	685	AP2/ERF domain-containing transcription factor [Populus trichocarpa] >gi|222842723|gb|EEE80270.1| AP2/ERF domain-containing transcription factor [Populus trichocarpa]	ERF13_ARATH Ethylene-responsive transcription factor ERF013 OS=Arabidopsis thaliana GN=ERF013 PE=2 SV=1	--	ath:AT5G25810	EREBP-like factor	-	-	-
Unigene12468_All	-1.423	Down	475	PREDICTED: similar to Protein translocase subunit secA, chloroplastic [Vitis vinifera]	SECA_PEA Protein translocase subunit secA, chloroplastic OS=Pisum sativum GN=secA PE=2 SV=1	Preprotein translocase subunit SecA (ATPase, RNA helicase)	pop:POPTR_1098839	preprotein translocase subunit SecA	-	-	-
Unigene1247_All	1.8037	Up	547	CXE carboxylesterase [Malus pumila]	GI1L3_ARATH Probable gibberellin receptor GID1L3 OS=Arabidopsis thaliana GN=GID1L3 PE=2 SV=1	Esterase/lipase	--	--	-	-	-
Unigene12479_All	1.092	Up	1146	hypersensitive-induced response protein [Cucumis sativus]	PLZ12_LUPPO Protein PPLZ12 OS=Lupinus polyphyllus GN=PPLZ12 PE=2 SV=1	Membrane protease subunits, stomatin/prohibitin homologs	--	--	-	-	-
Unigene12485_All	-3.0742	Down	589	AT5g53800/MGN6_19 [Arabidopsis thaliana] >gi|16974439|gb|AAL31223.1| AT5g53800/MGN6_19 [Arabidopsis thaliana]	RBM25_MOUSE RNA-binding protein 25 OS=Mus musculus GN=Rbm25 PE=1 SV=1	Protein implicated in ribosomal biogenesis, Nop56p homolog	rcu:RCOM_0075460	ATP-dependent RNA helicase DDX46/PRP5 [EC:3.6.4.13]	-	-	-
Unigene12495_All	-1.1307	Down	677	Bromodomain [Medicago truncatula]	RTL1_MOUSE Retrotransposon-like protein 1 OS=Mus musculus GN=Rtl1 PE=2 SV=1	TATA-binding protein-associated factor	ppp:PHYPADRAFT_65239	DNA polymerase phi subunit [EC:2.7.7.7]	-	-	-
Unigene12497_All	1.2317	Up	524	myosin [Arabidopsis thaliana]	MYS2_DICDI Myosin-2 heavy chain OS=Dictyostelium discoideum GN=mhcA PE=1 SV=3	Myosin heavy chain	--	--	-	-	-
Unigene12499_All	2.5316	Up	337	PREDICTED: similar to AO (L-ASPARTATE OXIDASE); L-aspartate oxidase [Vitis vinifera]	NADB_PSEAE L-aspartate oxidase OS=Pseudomonas aeruginosa GN=nadB PE=3 SV=1	Aspartate oxidase	pop:POPTR_173845	L-aspartate oxidase [EC:1.4.3.16]	-	-	-
Unigene12509_All	1.7958	Up	480	disease resistance protein [Glycine max]	PSYR1_ARATH Tyrosine-sulfated glycopeptide receptor 1 OS=Arabidopsis thaliana GN=PSYR1 PE=2 SV=1	--	rcu:RCOM_0186340	somatic embryogenesis receptor kinase 1 [EC:2.7.10.1 2.7.11.1]	-	-	-
Unigene12510_All	1.0874	Up	2036	f-box family protein [Populus trichocarpa] >gi|222835491|gb|EEE73926.1| f-box family protein [Populus trichocarpa]	FB37_ARATH F-box protein At1g47056 OS=Arabidopsis thaliana GN=At1g47056 PE=2 SV=1	--	ppp:PHYPADRAFT_171144	coronatine-insensitive protein 1	-	-	-
Unigene12513_All	-2.2421	Down	361	alpha-adaptin C homolog [Arabidopsis thaliana]	AP2A1_MOUSE AP-2 complex subunit alpha-1 OS=Mus musculus GN=Ap2a1 PE=1 SV=1	--	vvi:100241344	AP-2 complex subunit alpha	-	-	-
Unigene12517_All	-2.2895	Down	483	F1K23.5 [Arabidopsis thaliana]	NUD15_ARATH Nudix hydrolase 15, mitochondrial OS=Arabidopsis thaliana GN=NUDT15 PE=1 SV=2	NTP pyrophosphohydrolases including oxidative damage repair enzymes	--	--	-	-	-
Unigene1252_All	1.5185	Up	1284	CCR4 associated factor 1-related protein [Capsicum annuum]	CAF1K_ARATH Probable CCR4-associated factor 1 homolog 11 OS=Arabidopsis thaliana GN=CAF1-11 PE=2 SV=1	mRNA deadenylase subunit	ath:AT5G10960	CCR4-NOT transcription complex subunit 7/8	-	-	-
Unigene12520_All	-1.1122	Down	818	F4N2.4 [Arabidopsis thaliana]	NOP14_MOUSE Nucleolar protein 14 OS=Mus musculus GN=Nop14 PE=1 SV=1	Phosphopantothenoylcysteine synthetase/decarboxylase	olu:OSTLU_27083	peptidylprolyl isomerase [EC:5.2.1.8]	-	-	-
Unigene12538_All	-1.0593	Down	858	acylaminoacyl-peptidase-related [Arabidopsis thaliana] >gi|60729672|pir||JC8016 acylaminoacyl-peptidase (EC 3.4.19.1) - Arabidopsis thaliana >gi|30466066|dbj|BAC76411.1| acylamino acid-releasing enzyme [Arabidopsis thaliana]	APEH_MOUSE Acylamino-acid-releasing enzyme OS=Mus musculus GN=Apeh PE=2 SV=2	--	ath:AT4G14570	acylaminoacyl-peptidase [EC:3.4.19.1]	-	-	-
Unigene12541_All	1.2495	Up	508	actin 2 [Pyrus x bretschneideri] >gi|294718136|gb|ADF31906.1| actin 2 [Pyrus x bretschneideri]	ACT3_ORYSJ Actin-3 OS=Oryza sativa subsp. japonica GN=ACT3 PE=2 SV=1	Actin and related proteins	osa:4349863	actin, other eukaryote	-	-	-
Unigene12543_All	1.0457	Up	605	aconitase C-terminal domain-containing protein [Arabidopsis thaliana] >gi|3763918|gb|AAC64298.1| 3-isopropylmalate dehydratase, small subunit [Arabidopsis thaliana] >gi|20197634|gb|AAM15163.1| 3-isopropylmalate dehydratase, small subunit [Arabidopsis thaliana] >gi|21592696|gb|AAM64645.1| 3-isopropylmalate dehydratase, small subunit [Arabidopsis thaliana]	LEUD_THEYD 3-isopropylmalate dehydratase small subunit OS=Thermodesulfovibrio yellowstonii (strain ATCC 51303 / DSM 11347 / YP87) GN=leuD PE=3 SV=1	3-isopropylmalate dehydratase small subunit	rcu:RCOM_1389110	3-isopropylmalate/(R)-2-methylmalate dehydratase small subunit [EC:4.2.1.33 4.2.1.35]	-	-	-
Unigene12568_All	-2.5751	Down	685	eukaryotic translation initiation factor 2 family protein / eIF-2 family protein [Arabidopsis thaliana]	Y7791_DICDI Uncharacterized histidine-rich protein DDB0167791 OS=Dictyostelium discoideum GN=DDB_G0274557 PE=4 SV=1	ATPase components of ABC transporters with duplicated ATPase domains	rcu:RCOM_0643750	translation initiation factor IF-2 unclassified subunit	-	-	-
Unigene12570_All	1.7071	Up	450	potassium efflux antiporter [Populus trichocarpa] >gi|222858939|gb|EEE96486.1| potassium efflux antiporter [Populus trichocarpa]	TMCO3_MOUSE Transmembrane and coiled-coil domain-containing protein 3 OS=Mus musculus GN=Tmco3 PE=2 SV=1	Kef-type K transport systems, membrane components	--	--	-	-	-
Unigene12581_All	-1.2877	Down	2023	PREDICTED: similar to protein transporter [Vitis vinifera]	IPO9_HUMAN Importin-9 OS=Homo sapiens GN=IPO9 PE=1 SV=3	CAS/CSE protein involved in chromosome segregation	--	--	-	-	-
Unigene12582_All	1.8327	Up	297	eIF5A4 [Populus deltoides]	IF5A_MANES Eukaryotic translation initiation factor 5A OS=Manihot esculenta PE=2 SV=2	Translation elongation factor P (EF-P)/translation initiation factor 5A (eIF-5A)	pop:POPTR_835953	translation initiation factor eIF-5A	-	-	-
Unigene12588_All	2.0195	Up	824	argonaute protein group [Populus trichocarpa] >gi|222850725|gb|EEE88272.1| argonaute protein group [Populus trichocarpa]	MEL1_ORYSJ Protein argonaute MEL1 OS=Oryza sativa subsp. japonica GN=MEL1 PE=2 SV=1	--	osa:4334449	argonaute	-	-	-
Unigene12589_All	-1.717	Down	857	ATP binding / protein kinase/ protein serine/threonine kinase/ protein tyrosine kinase [Arabidopsis thaliana]	ROCO4_DICDI Probable serine/threonine-protein kinase roco4 OS=Dictyostelium discoideum GN=roco4 PE=3 SV=1	Serine/threonine protein kinase	ath:AT5G11850	sterile alpha motif and leucine zipper containing kinase AZK [EC:2.7.11.25]	-	-	-
Unigene12590_All	1.6533	Up	401	60S ribosomal protein L2 [Zea mays] >gi|195606274|gb|ACG24967.1| 60S ribosomal protein L2 [Zea mays]	RL8_SOLLC 60S ribosomal protein L8 OS=Solanum lycopersicum GN=RPL8 PE=2 SV=1	Ribosomal protein L2	zma:100191681	large subunit ribosomal protein L8e	-	-	-
Unigene12598_All	-2.0633	Down	2122	condensin complex components subunit [Populus trichocarpa] >gi|222857096|gb|EEE94643.1| condensin complex components subunit [Populus trichocarpa]	SMC1A_HUMAN Structural maintenance of chromosomes protein 1A OS=Homo sapiens GN=SMC1A PE=1 SV=2	Chromosome segregation ATPases	rcu:RCOM_0499140	structural maintenance of chromosome 1	-	-	-
Unigene12601_All	1.5614	Up	300	AT4G35630 [Arabidopsis thaliana]	SERC_ARATH Phosphoserine aminotransferase, chloroplastic OS=Arabidopsis thaliana GN=At4g35630 PE=2 SV=1	Phosphoserine aminotransferase	vvi:100243722	phosphoserine aminotransferase [EC:2.6.1.52]	-	-	-
Unigene12603_All	-1.9335	Down	445	glutamate receptor [Malus hupehensis]	GLR33_ARATH Glutamate receptor 3.3 OS=Arabidopsis thaliana GN=GLR3.3 PE=2 SV=1	--	ath:AT1G42540	glutamate receptor, ionotropic, other eukaryote	-	-	-
Unigene12604_All	2.1641	Up	1171	maturase-related protein [Brassica napus] >gi|37591073|dbj|BAC98875.1| maturase-related protein [Brassica napus]	LTRA_LACLM Group II intron-encoded protein ltrA OS=Lactococcus lactis subsp. cremoris (strain MG1363) GN=ltrA PE=1 SV=1	Retron-type reverse transcriptase	--	--	-	-	-
Unigene12606_All	-1.079	Down	887	leucine-rich repeat family protein/protein kinase family protein [Glycine max]	EXS_ARATH Leucine-rich repeat receptor protein kinase EXS OS=Arabidopsis thaliana GN=EXS PE=1 SV=1	Serine/threonine protein kinase	rcu:RCOM_0186340	somatic embryogenesis receptor kinase 1 [EC:2.7.10.1 2.7.11.1]	-	-	-
Unigene12608_All	2.5331	Up	617	RecName: Full=Vignain; AltName: Full=Cysteine endopeptidase; Flags: Precursor >gi|2944446|gb|AAC62396.1| cysteine endopeptidase precursor [Ricinus communis]	CYSEP_RICCO Vignain OS=Ricinus communis GN=CYSEP PE=1 SV=1	Cysteine protease	ath:AT5G50260	[EC:3.4.22.-]	-	-	-
Unigene12610_All	-1.9822	Down	2313	HEAT [Medicago truncatula]	ATRX_CAEEL Transcriptional regulator ATRX homolog OS=Caenorhabditis elegans GN=xnp-1 PE=1 SV=1	RNA-binding proteins (RRM domain)	rcu:RCOM_1065770	sister chromatid cohesion protein PDS5	-	-	-
Unigene12613_All	2.1279	Up	500	ATP-dependent RNA helicase-like protein [Arabidopsis thaliana] >gi|21539575|gb|AAM53340.1| ATP-dependent RNA helicase-like protein [Arabidopsis thaliana] >gi|34098783|gb|AAQ56774.1| At3g62310 [Arabidopsis thaliana]	DHX15_ARATH Probable pre-mRNA-splicing factor ATP-dependent RNA helicase OS=Arabidopsis thaliana GN=At2g47250 PE=2 SV=1	HrpA-like helicases	rcu:RCOM_1346080	pre-mRNA-splicing factor ATP-dependent RNA helicase DHX15/PRP43 [EC:3.6.4.13]	-	-	-
Unigene12627_All	1.9277	Up	615	Os08g0548200 [Oryza sativa (japonica cultivar-group)] >gi|113624402|dbj|BAF24347.1| Os08g0548200 [Oryza sativa Japonica Group]	ERD22_CAEEL Putative ER lumen protein retaining receptor C28H8.4 OS=Caenorhabditis elegans GN=C28H8.4 PE=2 SV=1	ER lumen protein retaining receptor	vvi:100259733	ER lumen protein retaining receptor	-	-	-
Unigene12635_All	1.0986	Up	535	ATP binding / aminoacyl-tRNA ligase/ histidine-tRNA ligase/ nucleotide binding [Arabidopsis thaliana]	SYH_ORYSJ Histidyl-tRNA synthetase OS=Oryza sativa subsp. japonica GN=Os05g0150900 PE=2 SV=2	--	vvi:100241489	histidyl-tRNA synthetase [EC:6.1.1.21]	-	-	-
Unigene12640_All	-1.227	Down	1746	ATLIG1 (ARABIDOPSIS THALIANA DNA LIGASE 1); ATP binding / DNA binding / DNA ligase (ATP) [Arabidopsis thaliana] >gi|27735188|sp|Q42572.2|DNL1_ARATH RecName: Full=DNA ligase 1; AltName: Full=DNA ligase I; AltName: Full=Polydeoxyribonucleotide synthase [ATP] 1 >gi|29029040|gb|AAO64899.1| At1g08130 [Arabidopsis thaliana]	DNLI1_ARATH DNA ligase 1 OS=Arabidopsis thaliana GN=At1g08130 PE=2 SV=2	ATP-dependent DNA ligase	pop:POPTR_1088868	DNA ligase 1 [EC:6.5.1.1]	-	-	-
Unigene12653_All	1.5665	Up	505	UDP-D-glucose dehydrogenase [Gossypium hirsutum]	UGDH_SOYBN UDP-glucose 6-dehydrogenase OS=Glycine max PE=2 SV=1	Predicted UDP-glucose 6-dehydrogenase	vvi:100264653	UDPglucose 6-dehydrogenase [EC:1.1.1.22]	-	-	-
Unigene12665_All	-1.888	Down	971	tetratricopeptide repeat (TPR)-containing protein [Arabidopsis thaliana]	YCF37_GUITH Uncharacterized protein ycf37 OS=Guillardia theta GN=ycf37 PE=3 SV=1	FOG: TPR repeat	osa:4330134	stress-induced-phosphoprotein 1	-	-	-
Unigene12668_All	1.7061	Up	805	serine acetyltransferase 7 [Nicotiana tabacum]	SAT5_ARATH Serine acetyltransferase 5 OS=Arabidopsis thaliana GN=SAT5 PE=1 SV=1	Serine acetyltransferase	pop:POPTR_835321	serine O-acetyltransferase [EC:2.3.1.30]	-	-	-
Unigene12680_All	-1.0925	Down	2516	ribosomal protein S11 [Citrus sinensis] >gi|122166150|sp|Q09ME4.1|RR11_CITSI RecName: Full=30S ribosomal protein S11, chloroplastic >gi|113952654|gb|ABI49052.1| ribosomal protein S11 [Citrus sinensis]	RR11_CITSI 30S ribosomal protein S11, chloroplastic OS=Citrus sinensis GN=rps11 PE=3 SV=1	Ribosomal protein L16/L10E	vvi:4025020	large subunit ribosomal protein L16	-	-	-
Unigene12686_All	-1.0247	Down	2995	chromatin remodeling complex subunit [Populus trichocarpa] >gi|222860295|gb|EEE97842.1| chromatin remodeling complex subunit [Populus trichocarpa]	YG42_SCHPO Uncharacterized ATP-dependent helicase C23E6.02 OS=Schizosaccharomyces pombe GN=SPBC23E6.02 PE=2 SV=1	Superfamily II DNA/RNA helicases, SNF2 family	sbi:SORBI_01g035270	DNA helicase INO80 [EC:3.6.1.-]	-	-	-
Unigene12699_All	-1.3997	Down	2349	transcription factor [Arabidopsis thaliana]	KDM5A_MOUSE Lysine-specific demethylase 5A OS=Mus musculus GN=Kdm5a PE=1 SV=2	--	pop:POPTR_413516	histone demethylase JARID1 [EC:1.14.11.-]	-	-	-
Unigene12714_All	-1.362	Down	2174	ATMAP65-6; microtubule binding [Arabidopsis thaliana] >gi|222424469|dbj|BAH20190.1| AT2G01910 [Arabidopsis thaliana]	PRC1_HUMAN Protein regulator of cytokinesis 1 OS=Homo sapiens GN=PRC1 PE=1 SV=2	ATPase involved in DNA repair	--	--	-	-	-
Unigene12720_All	-1.5517	Down	2253	clp protease proteolytic subunit [Citrus sinensis] >gi|122166158|sp|Q09MF2.1|CLPP_CITSI RecName: Full=ATP-dependent Clp protease proteolytic subunit; AltName: Full=Endopeptidase Clp >gi|113952646|gb|ABI49044.1| clp protease proteolytic subunit [Citrus sinensis]	CLPP_CITSI ATP-dependent Clp protease proteolytic subunit OS=Citrus sinensis GN=clpP PE=3 SV=1	Protease subunit of ATP-dependent Clp proteases	pop:Poptr_cp048	ATP-dependent Clp protease, protease subunit [EC:3.4.21.92]	-	-	-
Unigene12730_All	-1.3588	Down	1411	URH1 (URIDINE-RIBOHYDROLASE 1); adenosine nucleosidase/ hydrolase/ inosine nucleosidase/ uridine nucleosidase [Arabidopsis thaliana] >gi|15809830|gb|AAL06843.1| At2g36310/F2H17.8 [Arabidopsis thaliana] >gi|17978871|gb|AAL47407.1| At2g36310/F2H17.8 [Arabidopsis thaliana] >gi|20197937|gb|AAD21435.2| expressed protein [Arabidopsis thaliana]	YHD6_SCHPO Uncharacterized protein C1683.06c OS=Schizosaccharomyces pombe GN=SPBC1683.06c PE=2 SV=1	Inosine-uridine nucleoside N-ribohydrolase	olu:OSTLU_38943	DNA glycosylase [EC:3.2.2.-]	-	-	-
Unigene12739_All	1.4244	Up	1253	hydroxyphenylpyruvate reductase (HPPR) [Solenostemon scutellarioides]	GYAR_THEON Glyoxylate reductase OS=Thermococcus onnurineus (strain NA1) GN=gyaR PE=3 SV=1	Lactate dehydrogenase and related dehydrogenases	cme:CMQ289C	glyoxylate reductase [EC:1.1.1.26]	-	-	-
Unigene12748_All	-1.8835	Down	2236	PAF1 complex component [Populus trichocarpa] >gi|222859259|gb|EEE96806.1| PAF1 complex component [Populus trichocarpa]	LEO1_MOUSE RNA polymerase-associated protein LEO1 OS=Mus musculus GN=Leo1 PE=1 SV=1	RNA-binding proteins (RRM domain)	zma:100273020	nucleolin	-	-	-
Unigene12769_All	-1.0509	Down	1644	alpha-biotin transcarboxylase subunit [Jatropha curcas]	ACCA_SYNY3 Acetyl-coenzyme A carboxylase carboxyl transferase subunit alpha OS=Synechocystis sp. (strain PCC 6803) GN=accA PE=3 SV=1	Acetyl-CoA carboxylase alpha subunit	rcu:RCOM_0085190	acetyl-CoA carboxylase carboxyl transferase subunit alpha [EC:6.4.1.2]	-	-	-
Unigene1277_All	-1.7887	Down	841	HUA2 (ENHANCER OF AG-4 2); transcription factor [Arabidopsis thaliana] >gi|10177804|dbj|BAB11170.1| transcription factor-like protein [Arabidopsis thaliana]	SSGP_VOLCA Sulfated surface glycoprotein 185 OS=Volvox carteri PE=1 SV=1	Opacity protein and related surface antigens	cre:CHLREDRAFT_18730	argonaute	-	-	-
Unigene1278_All	-1.6361	Down	1574	protein kinase [Raphanus sativus]	ST38L_DROPS Serine/threonine-protein kinase 38-like OS=Drosophila pseudoobscura pseudoobscura GN=trc PE=3 SV=1	Serine/threonine protein kinase	ppp:PHYPADRAFT_131231	serine/threonine kinase 38 [EC:2.7.11.1]	-	-	-
Unigene12787_All	1.2714	Up	1414	binding / catalytic/ coenzyme binding [Arabidopsis thaliana]	NDUA9_DICDI NADH dehydrogenase [ubiquinone] 1 alpha subcomplex subunit 9, mitochondrial OS=Dictyostelium discoideum GN=ndufa9 PE=3 SV=1	Predicted nucleoside-diphosphate-sugar epimerases	vvi:100242849	NADH dehydrogenase (ubiquinone) 1 alpha subcomplex 9 [EC:1.6.5.3 1.6.99.3]	-	-	-
Unigene12794_All	1.1407	Up	490	Os11g0634500 [Oryza sativa (japonica cultivar-group)] >gi|115488728|ref|NP_001066851.1| Os12g0508300 [Oryza sativa (japonica cultivar-group)] >gi|113649358|dbj|BAF29870.1| Os12g0508300 [Oryza sativa Japonica Group] >gi|149391293|gb|ABR25664.1| 40S ribosomal protein S29 [Oryza sativa Indica Group] >gi|255674934|dbj|BAH92385.1| Os03g0773150 [Oryza sativa Japonica Group]	RS29_ARATH 40S ribosomal protein S29 OS=Arabidopsis thaliana GN=RPS29A PE=3 SV=2	Ribosomal protein S14	pop:POPTR_642082	small subunit ribosomal protein S29e	-	-	-
Unigene12797_All	-1.2417	Down	1051	microtubule-associated protein [Arabidopsis thaliana]	SRP40_YEAST Suppressor protein SRP40 OS=Saccharomyces cerevisiae GN=SRP40 PE=1 SV=2	RNA-binding proteins (RRM domain)	--	--	-	-	-
Unigene12807_All	-1.4545	Down	3130	Hypothetical protein [Arabidopsis thaliana]	USO1_YEAST Intracellular protein transport protein USO1 OS=Saccharomyces cerevisiae GN=USO1 PE=1 SV=2	ATPase involved in DNA repair	ath:AT1G79280	nucleoprotein TPR	-	-	-
Unigene12810_All	2.2644	Up	1152	PME1 (PECTIN METHYLESTERASE INHIBITOR 1); enzyme inhibitor/ pectinesterase/ pectinesterase inhibitor [Arabidopsis thaliana]	21KD_DAUCA 21 kDa protein OS=Daucus carota PE=2 SV=1	--	vvi:100257414	elongation factor EF-G [EC:3.6.5.3]	-	-	-
Unigene1282_All	1.8514	Up	796	glycin-rich protein [Vigna unguiculata]	GRP1_PETHY Glycine-rich cell wall structural protein 1 OS=Petunia hybrida GN=GRP-1 PE=1 SV=1	Endoglucanase	ath:AT5G40490	heterogeneous nuclear ribonucleoprotein A1/A3	-	-	GO:0016023//cytoplasmic membrane-bounded vesicle
Unigene12822_All	-1.0521	Down	2211	PREDICTED: similar to calmodulin-like domain protein kinase isoenzyme gamma [Vitis vinifera]	CDPK9_ARATH Calcium-dependent protein kinase 9 OS=Arabidopsis thaliana GN=CPK9 PE=1 SV=1	Serine/threonine protein kinase	rcu:RCOM_0082230	calcium-dependent protein kinase [EC:2.7.11.1]	-	-	-
Unigene12834_All	1.1283	Up	1661	1-deoxy-D-xylulose 5-phosphate synthase [Hevea brasiliensis]	DXS_ORYSJ Probable 1-deoxy-D-xylulose-5-phosphate synthase, chloroplastic OS=Oryza sativa subsp. japonica GN=CLA1 PE=2 SV=2	Deoxyxylulose-5-phosphate synthase	rcu:RCOM_0410350	1-deoxy-D-xylulose-5-phosphate synthase [EC:2.2.1.7]	-	-	-
Unigene12835_All	-1.1606	Down	3329	Os04g0543200 [Oryza sativa (japonica cultivar-group)] >gi|38345947|emb|CAE04271.2| OSJNBb0103I08.18 [Oryza sativa (japonica cultivar-group)] >gi|38345949|emb|CAE04337.2| OSJNBb0038F03.1 [Oryza sativa (japonica cultivar-group)] >gi|113565024|dbj|BAF15367.1| Os04g0543200 [Oryza sativa Japonica Group]	HNRPQ_RAT Heterogeneous nuclear ribonucleoprotein Q OS=Rattus norvegicus GN=Syncrip PE=2 SV=1	RNA-binding proteins (RRM domain)	sbi:SORBI_01g019710	nucleolin	-	-	-
Unigene12836_All	1.4598	Up	1041	RecName: Full=Sugar transporter ERD6-like 7	ERDL7_ARATH Sugar transporter ERD6-like 7 OS=Arabidopsis thaliana GN=At2g48020 PE=2 SV=2	Permeases of the major facilitator superfamily	ath:AT5G43340	MFS transporter, PHS family, inorganic phosphate transporter	-	-	-
Unigene12846_All	1.2958	Up	683	J8; heat shock protein binding / unfolded protein binding [Arabidopsis thaliana] >gi|67462323|sp|Q9SAG8.1|DNAJ8_ARATH RecName: Full=Chaperone protein dnaJ 8, chloroplastic; Short=AtJ8; Short=AtDjC8; Flags: Precursor >gi|6503304|gb|AAF14680.1|AC011713_28 Strong similarity to gb|AF099906 J8 gene from Arabidopsis thaliana and contains PF|00226 DnaJ domain. ESTs gb|T46318, gb|Z27035, gb|T76034, gb|AA…	DNAJ8_ARATH Chaperone protein dnaJ 8, chloroplastic OS=Arabidopsis thaliana GN=ATJ8 PE=2 SV=1	--	osa:4335435	translocation protein SEC63	-	-	-
Unigene12853_All	1.3812	Up	2347	NADH-plastoquinone oxidoreductase subunit 2 [Coffea arabica] >gi|288561930|sp|P0CC48.1|NU2C1_COFAR RecName: Full=NAD(P)H-quinone oxidoreductase subunit 2 A, chloroplastic; AltName: Full=NAD(P)H dehydrogenase, subunit 2 A; AltName: Full=NADH-plastoquinone oxidoreductase subunit 2 A >gi|116242208|gb|ABJ89723.1| NADH-plastoquinone oxidoreductase subunit 2 [Coffea arabica]	NU2C_COFAR NAD(P)H-quinone oxidoreductase chain 2, chloroplastic OS=Coffea arabica GN=ndhB-A PE=3 SV=1	NADH:ubiquinone oxidoreductase subunit 2 (chain N)	ath:ArthCp068	NADH dehydrogenase I subunit 2 [EC:1.6.5.3]	-	-	-
Unigene12855_All	6.475	Up	849	rubisco activase [Glycine max]	RCA_PHAAU Ribulose bisphosphate carboxylase/oxygenase activase, chloroplastic OS=Phaseolus aureus GN=RCA PE=2 SV=2	ATPases of the AAA class	osa:4328642	26S proteasome regulatory subunit T4	-	-	-
Unigene12859_All	1.0096	Up	1472	Os01g0639100 [Oryza sativa (japonica cultivar-group)] >gi|75321708|sp|Q5VNM3.1|RH2_ORYSJ RecName: Full=DEAD-box ATP-dependent RNA helicase 2 >gi|113533204|dbj|BAF05587.1| Os01g0639100 [Oryza sativa Japonica Group]	RH2_ORYSJ DEAD-box ATP-dependent RNA helicase 2 OS=Oryza sativa subsp. japonica GN=Os01g0639100 PE=2 SV=1	Superfamily II DNA and RNA helicases	vvi:100255368	translation initiation factor eIF-4A 3 [EC:3.6.1.-]	-	-	-
Unigene12861_All	-1.3863	Down	1265	NBS-LRR disease-resistance protein scn3r1 [Glycine max]	RP8L3_ARATH Disease resistance RPP8-like protein 3 OS=Arabidopsis thaliana GN=RPP8L3 PE=2 SV=1	--	zma:606485	disease resistance protein RPM1	-	-	-
Unigene12863_All	-1.1193	Down	1359	mitogen-activated protein kinase [Citrus sinensis]	MPK3_ARATH Mitogen-activated protein kinase 3 OS=Arabidopsis thaliana GN=MPK3 PE=1 SV=2	Serine/threonine protein kinase	vvi:100263976	extracellular signal-regulated kinase 1/2 [EC:2.7.11.24]	-	-	-
Unigene12864_All	-1.4233	Down	2251	GTE4 (GLOBAL TRANSCRIPTION FACTOR GROUP E 4); DNA binding [Arabidopsis thaliana] >gi|30679613|ref|NP_849601.1| GTE4 (GLOBAL TRANSCRIPTION FACTOR GROUP E 4); DNA binding [Arabidopsis thaliana] >gi|8844128|gb|AAF80220.1|AC025290_9 Contains similarity to a Ring3 protein from Homo sapiens gi|133157 and contains a bromodomain PF|00439. EST gb|F14211 comes from this gene [Arabidopsis thaliana]	BRDT_MOUSE Bromodomain testis-specific protein OS=Mus musculus GN=Brdt PE=1 SV=2	Transcription factor involved in chromatin remodeling, contains bromodomain	sbi:SORBI_03g001920	bromodomain-containing factor 1	-	-	-
Unigene12868_All	1.2118	Up	1256	RecName: Full=Sugar carrier protein A >gi|169736|gb|AAA79769.1| sugar carrier protein [Ricinus communis]	STA_RICCO Sugar carrier protein A OS=Ricinus communis GN=STA PE=2 SV=1	Permeases of the major facilitator superfamily	ath:AT1G76430	MFS transporter, PHS family, inorganic phosphate transporter	-	-	-
Unigene12889_All	1.1556	Up	1338	binding / protein transporter [Arabidopsis thaliana]	IMB1_SCHPO Importin subunit beta-1 OS=Schizosaccharomyces pombe GN=kap95 PE=2 SV=1	Karyopherin (importin) beta	--	--	-	-	-
Unigene12891_All	1.1558	Up	1524	transport inhibitor response protein [Citrus trifoliata]	AFB2_ARATH Protein AUXIN SIGNALING F-BOX 2 OS=Arabidopsis thaliana GN=AFB2 PE=1 SV=1	--	zma:100280173	coronatine-insensitive protein 1	-	-	-
Unigene12894_All	-1.0101	Down	1216	DPE2 (DISPROPORTIONATING ENZYME 2); 4-alpha-glucanotransferase/ heteroglycan binding [Arabidopsis thaliana] >gi|19698937|gb|AAL91204.1| 4-alpha-glucanotransferase [Arabidopsis thaliana] >gi|34098849|gb|AAQ56807.1| At2g40840 [Arabidopsis thaliana]	MALQ_CHLPN 4-alpha-glucanotransferase OS=Chlamydia pneumoniae GN=malQ PE=3 SV=1	4-alpha-glucanotransferase	pop:POPTR_818982	4-alpha-glucanotransferase [EC:2.4.1.25]	-	-	-
Unigene12897_All	-1.0581	Down	1544	At5g50840 [Arabidopsis thaliana]	TXLNB_CHICK Beta-taxilin OS=Gallus gallus GN=TXLNB PE=2 SV=1	Chromosome segregation ATPases	cme:CMT222C	E3 ubiquitin-protein ligase BRE1 [EC:6.3.2.19]	-	-	-
Unigene12905_All	-1.1146	Down	1373	AG-motif binding protein [Garcinia mangostana]	GAT10_ARATH GATA transcription factor 10 OS=Arabidopsis thaliana GN=GATA10 PE=2 SV=1	GATA Zn-finger-containing transcription factor	--	--	-	-	-
Unigene12919_All	-1.2991	Down	1910	YDA [Arabidopsis thaliana]	M3K2_ARATH Mitogen-activated protein kinase kinase kinase 2 OS=Arabidopsis thaliana GN=ANP2 PE=2 SV=1	Serine/threonine protein kinase	pop:POPTR_1071643	mitogen-activated protein kinase kinase kinase 1, plant [EC:2.7.11.25]	-	-	-
Unigene12953_All	1.6746	Up	979	MGD2; 1,2-diacylglycerol 3-beta-galactosyltransferase/ UDP-galactosyltransferase/ transferase, transferring glycosyl groups [Arabidopsis thaliana] >gi|75100766|sp|O82730.1|MGDG2_ARATH RecName: Full=Monogalactosyldiacylglycerol synthase 2, chloroplastic; Short=AtMGD2; AltName: Full=MGDG synthase type B; Flags: Precursor >gi|3367638|emb|CAA04005.1| monogalactosyldiacylglycerol synthase [Arabidopsis…	MGDG2_ARATH Monogalactosyldiacylglycerol synthase 2, chloroplastic OS=Arabidopsis thaliana GN=MGD2 PE=1 SV=1	--	rcu:RCOM_0003390	1,2-diacylglycerol 3-beta-galactosyltransferase [EC:2.4.1.46]	-	-	-
Unigene12955_All	1.0206	Up	1436	receptor-like protein kinase [Nicotiana tabacum]	SERK1_ARATH Somatic embryogenesis receptor kinase 1 OS=Arabidopsis thaliana GN=SERK1 PE=1 SV=2	Serine/threonine protein kinase	ath:AT1G71830	somatic embryogenesis receptor kinase 1 [EC:2.7.10.1 2.7.11.1]	-	-	-
Unigene12958_All	-1.3846	Down	1529	RIN1 (RESISTANCE TO PSEUDOMONAS SYRINGAE PV MACULICOLA INTERACTOR 1); protein binding [Arabidopsis thaliana] >gi|9757813|dbj|BAB08331.1| Ruv DNA-helicase-like protein [Arabidopsis thaliana] >gi|21536838|gb|AAM61170.1| Ruv DNA-helicase-like protein [Arabidopsis thaliana]	RUVB1_XENLA RuvB-like 1 OS=Xenopus laevis GN=ruvbl1 PE=2 SV=1	DNA helicase TIP49, TBP-interacting protein	rcu:RCOM_1282210	RuvB-like protein 1 (pontin 52)	-	-	-
Unigene12966_All	1.3397	Up	1065	dihydrolipoamide dehydrogenase [Gossypium hirsutum]	DLDH1_ARATH Dihydrolipoyl dehydrogenase 1, mitochondrial OS=Arabidopsis thaliana GN=LPD1 PE=1 SV=2	Pyruvate/2-oxoglutarate dehydrogenase complex, dihydrolipoamide dehydrogenase (E3) component, and related enzymes	rcu:RCOM_1002450	dihydrolipoamide dehydrogenase [EC:1.8.1.4]	-	-	-
Unigene12980_All	-1.0571	Down	1430	RecName: Full=Digalactosyldiacylglycerol synthase 2, chloroplastic >gi|49617331|gb|AAT67421.1| digalactosyldiacylglycerol synthase 2 [Glycine max]	DGDG2_SOYBN Digalactosyldiacylglycerol synthase 2, chloroplastic OS=Glycine max GN=DGD2 PE=2 SV=1	--	rcu:RCOM_1614470	digalactosyldiacylglycerol synthase [EC:2.4.1.241]	-	-	-
Unigene12982_All	1.9287	Up	671	MADS box protein GHMADS-2 [Gossypium hirsutum] >gi|122938397|gb|ABM69044.1| MADS-box protein MADS6 [Gossypium hirsutum] >gi|207298817|gb|ACI23560.1| agamous-like protein 1 [Gossypium barbadense]	AGL11_ARATH Agamous-like MADS-box protein AGL11 OS=Arabidopsis thaliana GN=AGL11 PE=1 SV=1	--	ath:AT4G18960	MADS-box transcription factor, plant	-	-	-
Unigene12997_All	1.9644	Up	1009	AAA ATPase; 26S proteasome subunit P45 [Medicago truncatula] >gi|124360940|gb|ABN08912.1| AAA ATPase; 26S proteasome subunit P45 [Medicago truncatula]	PRS4_ORYSJ 26S protease regulatory subunit 4 homolog OS=Oryza sativa subsp. japonica GN=TBP2 PE=2 SV=2	ATP-dependent 26S proteasome regulatory subunit	vvi:100244194	26S proteasome regulatory subunit T2	-	-	-
Unigene130_All	-1.478	Down	962	VQ motif-containing protein [Arabidopsis thaliana]	FH5_ORYSJ Formin-like protein 5 OS=Oryza sativa subsp. japonica GN=FH5 PE=2 SV=2	--	vvi:100251324	splicing factor 3B subunit 4	-	-	-
Unigene13004_All	1.2012	Up	1699	DMR6 (DOWNY MILDEW RESISTANT 6); oxidoreductase/ oxidoreductase, acting on paired donors, with incorporation or reduction of molecular oxygen, 2-oxoglutarate as one donor, and incorporation of one atom each of oxygen into both donors [Arabidopsis thaliana] >gi|14423476|gb|AAK62420.1|AF386975_1 flavanone 3-hydroxylase-like protein [Arabidopsis thaliana] >gi|10177853|dbj|BAB11205.1| flavanone 3-hyd…	HY6H_HYONI Hyoscyamine 6-dioxygenase OS=Hyoscyamus niger GN=H6H PE=1 SV=1	Isopenicillin N synthase and related dioxygenases	ath:AT3G51240	naringenin 3-dioxygenase [EC:1.14.11.9]	-	-	-
Unigene13010_All	2.031	Up	1220	pentatricopeptide (PPR) repeat-containing protein [Arabidopsis thaliana] >gi|75170664|sp|Q9FHR3.1|PP403_ARATH RecName: Full=Putative pentatricopeptide repeat-containing protein At5g37570	PP403_ARATH Putative pentatricopeptide repeat-containing protein At5g37570 OS=Arabidopsis thaliana GN=PCMP-E37 PE=3 SV=1	--	rcu:RCOM_0340700	cell division protease FtsH [EC:3.4.24.-]	-	-	-
Unigene1302_All	-2.0669	Down	369	leucine-rich repeat family protein / protein kinase family protein [Arabidopsis thaliana]	CRK11_ARATH Cysteine-rich receptor-like protein kinase 11 OS=Arabidopsis thaliana GN=CRK11 PE=2 SV=2	--	vvi:100254113	serine/threonine-protein kinase PBS1 [EC:2.7.11.1]	-	GO:0005488//binding;GO:0004672//protein kinase activity	-
Unigene13026_All	-1.0488	Down	1097	esterase/lipase/thioesterase family protein [Arabidopsis thaliana]	MGLL_HUMAN Monoglyceride lipase OS=Homo sapiens GN=MGLL PE=2 SV=2	Lysophospholipase	olu:OSTLU_31753	acylglycerol lipase [EC:3.1.1.23]	-	-	-
Unigene13029_All	1.2225	Up	1315	carboxilic ester hydrolase [Phaseolus vulgaris]	GDL54_ARATH GDSL esterase/lipase At3g27950 OS=Arabidopsis thaliana GN=At3g27950 PE=2 SV=1	Phospholipase/lecithinase/hemolysin	--	--	-	-	-
Unigene13030_All	1.1487	Up	1826	Os09g0533300 [Oryza sativa (japonica cultivar-group)] >gi|50725793|dbj|BAD33323.1| PTS protein-like [Oryza sativa Japonica Group] >gi|52075952|dbj|BAD46032.1| PTS protein-like [Oryza sativa Japonica Group] >gi|113632001|dbj|BAF25682.1| Os09g0533300 [Oryza sativa Japonica Group]	PPA29_ARATH Probable inactive purple acid phosphatase 29 OS=Arabidopsis thaliana GN=PAP29 PE=2 SV=1	Predicted phosphohydrolases	--	--	-	-	-
Unigene13041_All	-1.3888	Down	1417	ABC transporter family protein [Populus trichocarpa] >gi|222855802|gb|EEE93349.1| ABC transporter family protein [Populus trichocarpa]	AB5F_ARATH ABC transporter F family member 5 OS=Arabidopsis thaliana GN=ABCF5 PE=2 SV=1	ATPase components of ABC transporters with duplicated ATPase domains	osa:4346343	ATP-binding cassette, sub-family F, member 2	-	-	-
Unigene13042_All	-1.3814	Down	1433	RecName: Full=Coproporphyrinogen-III oxidase, chloroplastic; Short=Coproporphyrinogenase; Short=Coprogen oxidase; Flags: Precursor >gi|414666|emb|CAA50400.1| coproporphyrinogen oxidase [Glycine max] >gi|414667|emb|CAA50401.1| coproporphyrinogen oxidase [Glycine max]	HEM6_SOYBN Coproporphyrinogen-III oxidase, chloroplastic OS=Glycine max GN=CPX PE=2 SV=1	Coproporphyrinogen III oxidase	vvi:100243271	coproporphyrinogen III oxidase [EC:1.3.3.3]	-	-	-
Unigene13055_All	-1.5169	Down	756	kinase interacting family protein [Arabidopsis thaliana] >gi|28416683|gb|AAO42872.1| At2g30500 [Arabidopsis thaliana]	MYH4_HUMAN Myosin-4 OS=Homo sapiens GN=MYH4 PE=1 SV=2	Chromosome segregation ATPases	pop:POPTR_577636	structural maintenance of chromosome 4	-	-	-
Unigene13056_All	-1.0767	Down	1521	glycosyltransferase, CAZy family GT8 [Populus trichocarpa] >gi|222851609|gb|EEE89156.1| glycosyltransferase, CAZy family GT8 [Populus trichocarpa]	QUA1_ARATH Glycosyltransferase QUASIMODO1 OS=Arabidopsis thaliana GN=QUA1 PE=1 SV=1	Lipopolysaccharide biosynthesis proteins, LPS:glycosyltransferases	--	--	-	-	-
Unigene13070_All	-2.2625	Down	1243	metal ion binding [Arabidopsis thaliana]	MST2_DROHY Axoneme-associated protein mst101(2) OS=Drosophila hydei GN=mst101(2) PE=1 SV=1	Translation initiation factor 2 (IF-2; GTPase)	--	--	-	-	-
Unigene13072_All	1.4991	Up	1031	BAM1 (BARELY ANY MERISTEM 1); ATP binding / kinase/ protein serine/threonine kinase [Arabidopsis thaliana] >gi|2827715|emb|CAA16688.1| receptor protein kinase - like protein [Arabidopsis thaliana] >gi|10177328|dbj|BAB10677.1| receptor protein kinase-like protein [Arabidopsis thaliana] >gi|20466696|gb|AAM20665.1| receptor protein kinase-like protein [Arabidopsis thaliana] >gi|31711786|gb|AAP68249.…	CLV1_ARATH Receptor protein kinase CLAVATA1 OS=Arabidopsis thaliana GN=CLV1 PE=1 SV=3	Leucine-rich repeat (LRR) protein	ath:AT1G75820	[EC:2.7.1.-]	-	-	-
Unigene13077_All	-1.0129	Down	1375	peroxisomal membrane protein (PMP36) [Arabidopsis thaliana] >gi|14532468|gb|AAK63962.1| At2g39970/T28M21.13 [Arabidopsis thaliana] >gi|15146342|dbj|BAB62814.1| 36kDa-peroxisomal membrane protein (PMP36) [Arabidopsis thaliana] >gi|27764928|gb|AAO23585.1| At2g39970/T28M21.13 [Arabidopsis thaliana]	PM34_MOUSE Peroxisomal membrane protein PMP34 OS=Mus musculus GN=Slc25a17 PE=2 SV=1	--	rcu:RCOM_0591310	solute carrier family 25 member 17	-	-	-
Unigene1308_All	1.8155	Up	713	alcohol dehydrogenase [Citrus x paradisi]	ADH_MALDO Alcohol dehydrogenase OS=Malus domestica GN=ADH PE=2 SV=1	Zn-dependent alcohol dehydrogenases, class III	osa:4350053	alcohol dehydrogenase [EC:1.1.1.1]	-	-	-
Unigene13081_All	1.0711	Up	669	dicarboxylate/tricarboxylate carrier [Citrus junos]	M2OM_NEUCR Putative mitochondrial 2-oxoglutarate/malate carrier protein OS=Neurospora crassa GN=NCU10732 PE=3 SV=1	--	olu:OSTLU_16237	mitochondrial carrier protein, MC family	-	-	-
Unigene13082_All	-1.2603	Down	1830	ATP binding / ATP-dependent helicase/ helicase/ nucleic acid binding [Arabidopsis thaliana]	RH13_ORYSJ DEAD-box ATP-dependent RNA helicase 13 OS=Oryza sativa subsp. japonica GN=Os04g0510400 PE=2 SV=2	Superfamily II DNA and RNA helicases	pop:POPTR_761509	ATP-dependent RNA helicase DDX27 [EC:3.6.4.13]	-	-	-
Unigene13086_All	-2.4113	Down	2032	CIP1 (COP1-INTERACTIVE PROTEIN 1); protein binding [Arabidopsis thaliana]	USO1_YEAST Intracellular protein transport protein USO1 OS=Saccharomyces cerevisiae GN=USO1 PE=1 SV=2	ATPase involved in DNA repair	cme:CMO070C	kinesin family member 15	-	-	-
Unigene13089_All	-1.9789	Down	1534	Os08g0411300 [Oryza sativa (japonica cultivar-group)] >gi|113623756|dbj|BAF23701.1| Os08g0411300 [Oryza sativa Japonica Group]	STATC_DICDI Signal transducer and activator of transcription C OS=Dictyostelium discoideum GN=dstC PE=1 SV=1	Beta-glucanase/Beta-glucan synthetase	--	--	-	-	-
Unigene13091_All	1.3021	Up	945	26S proteasome subunit RPN6a [Arabidopsis thaliana]	PSD11_MOUSE 26S proteasome non-ATPase regulatory subunit 11 OS=Mus musculus GN=Psmd11 PE=1 SV=3	26S proteasome regulatory complex component	vvi:100252303	26S proteasome regulatory subunit N6	-	-	-
Unigene13095_All	1.0689	Up	1123	benzoquinone reductase [Gossypium hirsutum]	ALTA7_ALTAL Minor allergen Alt a 7 OS=Alternaria alternata GN=ALTA7 PE=1 SV=1	Multimeric flavodoxin WrbA	rcu:RCOM_0066700	Trp repressor binding protein	-	-	-
Unigene13106_All	1.8329	Up	806	RPN9 [Nicotiana benthamiana]	PSD13_DICDI 26S proteasome non-ATPase regulatory subunit 13 OS=Dictyostelium discoideum GN=psmD13 PE=2 SV=1	--	pop:POPTR_826642	26S proteasome regulatory subunit N9	-	-	-
Unigene13108_All	1.1245	Up	1780	aspartic proteinase [Theobroma cacao]	ASPR_CUCPE Aspartic proteinase OS=Cucurbita pepo PE=2 SV=1	--	rcu:RCOM_0903730	phytepsin [EC:3.4.23.40]	-	-	-
Unigene13111_All	-2.0509	Down	903	uridylyltransferase-related [Arabidopsis thaliana] >gi|9802776|gb|AAF99845.1|AC051629_12 Unknown protein [Arabidopsis thaliana] >gi|14423502|gb|AAK62433.1|AF386988_1 Unknown protein [Arabidopsis thaliana] >gi|30023784|gb|AAP13425.1| At1g16880 [Arabidopsis thaliana]	UP12_ORYSJ Unknown protein DS12 from 2D-PAGE of leaf, chloroplastic OS=Oryza sativa subsp. japonica GN=Os08g0242700 PE=2 SV=2	UTP:GlnB (protein PII) uridylyltransferase	--	--	-	-	-
Unigene13121_All	-1.0325	Down	1115	xyloglucan endotransglycosylase 3 [Litchi chinensis]	BRU1_SOYBN Brassinosteroid-regulated protein BRU1 OS=Glycine max PE=2 SV=1	Beta-glucanase/Beta-glucan synthetase	pop:POPTR_572886	xyloglucan:xyloglucosyl transferase [EC:2.4.1.207]	-	-	-
Unigene13125_All	1.4417	Up	2781	importin beta [Arabidopsis thaliana]	IMB1_MOUSE Importin subunit beta-1 OS=Mus musculus GN=Kpnb1 PE=1 SV=1	Karyopherin (importin) beta	--	--	-	-	-
Unigene13132_All	-1.8692	Down	1467	early-responsive to dehydration protein-related / ERD protein-related [Arabidopsis thaliana]	RSN1_YEAST Uncharacterized protein RSN1 OS=Saccharomyces cerevisiae GN=RSN1 PE=1 SV=1	Uncharacterized integral membrane protein	--	--	-	-	-
Unigene13136_All	-1.0615	Down	1872	SRF8 (STRUBBELIG-RECEPTOR FAMILY 8); ATP binding / kinase/ protein binding / protein kinase [Arabidopsis thaliana]	SRF8_ARATH Protein STRUBBELIG-RECEPTOR FAMILY 8 OS=Arabidopsis thaliana GN=SRF8 PE=2 SV=1	Serine/threonine protein kinase	rcu:RCOM_1078760	serine/threonine-protein kinase PBS1 [EC:2.7.11.1]	-	-	-
Unigene13151_All	-1.1393	Down	2348	Os01g0960400 [Oryza sativa (japonica cultivar-group)] >gi|113534997|dbj|BAF07380.1| Os01g0960400 [Oryza sativa Japonica Group]	THE1_ARATH Receptor-like protein kinase THESEUS1 OS=Arabidopsis thaliana GN=THE1 PE=1 SV=1	Serine/threonine protein kinase	ath:AT5G38990	interleukin-1 receptor-associated kinase 4 [EC:2.7.11.1]	-	-	-
Unigene13154_All	1.0538	Up	1399	ribosomal protein L3 [Solanum lycopersicum]	RL32_ARATH 60S ribosomal protein L3-2 OS=Arabidopsis thaliana GN=ARP2 PE=2 SV=4	Ribosomal protein L3	vvi:100260533	large subunit ribosomal protein L3e	-	-	-
Unigene13169_All	-1.2896	Down	957	PRR7 (PSEUDO-RESPONSE REGULATOR 7); transcription regulator/ two-component response regulator [Arabidopsis thaliana] >gi|52783235|sp|Q93WK5.1|APRR7_ARATH RecName: Full=Two-component response regulator-like APRR7; AltName: Full=Pseudo-response regulator 7 >gi|10281004|dbj|BAB13742.1| pseudo-response regulator 7 [Arabidopsis thaliana]	APRR7_ARATH Two-component response regulator-like APRR7 OS=Arabidopsis thaliana GN=APRR7 PE=2 SV=1	--	ath:AT5G02810	pseudo-response regulator 7	-	-	-
Unigene13171_All	-1.268	Down	1521	MIF4G domain-containing protein / MA3 domain-containing protein [Arabidopsis thaliana] >gi|6503305|gb|AAF14681.1|AC011713_29 Contains similarity to gb|U19615 LET 858 gene from Caenorhabditis elegans. ESTs gb|AI995150, gb|H76674 and gb|R84035 come from this gene [Arabidopsis thaliana] >gi|22654971|gb|AAM98078.1| At1g80930/F23A5_23 [Arabidopsis thaliana] >gi|28416525|gb|AAO42793.1| At1g80930/F23A5_…	CWC22_DANRE Pre-mRNA-splicing factor CWC22 homolog OS=Danio rerio GN=cwc22 PE=2 SV=1	--	vvi:100246500	pre-mRNA-splicing factor CWC22	-	-	-
Unigene13172_All	1.3934	Up	1180	phosphoglycerate/bisphosphoglycerate mutase family protein [Arabidopsis thaliana]	GPMB_YERE8 Probable phosphoglycerate mutase gpmB OS=Yersinia enterocolitica serotype O:8 / biotype 1B (strain 8081) GN=gpmB PE=3 SV=1	Fructose-2,6-bisphosphatase	pop:POPTR_655170	phosphoglycerate mutase [EC:5.4.2.1]	-	-	-
Unigene13178_All	1.5186	Up	1854	delta-6 desaturase [Ribes nigrum]	FADS2_MACFA Fatty acid desaturase 2 OS=Macaca fascicularis GN=FADS2 PE=2 SV=1	Fatty acid desaturase	olu:OSTLU_37938	nitrate reductase (NADH) [EC:1.7.1.1]	-	-	-
Unigene13182_All	-1.7027	Down	933	protein kinase [Cucumis sativus]	HT1_ARATH Serine/threonine-protein kinase HT1 OS=Arabidopsis thaliana GN=HT1 PE=1 SV=1	Serine/threonine protein kinase	olu:OSTLU_6189	sterile alpha motif and leucine zipper containing kinase AZK [EC:2.7.11.25]	-	-	-
Unigene13189_All	-1.4172	Down	867	AT-P4H-1 (A. THALIANA P4H ISOFORM 1); oxidoreductase, acting on paired donors, with incorporation or reduction of molecular oxygen, 2-oxoglutarate as one donor, and incorporation of one atom each of oxygen into both donors / procollagen-proline 4-dioxygenase [Arabidopsis thaliana]	P4H_MIMIV Putative prolyl 4-hydroxylase OS=Acanthamoeba polyphaga mimivirus GN=MIMI_L593 PE=1 SV=1	--	olu:OSTLU_37102	prolyl 4-hydroxylase [EC:1.14.11.2]	-	-	-
Unigene13208_All	-2.3996	Down	1959	trigger factor type chaperone family protein [Arabidopsis thaliana] >gi|18650596|gb|AAL75898.1| AT5g55220/MCO15_17 [Arabidopsis thaliana] >gi|25141197|gb|AAN73293.1| At5g55220/MCO15_17 [Arabidopsis thaliana]	TIG_TRIEI Trigger factor OS=Trichodesmium erythraeum (strain IMS101) GN=tig PE=3 SV=1	FKBP-type peptidyl-prolyl cis-trans isomerase (trigger factor)	--	--	-	-	-
Unigene13210_All	-1.394	Down	1364	ALB4 (ALBINA 4) [Arabidopsis thaliana] >gi|223590242|sp|Q9FYL3.3|ALB31_ARATH RecName: Full=ALBINO3-like protein 1, chloroplastic; AltName: Full=Protein ALBINA 4; Short=Ath4; AltName: Full=Protein ARTEMIS; AltName: Full=Arabidopsis thaliana envelope membrane integrase; Flags: Precursor >gi|91680591|emb|CAJ45566.1| Alb protein [Arabidopsis thaliana]	ALB31_ARATH ALBINO3-like protein 1, chloroplastic OS=Arabidopsis thaliana GN=ALB3L1 PE=2 SV=3	Preprotein translocase subunit YidC	vvi:100256113	preprotein translocase subunit YidC	-	-	-
Unigene13219_All	-1.383	Down	796	zinc finger (C3HC4-type RING finger) family protein [Arabidopsis thaliana] >gi|10177239|dbj|BAB10613.1| PGPD14 protein [Arabidopsis thaliana] >gi|15450521|gb|AAK96553.1| AT5g22920/MRN17_15 [Arabidopsis thaliana] >gi|27363264|gb|AAO11551.1| At5g22920/MRN17_15 [Arabidopsis thaliana] >gi|66865966|gb|AAY57617.1| RING finger family protein [Arabidopsis thaliana]	ZN363_MOUSE RING finger and CHY zinc finger domain-containing protein 1 OS=Mus musculus GN=Rchy1 PE=1 SV=1	HRD ubiquitin ligase complex, ER membrane component	ath:AT5G22920	ring finger and CHY zinc finger domain-containing protein 1	-	-	-
Unigene1322_All	-1.1746	Down	1404	NADH-plastoquinone oxidoreductase subunit J [Citrus sinensis] >gi|122166180|sp|Q09MH5.1|NDHJ_CITSI RecName: Full=NAD(P)H-quinone oxidoreductase subunit J, chloroplastic; AltName: Full=NAD(P)H dehydrogenase subunit J; AltName: Full=NADH-plastoquinone oxidoreductase subunit J >gi|113952625|gb|ABI49023.1| NADH-plastoquinone oxidoreductase subunit J [Citrus sinensis]	NDHJ_CITSI NAD(P)H-quinone oxidoreductase subunit J, chloroplastic OS=Citrus sinensis GN=ndhJ PE=3 SV=1	NADH:ubiquinone oxidoreductase 27 kD subunit	vvi:4025141	NADH dehydrogenase I subunit J [EC:1.6.5.3]	GO:0006810//transport;GO:0055114//oxidation reduction;GO:0019684//photosynthesis, light reaction	GO:0048038//quinone binding;GO:0008137//NADH dehydrogenase (ubiquinone) activity	GO:0009507//chloroplast;GO:0009579//thylakoid;GO:0016020//membrane
Unigene13225_All	1.9164	Up	1508	ATALN (Arabidopsis allantoinase); allantoinase/ hydrolase [Arabidopsis thaliana]	ALLB_STRAW Allantoinase OS=Streptomyces avermitilis GN=allB PE=3 SV=1	Dihydroorotase and related cyclic amidohydrolases	ath:AT4G04955	allantoinase [EC:3.5.2.5]	-	-	-
Unigene13229_All	1.254	Up	4383	nuclear protein-like [Arabidopsis thaliana]	SF3B1_XENLA Splicing factor 3B subunit 1 OS=Xenopus laevis GN=sf3b1 PE=2 SV=1	U2 snRNP spliceosome subunit	ppp:PHYPADRAFT_194278	protein phosphatase 2 (formerly 2A), regulatory subunit A	-	-	-
Unigene13239_All	1.2296	Up	1196	catalytic subunit of protein phosphatase 1 [Vicia faba]	PP1_ORYSJ Serine/threonine-protein phosphatase PP1 OS=Oryza sativa subsp. japonica GN=Os03g0268000 PE=2 SV=2	Diadenosine tetraphosphatase and related serine/threonine protein phosphatases	vvi:100240794	protein phosphatase 1, catalytic subunit [EC:3.1.3.16]	-	-	-
Unigene13241_All	1.3024	Up	1142	RecName: Full=NADH-ubiquinone oxidoreductase 24 kDa subunit, mitochondrial; Flags: Precursor >gi|15450451|gb|AAK96519.1| AT4g02580/T10P11_14 [Arabidopsis thaliana] >gi|24797038|gb|AAN64531.1| At4g02580/T10P11_14 [Arabidopsis thaliana]	NDUV2_ARATH NADH-ubiquinone oxidoreductase 24 kDa subunit, mitochondrial OS=Arabidopsis thaliana GN=At4g02580 PE=1 SV=3	NADH:ubiquinone oxidoreductase 24 kD subunit	pop:POPTR_709824	NADH dehydrogenase (ubiquinone) flavoprotein 2 [EC:1.6.5.3 1.6.99.3]	-	-	-
Unigene13250_All	-2.165	Down	1991	RecName: Full=Probable polygalacturonase non-catalytic subunit JP650; AltName: Full=Aromatic-rich glycoprotein JP650; Flags: Precursor >gi|3176680|gb|AAC18803.1| Identical to polygalacuronase isoenzyme 1 beta subunit homolog mRNA gb|U63373. EST gb|AA404878 comes from this gene [Arabidopsis thaliana]	JP650_ARATH Probable polygalacturonase non-catalytic subunit JP650 OS=Arabidopsis thaliana GN=JP650 PE=2 SV=2	Molecular chaperone	--	--	-	-	-
Unigene13257_All	-1.211	Down	1402	clathrin binding [Arabidopsis thaliana] >gi|21928139|gb|AAM78097.1| AT4g18060/F15J5_30 [Arabidopsis thaliana] >gi|25090269|gb|AAN72266.1| At4g18060/F15J5_30 [Arabidopsis thaliana]	ITSN2_MOUSE Intersectin-2 OS=Mus musculus GN=Itsn2 PE=1 SV=1	--	ppp:PHYPADRAFT_120719	endophilin-A	-	-	-
Unigene13269_All	-1.0349	Down	1758	MORN (Membrane Occupation and Recognition Nexus) repeat-containing protein /phosphatidylinositol-4-phosphate 5-kinase-related [Arabidopsis thaliana] >gi|6552740|gb|AAF16539.1|AC013482_13 T26F17.15 [Arabidopsis thaliana]	PI5K1_ARATH Phosphatidylinositol-4-phosphate 5-kinase 1 OS=Arabidopsis thaliana GN=PIP5K1 PE=1 SV=1	Uncharacterized protein conserved in bacteria	osa:4344166	1-phosphatidylinositol-4-phosphate 5-kinase [EC:2.7.1.68]	-	-	-
Unigene1327_All	1.2757	Up	1573	ADL1C (ARABIDOPSIS DYNAMIN-LIKE PROTEIN 1C); GTP binding / GTPase [Arabidopsis thaliana] >gi|60392231|sp|Q8LF21.2|DRP1C_ARATH RecName: Full=Dynamin-related protein 1C; AltName: Full=Dynamin-like protein C; AltName: Full=Dynamin-like protein 5; AltName: Full=Dynamin-like protein DLP1 >gi|11991506|emb|CAC19656.1| dynamin-like protein DLP1 [Arabidopsis thaliana]	DRP1C_ARATH Dynamin-related protein 1C OS=Arabidopsis thaliana GN=DRP1C PE=1 SV=2	Predicted GTPases (dynamin-related)	cme:CME019C	dynamin GTPase [EC:3.6.5.5]	-	-	-
Unigene13279_All	1.3562	Up	1554	cellulose synthase [Populus trichocarpa] >gi|222854633|gb|EEE92180.1| cellulose synthase [Populus trichocarpa]	CESA1_ARATH Cellulose synthase A catalytic subunit 1 [UDP-forming] OS=Arabidopsis thaliana GN=CESA1 PE=1 SV=1	Glycosyltransferases, probably involved in cell wall biogenesis	vvi:100254408	cellulose synthase A [EC:2.4.1.12]	-	-	-
Unigene13286_All	1.3374	Up	489	PREDICTED: actin depolymerizing factor isoform 1 [Vitis vinifera] >gi|32363121|sp|Q8SAG3.1|ADF_VITVI RecName: Full=Actin-depolymerizing factor; Short=ADF >gi|18874466|gb|AAL79826.1|AF440310_1 actin depolymerizing factor [Vitis vinifera]	ADF_VITVI Actin-depolymerizing factor OS=Vitis vinifera PE=2 SV=1	--	pop:POPTR_830079	cofilin	-	-	-
Unigene13288_All	1.3095	Up	730	Mitochondrial carrier protein [Ribes nigrum]	MFRN_DICDI Mitoferrin OS=Dictyostelium discoideum GN=mcfF PE=3 SV=1	--	rcu:RCOM_1402800	mitochondrial carrier protein, MC family	-	-	-
Unigene13289_All	-1.9931	Down	736	RabGAP/TBC domain-containing protein-like [Solanum tuberosum]	TBC13_MOUSE TBC1 domain family member 13 OS=Mus musculus GN=Tbc1d13 PE=2 SV=1	GTPase-activating protein	--	--	-	-	-
Unigene13297_All	-1.1586	Down	816	hydroxyproline-rich glycoprotein family protein [Arabidopsis thaliana] >gi|16323139|gb|AAL15304.1| At1g53640/F22G10.8 [Arabidopsis thaliana] >gi|23506017|gb|AAN28868.1| At1g53640/F22G10.8 [Arabidopsis thaliana]	TPRXL_HUMAN Putative protein TPRXL OS=Homo sapiens GN=TPRXL PE=2 SV=2	Translation initiation factor 2 (IF-2; GTPase)	sbi:SORBI_04g007950	far upstream element-binding protein	-	-	-
Unigene13317_All	1.0489	Up	502	PREDICTED: similar to small nuclear ribonucleoprotein E [Vitis vinifera]	RUXE_DANRE Small nuclear ribonucleoprotein E OS=Danio rerio GN=snrpe PE=2 SV=1	Small nuclear ribonucleoprotein (snRNP) homolog	sbi:SORBI_03g001950	small nuclear ribonucleoprotein E	-	-	-
Unigene13325_All	-1.1668	Down	827	AP2/ERF domain-containing transcription factor [Populus trichocarpa] >gi|222856839|gb|EEE94386.1| AP2/ERF domain-containing transcription factor [Populus trichocarpa]	RAP24_ARATH Ethylene-responsive transcription factor RAP2-4 OS=Arabidopsis thaliana GN=RAP2-4 PE=2 SV=1	--	ath:AT1G78080	EREBP-like factor	-	-	-
Unigene13342_All	-1.2645	Down	1450	ZF14; antiporter/ drug transporter/ transporter [Arabidopsis thaliana] >gi|8979940|gb|AAF82254.1|AC008051_5 Identical to gene ZF14 from Arabidopsis thaliana gb|AB028198 and is a member of an uncharacterized integral membrane protein UPF PF|01554 family >gi|6520161|dbj|BAA87939.1| ZF14 [Arabidopsis thaliana]	S47A1_HUMAN Multidrug and toxin extrusion protein 1 OS=Homo sapiens GN=SLC47A1 PE=1 SV=1	Na°? multidrug efflux pump	--	--	-	-	-
Unigene13363_All	-1.6995	Down	1422	multidrug resistance protein ABC transporter family [Populus trichocarpa] >gi|222860416|gb|EEE97963.1| multidrug resistance protein ABC transporter family [Populus trichocarpa]	AB2C_ARATH ABC transporter C family member 2 OS=Arabidopsis thaliana GN=ABCC2 PE=1 SV=2	ABC-type multidrug transport system, ATPase and permease components	olu:OSTLU_35503	ATP-binding cassette, subfamily C (CFTR/MRP), member 2	-	-	-
Unigene13378_All	-1.3633	Down	400	peptidyl-prolyl cis-trans isomerase cyclophilin-type family protein [Arabidopsis thaliana] >gi|42572289|ref|NP_974240.1| peptidyl-prolyl cis-trans isomerase cyclophilin-type family protein [Arabidopsis thaliana] >gi|42572291|ref|NP_974241.1| peptidyl-prolyl cis-trans isomerase cyclophilin-type family protein [Arabidopsis thaliana] >gi|45680870|gb|AAS75304.1| single domain cyclophilin type peptidy…	CP21C_ARATH Peptidyl-prolyl cis-trans isomerase CYP21-3, mitochondrial OS=Arabidopsis thaliana GN=CYP21-3 PE=2 SV=2	Peptidyl-prolyl cis-trans isomerase (rotamase) - cyclophilin family	ath:AT2G36130	peptidyl-prolyl cis-trans isomerase-like 1 [EC:5.2.1.8]	-	-	-
Unigene13380_All	1.2628	Up	758	spermidine synthase [Malus x domestica]	SPDE_SOLLC Spermidine synthase OS=Solanum lycopersicum GN=SPDSYN PE=2 SV=1	Spermidine synthase	pop:POPTR_833545	spermidine synthase [EC:2.5.1.16]	-	-	-
Unigene13388_All	-1.6394	Down	1169	bHLH-like DNA binding protein [Vitis vinifera]	TT8_ARATH Transcription factor TT8 OS=Arabidopsis thaliana GN=TT8 PE=1 SV=2	--	rcu:RCOM_0864470	transcription factor MYC2	-	-	-
Unigene13399_All	1.3624	Up	889	ethylene-induced esterase [Citrus sinensis]	PNAE_RAUSE Polyneuridine-aldehyde esterase OS=Rauvolfia serpentina GN=PNAE PE=1 SV=1	--	ath:AT2G23610	polyneuridine-aldehyde esterase [EC:3.1.1.78]	-	-	-
Unigene13404_All	-1.2414	Down	1279	SNL1 (SIN3-LIKE 1) [Arabidopsis thaliana]	SIN3_ARATH Paired amphipathic helix protein Sin3 OS=Arabidopsis thaliana GN=SIN3 PE=1 SV=2	Histone deacetylase complex, SIN3 component	rcu:RCOM_0852800	paired amphipathic helix protein Sin3a	-	-	-
Unigene13407_All	1.8517	Up	609	Os08g0451800 [Oryza sativa (japonica cultivar-group)] >gi|113623919|dbj|BAF23864.1| Os08g0451800 [Oryza sativa Japonica Group]	RN217_XENLA Probable E3 ubiquitin-protein ligase RNF217 OS=Xenopus laevis GN=rnf217 PE=2 SV=1	--	sbi:SORBI_06g027150	E3 ubiquitin-protein ligase RNF14 [EC:6.3.2.19]	-	-	-
Unigene13437_All	-1.8286	Down	844	S-receptor kinase-like protein 1 [Senecio squalidus]	CRK10_ARATH Cysteine-rich receptor-like protein kinase 10 OS=Arabidopsis thaliana GN=CRK10 PE=1 SV=2	Serine/threonine protein kinase	zma:100283091	serine/threonine-protein kinase PBS1 [EC:2.7.11.1]	-	-	-
Unigene13443_All	1.2186	Up	906	AT5g10770/T30N20_40 [Arabidopsis thaliana] >gi|24111269|gb|AAN46758.1| At5g10770/T30N20_40 [Arabidopsis thaliana]	NEP1_NEPGR Aspartic proteinase nepenthesin-1 OS=Nepenthes gracilis GN=nep1 PE=1 SV=1	--	ath:AT5G22850	[EC:2.7.1.-]	-	-	-
Unigene13462_All	1.9596	Up	960	transducin family protein / WD-40 repeat family protein [Arabidopsis thaliana] >gi|15724344|gb|AAL06565.1|AF412112_1 At2g30050/F23F1.3 [Arabidopsis thaliana] >gi|21700867|gb|AAM70557.1| At2g30050/F23F1.3 [Arabidopsis thaliana]	SEC13_RAT Protein SEC13 homolog OS=Rattus norvegicus GN=Sec13 PE=1 SV=1	FOG: WD40 repeat	cme:CML100C	transducin (beta)-like 1	-	-	-
Unigene13473_All	1.1545	Up	1016	mitochondrial substrate carrier family protein [Arabidopsis thaliana] >gi|9757958|dbj|BAB08446.1| mitochondrial carrier protein-like [Arabidopsis thaliana]	SAMC_XENLA S-adenosylmethionine mitochondrial carrier protein OS=Xenopus laevis GN=slc25a26 PE=2 SV=1	--	rcu:RCOM_1402800	mitochondrial carrier protein, MC family	-	-	-
Unigene13486_All	-1.109	Down	548	ubiquitin-conjugating enzyme E2 N [Zea mays]	UBC35_ARATH Ubiquitin carrier protein E2 35 OS=Arabidopsis thaliana GN=UBC35 PE=1 SV=1	Ubiquitin-protein ligase	sbi:SORBI_03g030840	ubiquitin-conjugating enzyme E2 N [EC:6.3.2.19]	-	-	-
Unigene13493_All	1.0707	Up	609	GASA-like protein [Gossypium hirsutum]	SNAK2_SOLTU Snakin-2 OS=Solanum tuberosum GN=SN2 PE=1 SV=1	ATPases involved in chromosome partitioning	zma:100273898	splicing factor 3A subunit 2	-	-	-
Unigene13500_All	-1.0316	Down	470	long chain acyl-CoA synthetase [Brassica napus]	ACSL4_HUMAN Long-chain-fatty-acid--CoA ligase 4 OS=Homo sapiens GN=ACSL4 PE=1 SV=2	Long-chain acyl-CoA synthetases (AMP-forming)	ath:AT1G77590	long-chain acyl-CoA synthetase [EC:6.2.1.3]	-	-	-
Unigene13515_All	-2.4432	Down	903	At3g09980 [Arabidopsis thaliana]	GORAB_BOVIN RAB6-interacting golgin OS=Bos taurus GN=GORAB PE=2 SV=2	ATPase involved in DNA repair	--	--	-	-	-
Unigene1352_All	-1.02	Down	1503	transducin family protein / WD-40 repeat family protein [Arabidopsis thaliana] >gi|111074218|gb|ABH04482.1| At2g16405 [Arabidopsis thaliana]	WDR13_PANTR WD repeat-containing protein 13 OS=Pan troglodytes GN=WDR13 PE=3 SV=1	FOG: WD40 repeat	rcu:RCOM_0921590	transcription initiation factor TFIID subunit D4	-	-	-
Unigene13521_All	1.0151	Up	582	electron transfer flavoprotein beta-subunit-like [Arabidopsis thaliana]	ETFB_ARATH Electron transfer flavoprotein subunit beta, mitochondrial OS=Arabidopsis thaliana GN=ETFB PE=1 SV=1	Electron transfer flavoprotein, beta subunit	vvi:100256297	electron transfer flavoprotein beta subunit	-	-	-
Unigene13527_All	-1.0934	Down	1273	oxidoreductase, 2OG-Fe(II) oxygenase family protein [Arabidopsis thaliana]	P4HA1_CHICK Prolyl 4-hydroxylase subunit alpha-1 OS=Gallus gallus GN=P4HA1 PE=1 SV=1	--	ath:AT3G28480	prolyl 4-hydroxylase [EC:1.14.11.2]	-	-	-
Unigene13533_All	-1.6455	Down	2320	PREDICTED: similar to CHUP1 (CHLOROPLAST UNUSUAL POSITIONING 1) [Vitis vinifera]	CHUP1_ARATH Protein CHUP1, chloroplastic OS=Arabidopsis thaliana GN=CHUP1 PE=1 SV=1	Uncharacterized archaeal coiled-coil protein	ath:AT3G18480	homeobox protein cut-like	-	-	-
Unigene13540_All	1.0385	Up	880	TIFY2A; sequence-specific DNA binding / transcription factor/ zinc ion binding [Arabidopsis thaliana] >gi|42571823|ref|NP_974002.1| TIFY2A; sequence-specific DNA binding / transcription factor/ zinc ion binding [Arabidopsis thaliana] >gi|71660840|sp|Q8H1G0.1|GAT28_ARATH RecName: Full=GATA transcription factor 28; AltName: Full=Protein TIFY 2A; AltName: Full=ZIM-like 2 protein >gi|38603660|dbj|BAD…	GAT25_ARATH GATA transcription factor 25 OS=Arabidopsis thaliana GN=TIFY2A PE=2 SV=1	--	pop:POPTR_784463	pseudo-response regulator 1	-	-	-
Unigene13556_All	-1.0081	Down	722	sodium/calcium exchanger family protein / calcium-binding EF hand family protein [Arabidopsis thaliana]	VCX1_YEAST Vacuolar calcium ion transporter OS=Saccharomyces cerevisiae GN=VCX1 PE=1 SV=1	Ca2? antiporter	vvi:100249832	Ca2:H antiporter	-	-	-
Unigene13565_All	-1.4564	Down	478	nucleoporin 98 [Daucus carota]	Y6503_DICDI Uncharacterized protein DDB_G0274915 OS=Dictyostelium discoideum GN=DDB_G0274915 PE=4 SV=2	Cellobiohydrolase A (1,4-beta-cellobiosidase A)	ppp:PHYPADRAFT_101222	DNA-directed RNA polymerase II subunit A [EC:2.7.7.6]	-	-	-
Unigene13571_All	-1.2608	Down	610	hydroxyproline-rich glycoprotein family protein [Arabidopsis thaliana] >gi|21553492|gb|AAM62585.1| extensin like protein [Arabidopsis thaliana] >gi|194708810|gb|ACF88489.1| At5g49280 [Arabidopsis thaliana]	FH20_ARATH Formin-like protein 20 OS=Arabidopsis thaliana GN=FH20 PE=2 SV=2	Predicted membrane protein/domain	sbi:SORBI_01g038690	splicing factor 1	-	-	-
Unigene13578_All	1.0819	Up	797	CBS domain-containing protein [Arabidopsis thaliana] >gi|20455364|sp|Q9LEV3.1|UMP3_ARATH RecName: Full=Uncharacterized protein At5g10860, mitochondrial; Flags: Precursor >gi|13605728|gb|AAK32857.1|AF361845_1 AT5g10860/T30N20_130 [Arabidopsis thaliana] >gi|17978887|gb|AAL47413.1| AT5g10860/T30N20_130 [Arabidopsis thaliana]	UMP3_ARATH Uncharacterized protein At5g10860, mitochondrial OS=Arabidopsis thaliana GN=At5g10860 PE=1 SV=1	FOG: CBS domain	--	--	-	-	-
Unigene13583_All	-3.9258	Down	394	eukaryotic translation initiation factor 2 family protein / eIF-2 family protein [Arabidopsis thaliana]	IF2P_PONAB Eukaryotic translation initiation factor 5B OS=Pongo abelii GN=EIF5B PE=2 SV=2	Translation initiation factor 2 (IF-2; GTPase)	vvi:100242745	translation initiation factor IF-2 unclassified subunit	-	-	-
Unigene13588_All	-1.3435	Down	578	epsilon carotene hydroxylase [Actinidia chinensis]	C97B2_SOYBN Cytochrome P450 97B2 OS=Glycine max GN=CYP97B2 PE=2 SV=1	Cytochrome P450	ath:AT3G53130	carotenoid epsilon-ring hydroxylase	-	-	-
Unigene13591_All	-1.159	Down	561	CEF (clone eighty-four); protein binding / transporter/ zinc ion binding [Arabidopsis thaliana]	SC24C_ARATH Protein transport protein Sec24-like CEF OS=Arabidopsis thaliana GN=CEF PE=1 SV=2	ABC-type transport system involved in resistance to organic solvents, periplasmic component	ath:AT1G60200	RNA-binding protein 25	-	-	-
Unigene13595_All	-1.1457	Down	682	MADS box transcription factor MADS1 [Capsicum annuum]	SEP1_ARATH Developmental protein SEPALLATA 1 OS=Arabidopsis thaliana GN=SEP1 PE=1 SV=2	Regulator of arginine metabolism and related MADS box-containing transcription factors	ath:AT5G15800	MADS-box transcription factor, plant	-	-	-
Unigene13598_All	1.3207	Up	600	Os09g0569100 [Oryza sativa (japonica cultivar-group)] >gi|113632208|dbj|BAF25889.1| Os09g0569100 [Oryza sativa Japonica Group]	Y488_HAEIN Uncharacterized protein HI0488 OS=Haemophilus influenzae GN=HI0488 PE=3 SV=1	Predicted phosphatase/phosphohexomutase	ath:AT4G21470	riboflavin kinase [EC:2.7.1.26]	-	-	-
Unigene13603_All	-1.234	Down	1052	M404 [Lilium longiflorum]	EXTN_TOBAC Extensin OS=Nicotiana tabacum GN=HRGPNT3 PE=2 SV=1	DNA-directed RNA polymerase, beta' subunit/160 kD subunit	vvi:100260814	valyl-tRNA synthetase [EC:6.1.1.9]	-	-	-
Unigene13619_All	-1.9199	Down	915	heat- and acid-stable phosphoprotein [Zea mays] >gi|195609090|gb|ACG26375.1| heat- and acid-stable phosphoprotein [Zea mays] >gi|195626468|gb|ACG35064.1| heat- and acid-stable phosphoprotein [Zea mays]	HAP28_HUMAN 28 kDa heat- and acid-stable phosphoprotein OS=Homo sapiens GN=PDAP1 PE=1 SV=1	Translation initiation factor 2 (IF-2; GTPase)	vvi:100243992	RNA-binding protein 39	-	-	-
Unigene13626_All	-1.0061	Down	1033	DNAJ heat shock N-terminal domain-containing protein [Arabidopsis thaliana] >gi|42572151|ref|NP_974166.1| DNAJ heat shock N-terminal domain-containing protein [Arabidopsis thaliana] >gi|6573763|gb|AAF17683.1|AC009243_10 F28K19.14 [Arabidopsis thaliana] >gi|107738377|gb|ABF83686.1| At1g77930 [Arabidopsis thaliana]	DNAJ_HYDTH Chaperone protein dnaJ OS=Hydrogenobacter thermophilus GN=dnaJ PE=3 SV=1	DnaJ-class molecular chaperone	ppp:PHYPADRAFT_43111	molecular chaperone DnaJ	-	-	-
Unigene13638_All	1.9286	Up	547	aspartic proteinase 1 [Castanea mollissima]	ASPR_CUCPE Aspartic proteinase OS=Cucurbita pepo PE=2 SV=1	--	pop:POPTR_642209	phytepsin [EC:3.4.23.40]	-	-	-
Unigene13645_All	-1.0237	Down	732	enzyme of the cupin superfamily [Zea mays] >gi|195617380|gb|ACG30520.1| enzyme of the cupin superfamily [Zea mays] >gi|195617482|gb|ACG30571.1| enzyme of the cupin superfamily [Zea mays] >gi|195617682|gb|ACG30671.1| enzyme of the cupin superfamily [Zea mays]	--	Predicted enzyme of the cupin superfamily	rcu:RCOM_0867910		-	-	-
Unigene13650_All	1.8679	Up	493	N2, N2-dimethylguanine tRNA methyltransferase-like protein [Arabidopsis thaliana]	TRM2_ARATH Probable N(2),N(2)-dimethylguanosine tRNA methyltransferase 2 OS=Arabidopsis thaliana GN=At3g02320 PE=2 SV=3	N2,N2-dimethylguanosine tRNA methyltransferase	pop:POPTR_1076440	tRNA (guanine-N2-)-methyltransferase [EC:2.1.1.32]	-	-	-
Unigene13665_All	-1.2199	Down	613	invertase/pectin methylesterase inhibitor family protein [Arabidopsis thaliana] >gi|9758194|dbj|BAB08668.1| ripening-related protein-like [Arabidopsis thaliana] >gi|67633876|gb|AAY78862.1| invertase [Arabidopsis thaliana]	21KD_DAUCA 21 kDa protein OS=Daucus carota PE=2 SV=1	--	ath:AT1G53830	pectinesterase [EC:3.1.1.11]	-	-	-
Unigene13680_All	1.1452	Up	1305	f-box family protein [Populus trichocarpa] >gi|222869267|gb|EEF06398.1| f-box family protein [Populus trichocarpa]	FBL91_ARATH F-box/LRR-repeat protein At5g63520 OS=Arabidopsis thaliana GN=At5g63520 PE=2 SV=1	Uncharacterized protein conserved in bacteria	--	--	-	-	-
Unigene137_All	-1.1263	Down	1734	pectate lyase family protein [Arabidopsis thaliana]	PEL13_ARATH Probable pectate lyase 13 OS=Arabidopsis thaliana GN=PMR6 PE=1 SV=1	Pectate lyase	osa:4335013	pectate lyase [EC:4.2.2.2]	-	-	-
Unigene13701_All	-1.2725	Down	840	oxidoreductase NAD-binding domain-containing protein [Arabidopsis thaliana] >gi|5103813|gb|AAD39643.1|AC007591_8 Contains a PF|00175 Oxidoreductase FAD/NADH-binding domain. ESTs gb|H76345 and gb|AA651465 come from this gene [Arabidopsis thaliana] >gi|15451092|gb|AAK96817.1| Unknown protein [Arabidopsis thaliana]	K502_ACTDE Fruit protein pKIWI502 OS=Actinidia deliciosa GN=pKIWI502 PE=2 SV=1	2-polyprenylphenol hydroxylase and related flavodoxin oxidoreductases	zma:542558	ferredoxin--NADP reductase [EC:1.18.1.2]	-	-	-
Unigene13705_All	-1.282	Down	705	CASP protein-like; CCAAT displacement protein-like [Arabidopsis thaliana]	CASP_ARATH Protein CASP OS=Arabidopsis thaliana GN=CASP PE=1 SV=2	Chromosome segregation ATPases	pop:POPTR_569871	homeobox protein cut-like	-	-	-
Unigene13706_All	1.2851	Up	1497	zinc finger (C3HC4-type RING finger) family protein [Arabidopsis thaliana] >gi|68565248|sp|Q940Q4.2|ATL4K_ARATH RecName: Full=RING-H2 finger protein ATL4K; AltName: Full=RING-H2 finger protein ATL13	ATL4K_ARATH RING-H2 finger protein ATL4K OS=Arabidopsis thaliana GN=ATL4K PE=2 SV=2	RING-finger-containing ubiquitin ligase	osa:4332849	E3 ubiquitin-protein ligase RNF115/126 [EC:6.3.2.19]	-	-	-
Unigene13721_All	1.3078	Up	672	CNGC1 (CYCLIC NUCLEOTIDE GATED CHANNEL 1); calmodulin binding / cation channel/ cyclic nucleotide binding / intracellular cyclic nucleotide activated cation channel/ inward rectifier potassium channel [Arabidopsis thaliana] >gi|38502855|sp|O65717.1|CNGC1_ARATH RecName: Full=Cyclic nucleotide-gated ion channel 1; Short=AtCNGC1; AltName: Full=Cyclic nucleotide- and calmodulin-regulated ion channel …	CNGC1_ARATH Cyclic nucleotide-gated ion channel 1 OS=Arabidopsis thaliana GN=CNGC1 PE=1 SV=1	--	ath:AT5G53130	cyclic nucleotide gated channel, other eukaryote	-	-	-
Unigene13727_All	1.6343	Up	1021	At2g18730/MSF3.11 [Arabidopsis thaliana] >gi|22655324|gb|AAM98254.1| At2g18730/MSF3.11 [Arabidopsis thaliana]	DGKM_CAEEL Putative diacylglycerol kinase K06A1.6 OS=Caenorhabditis elegans GN=K06A1.6 PE=2 SV=2	--	ppp:PHYPADRAFT_132890	diacylglycerol kinase [EC:2.7.1.107]	-	-	-
Unigene13729_All	-1.2076	Down	720	AtIDD12 (Arabidopsis thaliana Indeterminate(ID)-Domain 12); nucleic acid binding / transcription factor/ zinc ion binding	MGP_ARATH Zinc finger protein MAGPIE OS=Arabidopsis thaliana GN=MGP PE=1 SV=1	--	ath:AT1G25250	ribonuclease P subunit RPR2 [EC:3.1.26.5]	-	-	-
Unigene13730_All	-1.0498	Down	756	ATP synthase family [Arabidopsis thaliana] >gi|2864617|emb|CAA16964.1| H??òq? ATP synthase chain9 - like protein [Arabidopsis thaliana] >gi|5730141|emb|CAB52473.1| ATP synthase beta chain precursor (subunit II) [Arabidopsis thaliana] >gi|7270130|emb|CAB79944.1| H??òq? ATP synthase chain 9-like protein [Arabidopsis thaliana] >gi|16604406|gb|AAL24209.1| AT4g32260/F10M6_100 [Arabidopsis thaliana] >g…	ATPX_SPIOL ATP synthase subunit b', chloroplastic OS=Spinacia oleracea GN=ATPG PE=1 SV=2	F0F1-type ATP synthase, subunit b	pop:POPTR_261089	F-type H??òq? ATPase subunit b [EC:3.6.3.14]	-	-	-
Unigene13731_All	-1.4479	Down	1014	ShTK domain-containing protein [Arabidopsis thaliana]	P4HA1_CHICK Prolyl 4-hydroxylase subunit alpha-1 OS=Gallus gallus GN=P4HA1 PE=1 SV=1	--	ath:AT3G28480	prolyl 4-hydroxylase [EC:1.14.11.2]	-	-	-
Unigene13732_All	-1.3143	Down	1059	PREDICTED: similar to ring domain containing protein isoform 2 [Vitis vinifera] >gi|225446339|ref|XP_002272107.1| PREDICTED: similar to ring domain containing protein isoform 1 [Vitis vinifera]	RN185_CHICK RING finger protein 185 OS=Gallus gallus GN=RNF185 PE=2 SV=1	RING-finger-containing E3 ubiquitin ligase	zma:100274236	peroxin-10	-	-	-
Unigene13748_All	1.2349	Up	607	hypersensitive-induced response protein [Carica papaya]	PLZ12_LUPPO Protein PPLZ12 OS=Lupinus polyphyllus GN=PPLZ12 PE=2 SV=1	Membrane protease subunits, stomatin/prohibitin homologs	--	--	-	-	-
Unigene13761_All	1.4907	Up	1260	stearoyl-ACP desaturase [Ricinus communis] >gi|195963829|gb|ACG59947.1| stearoyl-acyl-carrier protein desaturase [Ricinus communis] >gi|195963831|gb|ACG59948.1| stearoyl-acyl-carrier protein desaturase [Ricinus communis] >gi|223534540|gb|EEF36239.1| stearoyl-ACP desaturase [Ricinus communis]	STAD_SOLCO Acyl-[acyl-carrier-protein] desaturase, chloroplastic OS=Solanum commersonii PE=2 SV=2	--	rcu:RCOM_0138550	acyl-[acyl-carrier-protein] desaturase [EC:1.14.19.2]	-	-	-
Unigene1379_All	1.6405	Up	568	AT5G20250 [Arabidopsis thaliana]	Y5740_ARATH Uncharacterized glycosyltransferase At1g55740 OS=Arabidopsis thaliana GN=At1g55740 PE=2 SV=1	--	ath:AT5G40390	stachyose synthetase [EC:2.4.1.67]	-	GO:0047274//galactinol-sucrose galactosyltransferase activity	-
Unigene13791_All	-1.92	Down	581	ATXR2 (HISTONE-LYSINE N-METHYLTRANSFERASE ATXR2); zinc ion binding [Arabidopsis thaliana] >gi|75251251|sp|Q5PP37.1|ATXR2_ARATH RecName: Full=Histone-lysine N-methyltransferase ATXR2; AltName: Full=Trithorax-related protein 2; Short=TRX-related protein 2; AltName: Full=Protein SET DOMAIN GROUP 36 >gi|56236050|gb|AAV84481.1| At3g21820 [Arabidopsis thaliana] >gi|59958344|gb|AAX12882.1| At3g21820 [Ar…	ATXR2_ARATH Histone-lysine N-methyltransferase ATXR2 OS=Arabidopsis thaliana GN=ATXR2 PE=2 SV=1	Proteins containing SET domain	osa:4333850	SET and MYND domain-containing protein	-	-	-
Unigene13794_All	-1.3188	Down	1274	expressed protein [Oryza sativa (japonica cultivar-group)]	CYAD_DICDI Adenylate cyclase, terminal-differentiation specific OS=Dictyostelium discoideum GN=acrA PE=1 SV=1	Chromatin-associated proteins containing the HMG domain	ppp:PHYPADRAFT_10108	E1A/CREB-binding protein [EC:2.3.1.48]	-	-	-
Unigene13795_All	-1.2268	Down	1443	Intracellular chloride channel [Medicago truncatula]	YQJG_ECOLI Uncharacterized protein yqjG OS=Escherichia coli (strain K12) GN=yqjG PE=3 SV=1	Predicted glutathione S-transferase	rcu:RCOM_1291360	putative glutathione S-transferase	-	-	-
Unigene13800_All	-1.1624	Down	859	PRPL11 (PLASTID RIBOSOMAL PROTEIN L11); structural constituent of ribosome [Arabidopsis thaliana] >gi|38605500|sp|Q9MAP3.1|RK11_ARATH RecName: Full=50S ribosomal protein L11, chloroplastic; AltName: Full=CL11; Flags: Precursor >gi|6910575|gb|AAF31280.1|AC006424_9 Very similar to Spinacia oleracea 50S ribosomal p> [Arabidopsis thaliana] >gi|11762194|gb|AAG40375.1|AF325023_1 At1g32990 [Arabidopsis …	RK11_ARATH 50S ribosomal protein L11, chloroplastic OS=Arabidopsis thaliana GN=RPL11 PE=1 SV=1	Ribosomal protein L11	ath:AT1G32990	large subunit ribosomal protein L11	-	-	-
Unigene13805_All	1.348	Up	337	Sar1-like GTP binding protein [Arabidopsis thaliana]	SAR1B_ARATH GTP-binding protein SAR1B OS=Arabidopsis thaliana GN=SAR1B PE=2 SV=1	GTPase SAR1 and related small G proteins	ath:AT3G62560	GTP-binding protein SAR1 [EC:3.6.5.-]	-	-	-
Unigene13812_All	-1.087	Down	748	vesicle-associated membrane family protein / VAMP family protein [Arabidopsis thaliana] >gi|30695123|ref|NP_851144.1| vesicle-associated membrane family protein / VAMP family protein [Arabidopsis thaliana] >gi|8809600|dbj|BAA97151.1| VAMP (vesicle-associated membrane protein)-associated protein-like [Arabidopsis thaliana] >gi|21553413|gb|AAM62506.1| VAMP (vesicle-associated membrane protein)-asso…	YH75_SCHPO Vesicle-associated membrane protein-associated protein C16G5.05c OS=Schizosaccharomyces pombe GN=SPBC16G5.05c PE=1 SV=1	VAMP-associated protein involved in inositol metabolism	--	--	-	-	-
Unigene13817_All	-1.6742	Down	326	PDS [Citrus sinensis]	CRTI_SOLLC Phytoene dehydrogenase, chloroplastic/chromoplastic OS=Solanum lycopersicum GN=PDS PE=2 SV=1	Uncharacterized conserved protein	vvi:100240685	phytoene dehydrogenase, phytoene desaturase [EC:1.14.99.-]	-	-	-
Unigene13832_All	1.1584	Up	848	RNA helicase [Vigna radiata]	RH7_SPIOL DEAD-box ATP-dependent RNA helicase 7 OS=Spinacia oleracea GN=RH7 PE=2 SV=1	Superfamily II DNA and RNA helicases	sbi:SORBI_07g005510	nucleolin	-	-	-
Unigene13835_All	-1.1791	Down	1468	Os01g0783800 [Oryza sativa (japonica cultivar-group)] >gi|113533988|dbj|BAF06371.1| Os01g0783800 [Oryza sativa Japonica Group]	CRK5_ARATH Cysteine-rich receptor-like protein kinase 5 OS=Arabidopsis thaliana GN=CRK5 PE=1 SV=1	Serine/threonine protein kinase	sbi:SORBI_04g020990	serine/threonine-protein kinase PBS1 [EC:2.7.11.1]	-	-	-
Unigene13845_All	-1.082	Down	808	PREDICTED: similar to Alpha-1,4 glucan phosphorylase L-1 isozyme, chloroplastic/amyloplastic [Vitis vinifera]	PHSL_IPOBA Alpha-1,4 glucan phosphorylase L isozyme, chloroplastic/amyloplastic OS=Ipomoea batatas PE=2 SV=1	Glucan phosphorylase	vvi:100245621	starch phosphorylase [EC:2.4.1.1]	-	-	-
Unigene13847_All	1.7918	Up	598	PME inhibitor [Nicotiana benthamiana]	21KD_DAUCA 21 kDa protein OS=Daucus carota PE=2 SV=1	--	vvi:100257414	elongation factor EF-G [EC:3.6.5.3]	-	-	-
Unigene13854_All	1.766	Up	593	beta-alanine n-methyltransferase related [Populus trichocarpa] >gi|222833581|gb|EEE72058.1| beta-alanine n-methyltransferase related [Populus trichocarpa]	COMT2_OCIBA Caffeic acid 3-O-methyltransferase 2 OS=Ocimum basilicum GN=COMT2 PE=2 SV=1	--	ath:AT5G54160	flavonol 3-O-methyltransferase [EC:2.1.1.76]	-	-	-
Unigene13859_All	1.3246	Up	942	electron carrier/ protein disulfide oxidoreductase [Arabidopsis thaliana]	PGES2_DANRE Prostaglandin E synthase 2 OS=Danio rerio GN=ptges2 PE=2 SV=1	--	olu:OSTLU_29981	prostaglandin-E synthase [EC:5.3.99.3]	-	-	-
Unigene13884_All	-1.162	Down	1402	lateral root primordium 1 [Brassica rapa subsp. pekinensis]	RAPH1_HUMAN Ras-associated and pleckstrin homology domains-containing protein 1 OS=Homo sapiens GN=RAPH1 PE=1 SV=3	Opacity protein and related surface antigens	ppp:PHYPADRAFT_164383	nuclear factor related to kappa-B-binding protein	-	-	-
Unigene13887_All	1.069	Up	901	pleiotropic drug resistance protein [Cucumis sativus]	PDR1_TOBAC Pleiotropic drug resistance protein 1 OS=Nicotiana tabacum GN=PDR1 PE=2 SV=1	ABC-type multidrug transport system, ATPase component	vvi:100248403	U4/U6 small nuclear ribonucleoprotein PRP3	-	-	-
Unigene1390_All	1.9644	Up	505	3-hydroxy-3-methylglutaryl coenzyme A synthase [Salvia miltiorrhiza]	HMCS_ARATH Hydroxymethylglutaryl-CoA synthase OS=Arabidopsis thaliana GN=HMGS PE=2 SV=2	3-hydroxy-3-methylglutaryl CoA synthase	vvi:100244379	hydroxymethylglutaryl-CoA synthase [EC:2.3.3.10]	GO:0008299//isoprenoid biosynthetic process	GO:0004421//hydroxymethylglutaryl-CoA synthase activity	-
Unigene13905_All	1.4933	Up	1012	PREDICTED: similar to aldehyde dehydrogenase family 7 member A1 [Vitis vinifera]	AL7A1_MALDO Aldehyde dehydrogenase family 7 member A1 OS=Malus domestica PE=1 SV=3	NAD-dependent aldehyde dehydrogenases	osa:4347172	aldehyde dehydrogenase (NAD) [EC:1.2.1.3]	-	-	-
Unigene13918_All	-1.9448	Down	550	AP2/ERF domain-containing transcription factor [Populus trichocarpa] >gi|222842072|gb|EEE79619.1| AP2/ERF domain-containing transcription factor [Populus trichocarpa]	EF113_ARATH Ethylene-responsive transcription factor ERF113 OS=Arabidopsis thaliana GN=ERF113 PE=2 SV=1	--	ath:AT1G43160	EREBP-like factor	-	-	-
Unigene13944_All	-1.0144	Down	1189	MEMB11 (MEMBRIN 11); SNAP receptor [Arabidopsis thaliana] >gi|11132470|sp|Q9SJL6.1|MEM11_ARATH RecName: Full=Membrin-11; Short=AtMEMB11; AltName: Full=Golgi SNAP receptor complex member 2-1; AltName: Full=27 kDa Golgi SNARE protein	MEM11_ARATH Membrin-11 OS=Arabidopsis thaliana GN=MEMB11 PE=1 SV=1	--	ath:AT5G50440	golgi SNAP receptor complex member 2	-	-	-
Unigene13950_All	1.2551	Up	1272	F-box family protein (FBL14) [Arabidopsis thaliana] >gi|122239334|sp|Q3EC97.1|FBL14_ARATH RecName: Full=F-box/LRR-repeat protein 14	FBL14_ARATH F-box/LRR-repeat protein 14 OS=Arabidopsis thaliana GN=FBL14 PE=2 SV=1	--	ath:AT1G77000	F-box and leucine-rich repeat protein 1 (S-phase kinase-associated protein 2)	-	-	-
Unigene13956_All	-1.0998	Down	1077	Rab5/RabF-family small GTPase [Physcomitrella patens subsp. patens] >gi|162669099|gb|EDQ55693.1| Rab5/RabF-family small GTPase [Physcomitrella patens subsp. patens]	RHN1_NICPL Ras-related protein RHN1 OS=Nicotiana plumbaginifolia GN=RHN1 PE=2 SV=1	GTPase SAR1 and related small G proteins	ath:AT5G45130	Rab family, other	-	-	-
Unigene13964_All	1.5838	Up	943	light harvesting chlorophyll a/b-binding protein [Nicotiana sylvestris]	CB2G_SOLLC Chlorophyll a-b binding protein 3C, chloroplastic OS=Solanum lycopersicum GN=CAB3C PE=3 SV=1	--	ath:AT2G34430	light-harvesting complex II chlorophyll a/b binding protein 1	-	-	-
Unigene1397_All	1.1324	Up	401	TCH [Ipomoea batatas]	CALM_SPIOL Calmodulin OS=Spinacia oleracea PE=1 SV=2	Ca2ÎÂ? protein (EF-Hand superfamily)	zma:542465	calmodulin	-	GO:0005515//protein binding;GO:0005509//calcium ion binding	-
Unigene13980_All	1.7119	Up	1248	Helix-loop-helix DNA-binding [Medicago truncatula]	BIM2_ARATH Transcription factor BIM2 OS=Arabidopsis thaliana GN=BIM2 PE=1 SV=1	--	pop:POPTR_836925	transcription factor MYC2	-	-	-
Unigene13991_All	-1.1666	Down	884	DIS1 (DISTORTED TRICHOMES 1); ATP binding / actin binding / protein binding / structural constituent of cytoskeleton [Arabidopsis thaliana] >gi|75313139|sp|Q9SAF1.1|ARP3_ARATH RecName: Full=Actin-related protein 3; AltName: Full=Protein DISTORTED TRICHOMES 1 >gi|4850401|gb|AAD31071.1|AC007357_20 Strong similarity to gb|U29610 Actin-like protein (Arp3) from Acanthamoeba castellanii and is a member…	ARP3_ARATH Actin-related protein 3 OS=Arabidopsis thaliana GN=ARP3 PE=1 SV=1	Actin and related proteins	cre:CHLREDRAFT_24392	actin beta/gamma 1	-	-	-
Unigene13994_All	-1.7088	Down	511	calcium-dependent protein kinase 1 [Panax ginseng]	CDPK9_ARATH Calcium-dependent protein kinase 9 OS=Arabidopsis thaliana GN=CPK9 PE=1 SV=1	Ca2ÎÂ? protein (EF-Hand superfamily)	rcu:RCOM_0082230	calcium-dependent protein kinase [EC:2.7.11.1]	-	-	-
Unigene13995_All	-1.7352	Down	2133	SRF3 (STRUBBELIG-RECEPTOR FAMILY 3); ATP binding / kinase/ protein serine/threonine kinase [Arabidopsis thaliana] >gi|75127761|sp|Q6R2K3.1|SRF3_ARATH RecName: Full=Protein STRUBBELIG-RECEPTOR FAMILY 3; AltName: Full=Leucine-rich repeat receptor kinase-like protein SRF3; Flags: Precursor >gi|41323405|gb|AAR99871.1| strubbelig receptor family 3 [Arabidopsis thaliana] >gi|224589608|gb|ACN59337.1| le…	SRF3_ARATH Protein STRUBBELIG-RECEPTOR FAMILY 3 OS=Arabidopsis thaliana GN=SRF3 PE=1 SV=1	Serine/threonine protein kinase	rcu:RCOM_1078760	serine/threonine-protein kinase PBS1 [EC:2.7.11.1]	-	-	-
Unigene14022_All	1.4777	Up	315	chitinase [Citrus sinensis]	CHI4_SOLTU Endochitinase 4 (Fragment) OS=Solanum tuberosum GN=CHTB4 PE=2 SV=1	--	ath:AT3G12500	chitinase [EC:3.2.1.14]	-	-	-
Unigene14046_All	-1.4125	Down	300	sucrose phosphate synthase protein 2 [Prunus persica]	SPS1_CITUN Sucrose-phosphate synthase 1 OS=Citrus unshiu GN=SPS1 PE=2 SV=1	--	vvi:100241955	sucrose-phosphate synthase [EC:2.4.1.14]	-	-	-
Unigene14064_All	1.6591	Up	333	SRPK4 [Arabidopsis thaliana]	SRPK1_PONAB Serine/threonine-protein kinase SRPK1 OS=Pongo abelii GN=SRPK1 PE=2 SV=2	--	ath:AT3G53030	[EC:2.7.1.-]	-	-	-
Unigene14085_All	-2.3278	Down	412	RecName: Full=DEAD-box ATP-dependent RNA helicase 16 >gi|5123708|emb|CAB45452.1| RNA helicase (RH16) [Arabidopsis thaliana] >gi|7270442|emb|CAB80208.1| RNA helicase (RH16) [Arabidopsis thaliana]	RH16_ARATH DEAD-box ATP-dependent RNA helicase 16 OS=Arabidopsis thaliana GN=RH16 PE=2 SV=1	--	olu:OSTLU_29124	[EC:3.6.1.-]	-	-	-
Unigene14090_All	1.0627	Up	284	calmodulin-like protein [Arabidopsis thaliana]	CML35_ARATH Probable calcium-binding protein CML35 OS=Arabidopsis thaliana GN=CML35 PE=1 SV=2	--	pop:POPTR_825063	calcium-binding protein CML	-	-	-
Unigene1410_All	4.429	Up	490	fructose bisphosphate aldolase [Medicago sativa]	ALFC2_PEA Fructose-bisphosphate aldolase 2, chloroplastic OS=Pisum sativum PE=1 SV=2	Fructose-1,6-bisphosphate aldolase	pop:POPTR_802978	fructose-bisphosphate aldolase, class I [EC:4.1.2.13]	GO:0006096//glycolysis	GO:0004332//fructose-bisphosphate aldolase activity	GO:0009507//chloroplast
Unigene14102_All	1.4099	Up	302	PREDICTED: similar to galactokinase [Vitis vinifera]	GALK1_ARATH Galactokinase OS=Arabidopsis thaliana GN=GAL1 PE=2 SV=2	Galactokinase	vvi:100244839	galactokinase [EC:2.7.1.6]	-	-	-
Unigene14103_All	1.576	Up	353	alcohol dehydrogenase [Citrus x paradisi]	ADH1_PETHY Alcohol dehydrogenase 1 OS=Petunia hybrida GN=ADH1 PE=3 SV=1	Zn-dependent alcohol dehydrogenases, class III	ath:AT1G77120	alcohol dehydrogenase [EC:1.1.1.1]	-	-	-
Unigene14108_All	-1.412	Down	841	PABN1 (POLYADENYLATE-BINDING PROTEIN 1); RNA binding / poly(A) binding / protein binding [Arabidopsis thaliana] >gi|15809838|gb|AAL06847.1| AT5g51120/MWD22_6 [Arabidopsis thaliana]	PAB2_SCHPO Polyadenylate-binding protein 2 OS=Schizosaccharomyces pombe GN=pab2 PE=2 SV=1	--	sbi:SORBI_07g005510	nucleolin	-	-	-
Unigene14118_All	-1.8546	Down	394	Os11g0216300 [Oryza sativa (japonica cultivar-group)] >gi|113644731|dbj|BAF27872.1| Os11g0216300 [Oryza sativa Japonica Group]	Y4139_ARATH Uncharacterized aarF domain-containing protein kinase At4g31390, chloroplastic OS=Arabidopsis thaliana GN=At4g31390 PE=1 SV=1	--	osa:4350081	aarF domain-containing kinase	-	-	-
Unigene14132_All	-1.5403	Down	1528	sterol glucosyltransferase-like protein [Arabidopsis thaliana]	ATG26_EMENI Sterol 3-beta-glucosyltransferase OS=Emericella nidulans GN=atg26 PE=3 SV=1	Glycosyl transferases, related to UDP-glucuronosyltransferase	ppp:PHYPADRAFT_148694	sterol 3beta-glucosyltransferase [EC:2.4.1.173]	-	-	-
Unigene14141_All	5.9842	Up	1142	ATP synthase CF1 alpha subunit [Glycine max] >gi|125966704|sp|Q2PMS8.1|ATPA_SOYBN RecName: Full=ATP synthase subunit alpha, chloroplastic; AltName: Full=F-ATPase subunit alpha; AltName: Full=ATP synthase F1 sector subunit alpha >gi|83595749|gb|ABC25130.1| ATP synthase CF1 alpha subunit [Glycine max]	ATPA_SOYBN ATP synthase subunit alpha, chloroplastic OS=Glycine max GN=atpA PE=3 SV=1	F0F1-type ATP synthase, alpha subunit	pop:Poptr_cp005	F-type H??òq? ATPase subunit alpha [EC:3.6.3.14]	-	-	-
Unigene14149_All	1.8504	Up	569	homogentisate 1,2-dioxygenase [Solanum lycopersicum]	HGD_ORYSJ Homogentisate 1,2-dioxygenase OS=Oryza sativa subsp. japonica GN=HGO PE=2 SV=1	Homogentisate 1,2-dioxygenase	rcu:RCOM_1743950	homogentisate 1,2-dioxygenase [EC:1.13.11.5]	-	-	-
Unigene14158_All	-1.312	Down	1796	KAP-2 [Medicago truncatula]	KU80_DICDI ATP-dependent DNA helicase 2 subunit ku80 OS=Dictyostelium discoideum GN=ku80 PE=3 SV=1	--	rcu:RCOM_1612200	ATP-dependent DNA helicase 2 subunit 2	-	-	-
Unigene14162_All	-2.6109	Down	387	Os03g0119500 [Oryza sativa (japonica cultivar-group)] >gi|113547250|dbj|BAF10693.1| Os03g0119500 [Oryza sativa Japonica Group]	CALS9_ARATH Callose synthase 9 OS=Arabidopsis thaliana GN=CALS9 PE=2 SV=1	--	rcu:RCOM_0146080	callose synthase [EC:2.4.1.-]	-	-	-
Unigene14181_All	2.2488	Up	240	polyprotein [Solanum lycopersicum]	K1305_MOUSE Integrase catalytic domain-containing protein KIAA1305 OS=Mus musculus GN=Kiaa1305 PE=1 SV=2	Transposase and inactivated derivatives	--	--	-	-	-
Unigene14186_All	1.7343	Up	328	40S ribosomal protein S21 homolog [Arabidopsis thaliana]	RS211_ARATH 40S ribosomal protein S21-1 OS=Arabidopsis thaliana GN=RPS21B PE=2 SV=1	--	vvi:100266516	small subunit ribosomal protein S21e	-	-	-
Unigene14187_All	1.0518	Up	574	AT5G20250 [Arabidopsis thaliana]	Y5740_ARATH Uncharacterized glycosyltransferase At1g55740 OS=Arabidopsis thaliana GN=At1g55740 PE=2 SV=1	--	ath:AT5G40390	stachyose synthetase [EC:2.4.1.67]	-	-	-
Unigene14198_All	1.2015	Up	421	rps15ae (ribosomal protein S15A E); structural constituent of ribosome [Arabidopsis thaliana] >gi|75311751|sp|Q9M0E0.1|R15A5_ARATH RecName: Full=40S ribosomal protein S15a-5 >gi|7269842|emb|CAB79701.1| ribosomal protein S15a homolog [Arabidopsis thaliana] >gi|21553914|gb|AAM62997.1| ribosomal protein S15a homolog [Arabidopsis thaliana] >gi|110737866|dbj|BAF00871.1| ribosomal protein S15a homolog …	R15A5_ARATH 40S ribosomal protein S15a-5 OS=Arabidopsis thaliana GN=RPS15AE PE=2 SV=1	Ribosomal protein S8	ath:AT2G19720	small subunit ribosomal protein S15Ae	-	-	-
Unigene1420_All	-1.6745	Down	328	GroEL-like chaperone, ATPase [Medicago truncatula]	CH62_MAIZE Chaperonin CPN60-2, mitochondrial OS=Zea mays GN=CPN60II PE=2 SV=1	Chaperonin GroEL (HSP60 family)	zma:542707	chaperonin GroEL	-	-	GO:0005739//mitochondrion
Unigene14214_All	-1.2107	Down	1491	glycerol-3-phosphate acyltransferase [Citrus unshiu]	PLSB_CUCSA Glycerol-3-phosphate acyltransferase, chloroplastic OS=Cucumis sativus PE=2 SV=1	--	vvi:100264363	glycerol-3-phosphate O-acyltransferase [EC:2.3.1.15]	-	-	-
Unigene14220_All	1.027	Up	355	mitogen-activated protein kinase 4 [Petroselinum crispum]	MPK6_ORYSJ Mitogen-activated protein kinase 6 OS=Oryza sativa subsp. japonica GN=MPK6 PE=2 SV=1	--	rcu:RCOM_1688090	extracellular signal-regulated kinase 1/2 [EC:2.7.11.24]	-	-	-
Unigene14224_All	-1.7783	Down	869	Ser/Thr specific protein phosphatase 2A B regulatory subunit beta isoform [Medicago sativa subsp. x varia]	2ABB_ARATH Serine/threonine protein phosphatase 2A 55 kDa regulatory subunit B beta isoform OS=Arabidopsis thaliana GN=PP2AB2 PE=2 SV=1	Serine/threonine protein phosphatase 2A, regulatory subunit	vvi:100265267	protein phosphatase 2 (formerly 2A), regulatory subunit B	-	-	-
Unigene14226_All	2.0224	Up	387	RecName: Full=DCC family protein At1g52590, chloroplastic; Flags: Precursor >gi|5903046|gb|AAD55605.1|AC008016_15 F6D8.19 [Arabidopsis thaliana]	Y1259_ARATH DCC family protein At1g52590, chloroplastic OS=Arabidopsis thaliana GN=At1g52590 PE=1 SV=1	Uncharacterized protein conserved in bacteria	--	--	-	-	-
Unigene14231_All	-1.3105	Down	923	nonclathrin coat protein zeta2-COP [Glycine max]	COPZ1_ARATH Coatomer subunit zeta-1 OS=Arabidopsis thaliana GN=At1g60970 PE=2 SV=1	Vesicle coat complex COPI, zeta subunit	pop:POPTR_719511	AP-3 complex subunit sigma	-	-	-
Unigene14241_All	-1.0848	Down	477	RecName: Full=4-alpha-glucanotransferase, chloroplastic/amyloplastic; AltName: Full=Amylomaltase; AltName: Full=Disproportionating enzyme; Short=D-enzyme; Flags: Precursor >gi|296692|emb|CAA48630.1| 4-alpha-glucanotransferase precursor [Solanum tuberosum]	DPEP_SOLTU 4-alpha-glucanotransferase, chloroplastic/amyloplastic OS=Solanum tuberosum GN=DPEP PE=1 SV=1	4-alpha-glucanotransferase	pop:POPTR_1082701	4-alpha-glucanotransferase [EC:2.4.1.25]	-	-	-
Unigene14243_All	-1.0896	Down	551	zinc finger (CCCH-type/C3HC4-type RING finger) family protein [Arabidopsis thaliana] >gi|30681442|ref|NP_850780.1| zinc finger (CCCH-type/C3HC4-type RING finger) family protein [Arabidopsis thaliana] >gi|75334125|sp|Q9FNG6.1|C3H51_ARATH RecName: Full=Zinc finger CCCH domain-containing protein 51; Short=AtC3H51	C3H51_ARATH Zinc finger CCCH domain-containing protein 51 OS=Arabidopsis thaliana GN=At5g06420 PE=2 SV=1	--	rcu:RCOM_0693420	RING finger protein 113A	-	-	-
Unigene14244_All	1.1437	Up	558	P450 mono-oxygenase [Stevia rebaudiana]	C82A3_SOYBN Cytochrome P450 82A3 OS=Glycine max GN=CYP82A3 PE=2 SV=1	Cytochrome P450	ath:AT4G31940	[EC:1.14.-.-]	-	-	-
Unigene1426_All	-1.8364	Down	710	flavin-containing monooxygenase family protein / FMO family protein [Arabidopsis thaliana] >gi|10086514|gb|AAG12574.1|AC022522_7 Unknown protein [Arabidopsis thaliana]	GSOX2_ARATH Flavin-containing monooxygenase FMO GS-OX2 OS=Arabidopsis thaliana GN=FMOGS-OX2 PE=2 SV=1	--	ath:AT1G12200	dimethylaniline monooxygenase (N-oxide forming) [EC:1.14.13.8]	GO:0022900//electron transport chain	GO:0004497//monooxygenase activity;GO:0015036//disulfide oxidoreductase activity	GO:0009536//plastid
Unigene14265_All	-1.0642	Down	698	Os10g0391100 [Oryza sativa Japonica Group]	AAC2_DICDI AAC-rich mRNA clone AAC11 protein OS=Dictyostelium discoideum GN=AAC11 PE=2 SV=2	Chromatin-associated proteins containing the HMG domain	--	--	-	-	-
Unigene14266_All	-2.3785	Down	1430	DNA binding [Arabidopsis thaliana]	Y6355_DICDI Putative uncharacterized protein DDB_G0280065 OS=Dictyostelium discoideum GN=DDB_G0280065 PE=4 SV=1	Chromatin-associated proteins containing the HMG domain	--	--	-	-	-
Unigene14287_All	1.9786	Up	244	RecName: Full=Glycine-rich cell wall structural protein; Flags: Precursor	GRP1_ARATH Glycine-rich cell wall structural protein OS=Arabidopsis thaliana GN=At3g17050 PE=2 SV=2	Opacity protein and related surface antigens	cre:CHLREDRAFT_141477	transformation/transcription domain-associated protein	-	-	-
Unigene14288_All	-1.7765	Down	1551	aminopeptidase/ hydrolase [Arabidopsis thaliana] >gi|19310478|gb|AAL84973.1| AT3g05350/T12H1_32 [Arabidopsis thaliana] >gi|24111421|gb|AAN46861.1| At3g05350/T12H1_32 [Arabidopsis thaliana]	XPP1_HUMAN Xaa-Pro aminopeptidase 1 OS=Homo sapiens GN=XPNPEP1 PE=1 SV=3	Xaa-Pro aminopeptidase	pop:POPTR_893992	X-Pro aminopeptidase [EC:3.4.11.9]	-	-	-
Unigene14289_All	-1.4363	Down	670	transcription factor DP, E2 dimerization partner protein [Populus trichocarpa] >gi|222867523|gb|EEF04654.1| transcription factor DP, E2 dimerization partner protein [Populus trichocarpa]	TFDP1_HUMAN Transcription factor Dp-1 OS=Homo sapiens GN=TFDP1 PE=1 SV=1	--	olu:OSTLU_38105	transcription factor Dp-2	-	-	-
Unigene14324_All	5.1446	Up	277	chloroplast photosystem II PsbR [Prosopis juliflora]	PSBR_SOLTU Photosystem II 10 kDa polypeptide, chloroplastic OS=Solanum tuberosum GN=PSBR PE=2 SV=1	--	ath:AT1G79040	photosystem II 10kDa protein	-	-	-
Unigene14325_All	-1.7359	Down	1343	RecName: Full=Retinoblastoma-related protein	RBR_RICCO Retinoblastoma-related protein OS=Ricinus communis GN=RBR PE=2 SV=1	--	olu:OSTLU_27862	retinoblastoma-like	-	-	-
Unigene14327_All	-2	Down	226	proline-rich family protein [Arabidopsis thaliana]	PCLO_HUMAN Protein piccolo OS=Homo sapiens GN=PCLO PE=1 SV=3	Opacity protein and related surface antigens	olu:OSTLU_30479	protein Mpv17	-	-	-
Unigene14330_All	1.8614	Up	917	GSL1 (GLUCAN SYNTHASE-LIKE 1); 1,3-beta-glucan synthase/ transferase, transferring glycosyl groups [Arabidopsis thaliana] >gi|75199658|sp|Q9S9U0.1|CALSB_ARATH RecName: Full=Callose synthase 11; AltName: Full=1,3-beta-glucan synthase; AltName: Full=Protein GLUCAN SYNTHASE-LIKE 1 >gi|5732072|gb|AAD48971.1|AF162444_3 contains similarity to glucan synthases [Arabidopsis thaliana] >gi|7267256|emb|CAB8…	CALSB_ARATH Callose synthase 11 OS=Arabidopsis thaliana GN=CALS11 PE=2 SV=1	--	vvi:100263390	callose synthase [EC:2.4.1.-]	-	-	-
Unigene14336_All	-1.2574	Down	871	nucloside diphosphate kinase 2 [Brassica rapa]	NDK2_SPIOL Nucleoside diphosphate kinase 2, chloroplastic OS=Spinacia oleracea GN=NDPK2 PE=1 SV=1	Nucleoside diphosphate kinase	rcu:RCOM_1507310	nucleoside-diphosphate kinase [EC:2.7.4.6]	-	-	-
Unigene1434_All	-1.9995	Down	698	ATTOP6B (topoisomerase 6 subunit B); DNA topoisomerase (ATP-hydrolyzing)/ identical protein binding / protein binding [Arabidopsis thaliana] >gi|75169001|sp|Q9C5V6.1|TOP6B_ARATH RecName: Full=DNA topoisomerase 6 subunit B; Short=AtTOP6B; AltName: Full=Protein BRASSINOSTEROID INSENSITIVE 3; AltName: Full=Protein ROOT HAIRLESS 3; AltName: Full=Protein ELONGATED HYPOCOTYL 6 >gi|12331188|emb|CAC24690…	TOP6B_ARATH DNA topoisomerase 6 subunit B OS=Arabidopsis thaliana GN=TOP6B PE=1 SV=1	DNA topoisomerase VI, subunit B	--	--	-	GO:0005488//binding	-
Unigene14345_All	-1.5783	Down	462	high mobility group family [Populus trichocarpa] >gi|222872128|gb|EEF09259.1| high mobility group family [Populus trichocarpa]	HMGB1_CHICK High mobility group protein B1 OS=Gallus gallus GN=HMGB1 PE=2 SV=2	Chromatin-associated proteins containing the HMG domain	olu:OSTLU_18991	structure-specific recognition protein 1	-	-	-
Unigene14350_All	-1.0611	Down	217	PRP38 [Medicago truncatula]	RSP7_CAEEL Probable splicing factor, arginine/serine-rich 7 OS=Caenorhabditis elegans GN=rsp-7 PE=2 SV=3	--	vvi:100266508	pre-mRNA-splicing factor 38A	-	-	-
Unigene14359_All	-2.7623	Down	242	2OG-Fe(II) oxygenase [Medicago truncatula]	ALKB3_BOVIN Alpha-ketoglutarate-dependent dioxygenase alkB homolog 3 OS=Bos taurus GN=ALKBH3 PE=2 SV=1	Alkylated DNA repair protein	--	--	-	-	-
Unigene14379_All	-2.5022	Down	268	Ser/Thr protein kinase [Lotus japonicus]	NDRB_DICDI Probable serine/threonine-protein kinase ndrB OS=Dictyostelium discoideum GN=ndrB PE=3 SV=1	--	pop:POPTR_766459	serine/threonine kinase 38 [EC:2.7.11.1]	-	-	-
Unigene14387_All	-1.3817	Down	421	iron-sulfer cluster scaffold protein ISA1 [Eucalyptus grandis]	ISAM1_ARATH Iron-sulfur assembly protein IscA-like 1, mitochondrial OS=Arabidopsis thaliana GN=At2g16710 PE=2 SV=2	Uncharacterized conserved protein	--	--	-	-	-
Unigene14388_All	-2.2843	Down	504	VLN4 (ARABIDOPSIS THALIANA VILLIN 4); actin binding [Arabidopsis thaliana] >gi|25091517|sp|O65570.1|VILI4_ARATH RecName: Full=Villin-4 >gi|29029072|gb|AAO64915.1| At4g30160 [Arabidopsis thaliana]	VILI4_ARATH Villin-4 OS=Arabidopsis thaliana GN=VLN4 PE=1 SV=1	--	osa:4341731	gelsolin	-	-	-
Unigene14397_All	1.4612	Up	448	NADH-plastoquinone oxidoreductase subunit 1 [Medicago truncatula]	NU1C_CITSI NAD(P)H-quinone oxidoreductase subunit 1, chloroplastic OS=Citrus sinensis GN=ndhA PE=3 SV=1	NADH:ubiquinone oxidoreductase subunit 1 (chain H)	ath:ArthCp079	NADH dehydrogenase I subunit 1 [EC:1.6.5.3]	-	-	-
Unigene14399_All	-1.7284	Down	437	c-type cytochrome biogenesis protein [Glycine max]	YCXN_PORYE Putative cytochrome c-type biogenesis protein dbsD-like OS=Porphyra yezoensis PE=3 SV=1	Cytochrome c biogenesis protein	ppp:PHYPADRAFT_146798	cytochrome c-type biogenesis protein	-	-	-
Unigene14404_All	-1.3567	Down	546	Os03g0657000 [Oryza sativa (japonica cultivar-group)] >gi|73919858|sp|Q8W0W4.2|TBP2_ORYSJ RecName: Full=TATA-binding protein 2; AltName: Full=TATA-box factor 2; AltName: Full=TATA-binding factor 2; AltName: Full=TATA sequence-binding protein 2; Short=TBP-2; AltName: Full=Transcription initiation factor TFIID TBP-2 subunit >gi|31415973|gb|AAP50993.1| TATA-binding protein TBP2 [Oryza sativa Japonic…	TBP2_ORYSJ TATA-binding protein 2 OS=Oryza sativa subsp. japonica GN=TBP2 PE=1 SV=2	TATA-box binding protein (TBP), component of TFIID and TFIIIB	rcu:RCOM_1121860	transcription initiation factor TFIID TATA-box-binding protein	GO:0006367//transcription initiation from RNA polymerase II promoter;GO:0006355//regulation of transcription, DNA-dependent	GO:0003677//DNA binding;GO:0003702//RNA polymerase II transcription factor activity	GO:0005669//transcription factor TFIID complex
Unigene14406_All	1.8679	Up	374	vitamin-b12 independent methionine synthase, 5-methyltetrahydropteroyltriglutamate-homocysteine [Populus trichocarpa] >gi|222850043|gb|EEE87590.1| vitamin-b12 independent methionine synthase, 5-methyltetrahydropteroyltriglutamate-homocysteine [Populus trichocarpa]	METE_MESCR 5-methyltetrahydropteroyltriglutamate--homocysteine methyltransferase OS=Mesembryanthemum crystallinum GN=METE PE=2 SV=1	Methionine synthase II (cobalamin-independent)	rcu:RCOM_0952830	5-methyltetrahydropteroyltriglutamate--homocysteine methyltransferase [EC:2.1.1.14]	GO:0009086//methionine biosynthetic process	GO:0008270//zinc ion binding;GO:0003871//5-methyltetrahydropteroyltriglutamate-homocysteine S-methyltransferase activity	GO:0005737//cytoplasm
Unigene14413_All	1.8079	Up	337	ribosomal protein L13a [Elaeis guineensis]	R13A4_ARATH 60S ribosomal protein L13a-4 OS=Arabidopsis thaliana GN=RPL13AD PE=2 SV=1	Ribosomal protein L13	zma:100191912	large subunit ribosomal protein L13Ae	GO:0006412//translation	GO:0003735//structural constituent of ribosome	GO:0022625//cytosolic large ribosomal subunit
Unigene14414_All	-1.7189	Down	462	RecName: Full=Probable inactive receptor kinase At5g58300; Flags: Precursor >gi|8777331|dbj|BAA96921.1| receptor-like protein kinase [Arabidopsis thaliana] >gi|24797034|gb|AAN64529.1| At5g58299/At5g58299 [Arabidopsis thaliana] >gi|224589729|gb|ACN59396.1| leucine-rich repeat receptor-like protein kinase [Arabidopsis thaliana]	Y5830_ARATH Probable inactive receptor kinase At5g58300 OS=Arabidopsis thaliana GN=At5g58300 PE=1 SV=1	--	ath:AT4G33430	brassinosteroid insensitive 1-associated receptor kinase 1 [EC:2.7.10.1 2.7.11.1]	GO:0006468//protein amino acid phosphorylation;GO:0007169//transmembrane receptor protein tyrosine kinase signaling pathway	GO:0004674//protein serine/threonine kinase activity	-
Unigene14418_All	-1.8301	Down	564	condensin complex components subunit [Populus trichocarpa] >gi|222849273|gb|EEE86820.1| condensin complex components subunit [Populus trichocarpa]	SMC3_RAT Structural maintenance of chromosomes protein 3 OS=Rattus norvegicus GN=Smc3 PE=1 SV=1	--	vvi:100257283	structural maintenance of chromosome 3 (chondroitin sulfate proteoglycan 6)	-	-	-
Unigene1442_All	2.1047	Up	592	Os01g0280000 [Oryza sativa (japonica cultivar-group)] >gi|113532283|dbj|BAF04666.1| Os01g0280000 [Oryza sativa Japonica Group]	EXOD1_HUMAN Exonuclease domain-containing protein 1 OS=Homo sapiens GN=EXOD1 PE=2 SV=2	Inhibitor of the KinA pathway to sporulation, predicted exonuclease	--	--	-	-	-
Unigene14420_All	1.0317	Up	1871	receptor/ zinc ion binding [Arabidopsis thaliana] >gi|162416217|sp|Q9SB58.2|ZDH19_ARATH RecName: Full=Probable S-acyltransferase At4g24630; AltName: Full=Probable palmitoyltransferase At4g24630; AltName: Full=Zinc finger DHHC domain-containing protein At4g24630	ZDH19_ARATH Probable S-acyltransferase At4g24630 OS=Arabidopsis thaliana GN=At4g24630 PE=1 SV=2	Uncharacterized protein containing DHHC-type Zn finger	--	--	-	-	-
Unigene14430_All	1.8535	Up	437	flavonol 3-O-glucosyltransferase [Citrus x paradisi]	UGFGT_ARATH Flavonoid 3-O-glucosyltransferase OS=Arabidopsis thaliana GN=UGT78D2 PE=2 SV=1	--	vvi:100233099	anthocyanidin 3-O-glucosyltransferase [EC:2.4.1.115]	GO:0008152//metabolic process	GO:0016758//transferase activity, transferring hexosyl groups	-
Unigene14436_All	-1.1046	Down	398	Os02g0822200 [Oryza sativa (japonica cultivar-group)] >gi|113538088|dbj|BAF10471.1| Os02g0822200 [Oryza sativa Japonica Group]	UCHL5_PIG Ubiquitin carboxyl-terminal hydrolase isozyme L5 OS=Sus scrofa GN=UCHL5 PE=2 SV=1	--	pop:POPTR_800674	ubiquitin carboxyl-terminal hydrolase L5 [EC:3.4.19.12]	-	-	-
Unigene14473_All	1.5361	Up	2491	MA3 domain-containing protein [Arabidopsis thaliana] >gi|79325245|ref|NP_001031708.1| MA3 domain-containing protein [Arabidopsis thaliana] >gi|17063163|gb|AAL32978.1| AT4g24800/F6I7_10 [Arabidopsis thaliana] >gi|21700927|gb|AAM70587.1| AT4g24800/F6I7_10 [Arabidopsis thaliana]	PDCD4_MOUSE Programmed cell death protein 4 OS=Mus musculus GN=Pdcd4 PE=1 SV=1	--	ppp:PHYPADRAFT_20993	translation initiation factor eIF-4F	-	-	-
Unigene14478_All	-1.0721	Down	483	transmembrane protein FT27/PFT27-like [Arabidopsis thaliana] >gi|21537321|gb|AAM61662.1| transmembrane protein FT27/PFT27-like [Arabidopsis thaliana] >gi|32362303|gb|AAP80179.1| At5g36290 [Arabidopsis thaliana]	TM165_HUMAN Transmembrane protein 165 OS=Homo sapiens GN=TMEM165 PE=1 SV=1	Predicted membrane protein	--	--	-	-	GO:0016023//cytoplasmic membrane-bounded vesicle
Unigene14489_All	-1.6392	Down	306	HMGB1 (HIGH MOBILITY GROUP B 1); DNA binding / chromatin binding / structural constituent of chromatin / transcription factor [Arabidopsis thaliana] >gi|222423104|dbj|BAH19531.1| AT3G51880 [Arabidopsis thaliana]	HMGL_VICFA HMG1/2-like protein OS=Vicia faba PE=2 SV=1	--	rcu:RCOM_0644150	high mobility group protein B1	-	-	-
Unigene14529_All	1.675	Up	1778	At3g19990 [Arabidopsis thaliana] >gi|111074436|gb|ABH04591.1| At3g19990 [Arabidopsis thaliana]	YH5D_SCHPO Uncharacterized serine-rich protein C215.13 OS=Schizosaccharomyces pombe GN=SPBC215.13 PE=1 SV=1	--	vvi:100251778	RING finger protein 113A	-	-	-
Unigene14537_All	2.351	Up	436	cytochrome oxidase subunit 2 [Boehmeria nivea] >gi|157102084|gb|ABV23662.1| cytochrome oxidase subunit 2 [Boehmeria nivea] >gi|157102086|gb|ABV23663.1| cytochrome oxidase subunit 2 [Boehmeria nivea]	COX2_BETVU Cytochrome c oxidase subunit 2 OS=Beta vulgaris GN=COX2 PE=2 SV=1	Heme/copper-type cytochrome/quinol oxidases, subunit 2	ath:ArthMp015	cytochrome c oxidase subunit II [EC:1.9.3.1]	GO:0006810//transport;GO:0022904//respiratory electron transport chain	GO:0005507//copper ion binding;GO:0009055//electron carrier activity;GO:0020037//heme binding;GO:0004129//cytochrome-c oxidase activity	GO:0005743//mitochondrial inner membrane;GO:0016021//integral to membrane
Unigene14544_All	1.3198	Up	239	20S proteasome beta subunit 5 [Citrus maxima]	PSB5_SPIOL Proteasome subunit beta type-5 OS=Spinacia oleracea PE=2 SV=1	--	vvi:100261458	20S proteasome subunit beta 5 [EC:3.4.25.1]	GO:0006511//ubiquitin-dependent protein catabolic process	GO:0004298//threonine-type endopeptidase activity	GO:0005839//proteasome core complex;GO:0005634//nucleus;GO:0005829//cytosol
Unigene1455_All	-1.4794	Down	867	TRZ4 (TRNASE Z 4); 3'-tRNA processing endoribonuclease/ catalytic [Arabidopsis thaliana]	RNZ2_RAT Zinc phosphodiesterase ELAC protein 2 OS=Rattus norvegicus GN=Elac2 PE=2 SV=1	Metal-dependent hydrolases of the beta-lactamase superfamily III	ath:AT3G16260	ribonuclease Z [EC:3.1.26.11]	-	-	-
Unigene14553_All	1.2914	Up	254	alpha-tubulin [Gossypium hirsutum] >gi|223453026|gb|ACM89777.1| alpha-tubulin 10 [Gossypium hirsutum]	TBA_WHEAT Tubulin alpha chain OS=Triticum aestivum GN=TUBA PE=2 SV=1	Tubulin	ppp:PHYPADRAFT_136749	tubulin alpha	GO:0007018//microtubule-based movement;GO:0051258//protein polymerization	GO:0005525//GTP binding;GO:0005198//structural molecule activity;GO:0003924//GTPase activity	GO:0043234//protein complex;GO:0005874//microtubule
Unigene14555_All	-1.1808	Down	834	ubiquitin carrier protein 4 [Glycine max]	UBC4_WHEAT Ubiquitin-conjugating enzyme E2-23 kDa OS=Triticum aestivum GN=UBC4 PE=1 SV=1	Ubiquitin-protein ligase	pop:POPTR_814402	ubiquitin-conjugating enzyme E2 H [EC:6.3.2.19]	GO:0019941//modification-dependent protein catabolic process;GO:0016567//protein ubiquitination;GO:0051246//regulation of protein metabolic process	GO:0004842//ubiquitin-protein ligase activity	-
Unigene14563_All	-1.261	Down	1165	OVA2 (ovule abortion 2); ATP binding / aminoacyl-tRNA ligase/ catalytic/ isoleucine-tRNA ligase/ nucleotide binding [Arabidopsis thaliana]	SYI_THEEB Isoleucyl-tRNA synthetase OS=Thermosynechococcus elongatus (strain BP-1) GN=ileS PE=3 SV=2	Isoleucyl-tRNA synthetase	vvi:100254604	isoleucyl-tRNA synthetase [EC:6.1.1.5]	GO:0006418//tRNA aminoacylation for protein translation	GO:0004812//aminoacyl-tRNA ligase activity	-
Unigene14566_All	1.8639	Up	422	ATPAO1 (ARABIDOPSIS THALIANA POLYAMINE OXIDASE 1); FAD binding / polyamine oxidase [Arabidopsis thaliana] >gi|75171808|sp|Q9FNA2.1|PAO1_ARATH RecName: Full=Polyamine oxidase 1; Short=AtPAO1; AltName: Full=N(1)-acetylpolyamine oxidase; AltName: Full=Spermine oxidase >gi|9758036|dbj|BAB08697.1| polyamine oxidase [Arabidopsis thaliana] >gi|111074208|gb|ABH04477.1| At5g13700 [Arabidopsis thaliana]	PAO1_ARATH Polyamine oxidase 1 OS=Arabidopsis thaliana GN=PAO1 PE=1 SV=1	--	ath:AT5G13700	polyamine oxidase (propane-1,3-diamine-forming) [EC:1.5.3.14]	-	GO:0016491//oxidoreductase activity;GO:0009055//electron carrier activity	-
Unigene14589_All	-1.5808	Down	665	NADK2; NAD kinase/ calmodulin binding [Arabidopsis thaliana] >gi|75169003|sp|Q9C5W3.1|NADK2_ARATH RecName: Full=NAD kinase 2, chloroplastic; Short=AtNADK-2; Flags: Precursor	NADK2_ARATH NAD kinase 2, chloroplastic OS=Arabidopsis thaliana GN=NADK2 PE=1 SV=1	Predicted sugar kinase	cre:CHLREDRAFT_196779	NAD kinase [EC:2.7.1.23]	GO:0008152//metabolic process	GO:0016301//kinase activity	-
Unigene14592_All	1.503	Up	278	oxidoreductase family protein [Arabidopsis thaliana]	GYAR_PYRKO Glyoxylate reductase OS=Pyrococcus kodakaraensis GN=gyaR PE=3 SV=1	Lactate dehydrogenase and related dehydrogenases	cme:CMQ289C	glyoxylate reductase [EC:1.1.1.26]	-	-	-
Unigene1460_All	-1.2112	Down	413	dicer-like protein [Populus trichocarpa] >gi|222854360|gb|EEE91907.1| dicer-like protein [Populus trichocarpa]	DCL4_ORYSJ Endoribonuclease Dicer homolog 4 OS=Oryza sativa subsp. japonica GN=DCL4 PE=2 SV=1	--	rcu:RCOM_0701500	endoribonuclease Dicer [EC:3.1.26.-]	-	-	-
Unigene1461_All	-1.5991	Down	374	Os01g0262600 [Oryza sativa (japonica cultivar-group)] >gi|113532184|dbj|BAF04567.1| Os01g0262600 [Oryza sativa Japonica Group]	ALG2_NEUCR Alpha-1,3-mannosyltransferase alg-2 OS=Neurospora crassa GN=alg-2 PE=3 SV=1	Glycosyltransferase	--	--	-	-	-
Unigene14614_All	1.7036	Up	237	LOC100285610 [Zea mays] >gi|195651453|gb|ACG45194.1| chaperone protein dnaJ [Zea mays]	DNJB3_MACFU DnaJ homolog subfamily B member 3 OS=Macaca fuscata fuscata GN=DNAJB3 PE=2 SV=1	DnaJ-class molecular chaperone with C-terminal Zn finger domain	osa:4329116	DnaJ homolog subfamily B member 4	-	GO:0031072//heat shock protein binding	-
Unigene14616_All	1.503	Up	1962	PRMT10; [myelin basic protein]-arginine N-methyltransferase/ histone-arginine N-methyltransferase/ methyltransferase/ protein-arginine omega-N asymmetric methyltransferase/ protein-arginine omega-N monomethyltransferase [Arabidopsis thaliana] >gi|75336166|sp|Q9MAT5.1|ANM42_ARATH RecName: Full=Probable protein arginine N-methyltransferase 4.2 >gi|7211979|gb|AAF40450.1|AC004809_8 Similar to protein…	ANM42_ARATH Probable protein arginine N-methyltransferase 4.2 OS=Arabidopsis thaliana GN=PRMT4.2 PE=2 SV=1	SAM-dependent methyltransferases	ppp:PHYPADRAFT_191339	protein arginine N-methyltransferase 6 [EC:2.1.1.-]	-	-	-
Unigene14628_All	-1.7079	Down	348	PREDICTED: similar to glutamate-ammonia ligase [Vitis vinifera]	GLNA_STAAR Glutamine synthetase OS=Staphylococcus aureus (strain MRSA252) GN=glnA PE=3 SV=1	Glutamine synthetase	--	--	GO:0006542//glutamine biosynthetic process	GO:0004356//glutamate-ammonia ligase activity	-
Unigene14632_All	-1.3146	Down	420	Os02g0234800 [Oryza sativa (japonica cultivar-group)] >gi|113535914|dbj|BAF08297.1| Os02g0234800 [Oryza sativa Japonica Group]	RU2A_ARATH U2 small nuclear ribonucleoprotein A' OS=Arabidopsis thaliana GN=At1g09760 PE=2 SV=2	--	pop:POPTR_830906	U2 small nuclear ribonucleoprotein A'	-	-	-
Unigene14638_All	-1.5507	Down	262	AT4g36980/C7A10_380 [Arabidopsis thaliana]	SFR16_RAT Splicing factor, arginine/serine-rich 16 OS=Rattus norvegicus GN=Sfrs16 PE=2 SV=2	--	vvi:100267903	splicing factor, arginine/serine-rich 16	-	-	-
Unigene14694_All	-1.2022	Down	247	chlorophyll a/b-binding protein type I [Malus x domestica]	CB11_SOLLC Chlorophyll a-b binding protein 6A, chloroplastic OS=Solanum lycopersicum GN=CAB6A PE=2 SV=1	--	pop:POPTR_820261	light-harvesting complex I chlorophyll a/b binding protein 1	GO:0009765//photosynthesis, light harvesting	GO:0046872//metal ion binding	GO:0009521;GO:0009507//chloroplast
Unigene14699_All	1.0077	Up	526	proteinase inhibitor [Trifolium repens]	SUBL_ARATH Subtilisin-like protease OS=Arabidopsis thaliana GN=ARA12 PE=1 SV=1	--	osa:4334194	subtilisin [EC:3.4.21.62]	GO:0006508//proteolysis	GO:0004252//serine-type endopeptidase activity	-
Unigene14712_All	-1.0302	Down	540	ROPGEF11 (RHO GUANYL-NUCLEOTIDE EXCHANGE FACTOR 11); Rho guanyl-nucleotide exchange factor [Arabidopsis thaliana] >gi|38454092|gb|AAR20740.1| At1g52250 [Arabidopsis thaliana] >gi|46402458|gb|AAS92331.1| At1g52250 [Arabidopsis thaliana]	DYL1_RAT Dynein light chain 1, cytoplasmic OS=Rattus norvegicus GN=Dynll1 PE=1 SV=1	--	ppp:PHYPADRAFT_151365	dynein light chain LC8-type	GO:0007017//microtubule-based process	-	GO:0005875//microtubule associated complex
Unigene14731_All	1.6595	Up	282	leucine-rich repeat protein [x Citrofortunella mitis]	SERK1_ARATH Somatic embryogenesis receptor kinase 1 OS=Arabidopsis thaliana GN=SERK1 PE=1 SV=2	--	rcu:RCOM_0186340	somatic embryogenesis receptor kinase 1 [EC:2.7.10.1 2.7.11.1]	GO:0007165//signal transduction	GO:0005515//protein binding	GO:0016023//cytoplasmic membrane-bounded vesicle
Unigene14734_All	1.8243	Up	349	cytochrome P450 [Populus trichocarpa] >gi|222838808|gb|EEE77159.1| cytochrome P450 [Populus trichocarpa]	C82A1_PEA Cytochrome P450 82A1 (Fragment) OS=Pisum sativum GN=CYP82A1 PE=2 SV=2	--	ath:AT4G31940	[EC:1.14.-.-]	-	-	-
Unigene14739_All	-1.059	Down	437	SYP81 (SYNTAXIN OF PLANTS 81); SNAP receptor/ protein binding [Arabidopsis thaliana] >gi|148887020|sp|P59277.2|SYP81_ARATH RecName: Full=Syntaxin-81; Short=AtSYP81	SYP81_ARATH Syntaxin-81 OS=Arabidopsis thaliana GN=SYP81 PE=2 SV=2	--	pop:POPTR_567325	syntaxin 18	-	-	-
Unigene14746_All	-1.6575	Down	1555	myosin XI [Nicotiana tabacum]	MYOJ_DICDI Myosin-J heavy chain OS=Dictyostelium discoideum GN=myoJ PE=4 SV=2	Myosin heavy chain	--	--	-	GO:0003779//actin binding;GO:0005524//ATP binding;GO:0003774//motor activity	GO:0016459//myosin complex
Unigene14765_All	1.0669	Up	1002	binding / inositol or phosphatidylinositol kinase/ phosphotransferase, alcohol group as acceptor [Arabidopsis thaliana]	TRA1_SCHPO Transcription-associated protein 1 OS=Schizosaccharomyces pombe GN=tra1 PE=2 SV=1	Phosphatidylinositol kinase and protein kinases of the PI-3 kinase family	pop:POPTR_827059	transformation/transcription domain-associated protein	-	-	-
Unigene14767_All	1.3268	Up	240	HSP associated protein like [Arabidopsis thaliana] >gi|7269113|emb|CAB79222.1| HSP associated protein like [Arabidopsis thaliana]	F10AL_ARATH FAM10 family protein At4g22670 OS=Arabidopsis thaliana GN=At4g22670 PE=1 SV=1	--	osa:4327973	suppressor of tumorigenicity protein 13	GO:0046686//response to cadmium ion	-	-
Unigene14773_All	-1.73	Down	414	Cell wall mannoprotein with similarity to Tir1p, Tir2p, Tir3p, and Tir4p; expressed under anaerobic conditions, completely repressed during aerobic growth [Saccharomyces cerevisiae] >gi|1352944|sp|P47179.1|DAN4_YEAST RecName: Full=Cell wall protein DAN4; AltName: Full=Delayed anaerobic protein 4; Flags: Precursor >gi|285813037|tpg|DAA08935.1| TPA: Cell wall mannoprotein with similarity to Tir1p, …	DAN4_YEAST Cell wall protein DAN4 OS=Saccharomyces cerevisiae GN=DAN4 PE=2 SV=1	--	rcu:RCOM_0995430	peptide-O-fucosyltransferase [EC:2.4.1.221]	-	-	GO:0005618//cell wall
Unigene14774_All	-1.1356	Down	308	glutamate-gated kainate-type ion channel receptor subunit GluR5 [Populus trichocarpa] >gi|222861896|gb|EEE99438.1| glutamate-gated kainate-type ion channel receptor subunit GluR5 [Populus trichocarpa]	GLR35_ARATH Glutamate receptor 3.5 OS=Arabidopsis thaliana GN=GLR3.5 PE=2 SV=2	--	ath:AT1G05200	glutamate receptor, ionotropic, other eukaryote	-	-	-
Unigene1478_All	1.6405	Up	375	RecName: Full=Probable leucine-rich repeat receptor-like protein kinase At2g33170; Flags: Precursor >gi|224589539|gb|ACN59303.1| leucine-rich repeat receptor-like protein kinase [Arabidopsis thaliana]	HSL1_ARATH Receptor-like protein kinase HSL1 OS=Arabidopsis thaliana GN=HSL1 PE=2 SV=1	Leucine-rich repeat (LRR) protein	ath:AT1G28440	[EC:2.7.1.-]	-	-	-
Unigene14781_All	1.9035	Up	262	ABC1 family protein [Arabidopsis thaliana]	Y1770_SYNY3 Uncharacterized protein sll1770 OS=Synechocystis sp. (strain PCC 6803) GN=sll1770 PE=3 SV=1	Predicted unusual protein kinase	ath:AT5G50330	aarF domain-containing kinase	GO:0006468//protein amino acid phosphorylation	GO:0004672//protein kinase activity;GO:0005524//ATP binding	GO:0009507//chloroplast
Unigene14782_All	1.0165	Up	642	20S proteasome beta subunit 5 [Citrus maxima]	PSB5A_ARATH Proteasome subunit beta type-5-A OS=Arabidopsis thaliana GN=PBE1 PE=1 SV=1	20S proteasome, alpha and beta subunits	vvi:100261458	20S proteasome subunit beta 5 [EC:3.4.25.1]	GO:0006511//ubiquitin-dependent protein catabolic process	GO:0004298//threonine-type endopeptidase activity	GO:0005839//proteasome core complex;GO:0005634//nucleus;GO:0005829//cytosol
Unigene14783_All	2.0243	Up	264	B73; molybdenum ion binding [Arabidopsis thaliana] >gi|26454618|sp|Q39054.2|CNX1_ARATH RecName: Full=Molybdopterin biosynthesis protein CNX1; AltName: Full=Molybdenum cofactor biosynthesis enzyme CNX1; Includes: RecName: Full=Molybdopterin molybdenumtransferase; Short=MPT Mo-transferase; AltName: Full=Domain E; Includes: RecName: Full=Molybdopterin adenylyltransferase; Short=MPT adenylyltransfera…	CNX1_ARATH Molybdopterin biosynthesis protein CNX1 OS=Arabidopsis thaliana GN=CNX1 PE=1 SV=2	Molybdopterin biosynthesis enzyme	rcu:RCOM_0953150	molybdopterin biosynthesis protein MoeA	GO:0006777//Mo-molybdopterin cofactor biosynthetic process	-	GO:0016023//cytoplasmic membrane-bounded vesicle
Unigene14785_All	-2.264	Down	731	ubiquitin fusion degradation UFD1 family protein [Arabidopsis thaliana] >gi|44917441|gb|AAS49045.1| At2g29070 [Arabidopsis thaliana] >gi|45773886|gb|AAS76747.1| At2g29070 [Arabidopsis thaliana] >gi|111609944|gb|ABH11522.1| UFD1c [synthetic construct]	UFD1_DICDI Ubiquitin fusion degradation protein 1 homolog OS=Dictyostelium discoideum GN=ufd1 PE=3 SV=1	Ubiquitin fusion-degradation protein	--	--	GO:0006511//ubiquitin-dependent protein catabolic process	-	-
Unigene14789_All	1.3643	Up	410	Os03g0114900 [Oryza sativa (japonica cultivar-group)] >gi|27476098|gb|AAO17029.1| Putative mitochondrial inner membrane protein [Oryza sativa Japonica Group] >gi|108705843|gb|ABF93638.1| Mitochondrial import inner membrane translocase subunit Tim17 family protein, expressed [Oryza sativa (japonica cultivar-group)] >gi|113547218|dbj|BAF10661.1| Os03g0114900 [Oryza sativa Japonica Group]	TIM23_SCHPO Mitochondrial import inner membrane translocase subunit tim23 OS=Schizosaccharomyces pombe GN=tim23 PE=2 SV=1	Mitochondrial import inner membrane translocase, subunit TIM22	--	--	-	-	-
Unigene14802_All	-2.0857	Down	529	global transcription factor group [Populus trichocarpa] >gi|222853925|gb|EEE91472.1| global transcription factor group [Populus trichocarpa]	SPT6_EMENI Transcription elongation factor spt6 OS=Emericella nidulans GN=spt6 PE=3 SV=1	Transcriptional accessory protein	pop:POPTR_560322	transcription elongation factor SPT6	GO:0006139//nucleobase, nucleoside, nucleotide and nucleic acid metabolic process	-	-
Unigene14813_All	-1.099	Down	735	Os07g0595800 [Oryza sativa (japonica cultivar-group)] >gi|113611704|dbj|BAF22082.1| Os07g0595800 [Oryza sativa Japonica Group]	UXT_DICDI Protein UXT homolog OS=Dictyostelium discoideum GN=DDB_G0285389 PE=3 SV=1	Predicted prefoldin, molecular chaperone implicated in de novo protein folding	--	--	-	-	-
Unigene14818_All	-1.6465	Down	959	N-acetylglucosaminyltransferase I [Solanum tuberosum]	MGAT1_ARATH Alpha-1,3-mannosyl-glycoprotein 2-beta-N-acetylglucosaminyltransferase OS=Arabidopsis thaliana GN=GNTI PE=1 SV=1	--	pop:POPTR_1085909	alpha-1,3-mannosyl-glycoprotein beta-1,2-N-acetylglucosaminyltransferase [EC:2.4.1.101]	GO:0006487//protein amino acid N-linked glycosylation	GO:0003827//alpha-1,3-mannosylglycoprotein 2-beta-N-acetylglucosaminyltransferase activity	GO:0000139//Golgi membrane;GO:0016023//cytoplasmic membrane-bounded vesicle
Unigene14825_All	-3.1268	Down	380	Os02g0217800 [Oryza sativa (japonica cultivar-group)] >gi|113535832|dbj|BAF08215.1| Os02g0217800 [Oryza sativa Japonica Group]	NSUN5_MOUSE Putative methyltransferase NSUN5 OS=Mus musculus GN=Nsun5 PE=2 SV=2	tRNA and rRNA cytosine-C5-methylases	--	--	-	-	GO:0009536//plastid
Unigene1483_All	4.4289	Up	279	RecName: Full=ATP synthase subunit b', chloroplastic; AltName: Full=ATPase subunit II; AltName: Full=ATP synthase F(0) sector subunit b'; Flags: Precursor >gi|394755|emb|CAA50520.1| CF(o)II ATP synthase subunit 9 [Spinacia oleracea]	ATPX_SPIOL ATP synthase subunit b', chloroplastic OS=Spinacia oleracea GN=ATPG PE=1 SV=2	--	vvi:100250997	F-type H??òq? ATPase subunit b [EC:3.6.3.14]	GO:0006810//transport	-	GO:0044464//cell part
Unigene14835_All	1.0153	Up	696	RecName: Full=60S ribosomal protein L35 >gi|6984224|gb|AAF34800.1|AF227980_1 60S ribosomal protein L35 [Euphorbia esula]	RL35_EUPES 60S ribosomal protein L35 OS=Euphorbia esula GN=RPL35 PE=2 SV=1	Ribosomal protein L29	pop:POPTR_813935	large subunit ribosomal protein L35e	GO:0042254//ribosome biogenesis;GO:0006412//translation	GO:0003735//structural constituent of ribosome	GO:0022625//cytosolic large ribosomal subunit
Unigene14839_All	-1.0005	Down	782	chromatin binding [Arabidopsis thaliana] >gi|66792606|gb|AAY56405.1| At1g02740 [Arabidopsis thaliana]	MO4L1_RAT Mortality factor 4-like protein 1 OS=Rattus norvegicus GN=Morf4l1 PE=2 SV=1	--	pop:POPTR_287204	mortality factor 4-like protein 1	-	-	-
Unigene14853_All	-1.3069	Down	1454	RecName: Full=Uncharacterized protein At5g41620 >gi|51536470|gb|AAU05473.1| At5g41620 [Arabidopsis thaliana] >gi|53850503|gb|AAU95428.1| At5g41620 [Arabidopsis thaliana]	Y5162_ARATH Uncharacterized protein At5g41620 OS=Arabidopsis thaliana GN=At5g41620 PE=1 SV=1	ATPase involved in DNA repair	--	--	-	-	GO:0009536//plastid
Unigene14859_All	-1.8364	Down	488	RNA recognition motif (RRM)-containing protein [Arabidopsis thaliana] >gi|15451046|gb|AAK96794.1| splicing factor-like protein [Arabidopsis thaliana]	RBM25_HUMAN RNA-binding protein 25 OS=Homo sapiens GN=RBM25 PE=1 SV=3	Protein implicated in ribosomal biogenesis, Nop56p homolog	vvi:100243992	RNA-binding protein 39	-	-	-
Unigene1487_All	-1.468	Down	907	EMB2757 (EMBRYO DEFECTIVE 2757); nucleotide binding [Arabidopsis thaliana] >gi|75674124|dbj|BAE44475.1| WD repeat protein [Arabidopsis thaliana]	GNB1L_MOUSE Guanine nucleotide-binding protein subunit beta-like protein 1 OS=Mus musculus GN=Gnb1l PE=2 SV=2	--	cre:CHLREDRAFT_193970	G protein beta subunit-like	GO:0007165//signal transduction;GO:0016043//cellular component organization	-	GO:0043231//intracellular membrane-bounded organelle;GO:0044444//cytoplasmic part;GO:0016020//membrane
Unigene14875_All	1.1793	Up	953	PREDICTED: similar to GTP-binding family protein [Vitis vinifera]	LSG1_DROME Large subunit GTPase 1 homolog OS=Drosophila melanogaster GN=ns3 PE=1 SV=1	Predicted GTPases	olu:OSTLU_2179		-	GO:0005525//GTP binding	GO:0005622//intracellular
Unigene14876_All	-1.9804	Down	391	ribosomal protein S18 [Citrus sinensis] >gi|122166161|sp|Q09MF6.1|RR18_CITSI RecName: Full=30S ribosomal protein S18, chloroplastic >gi|113952644|gb|ABI49042.1| ribosomal protein S18 [Citrus sinensis]	RR18_CITSI 30S ribosomal protein S18, chloroplastic OS=Citrus sinensis GN=rps18 PE=3 SV=1	Ribosomal protein S18	vvi:4025061	small subunit ribosomal protein S18	GO:0006412//translation	GO:0003735//structural constituent of ribosome;GO:0019843//rRNA binding	GO:0005840//ribosome;GO:0009570//chloroplast stroma;GO:0005739//mitochondrion
Unigene14879_All	-1.1387	Down	1191	calmodulin-related [Arabidopsis thaliana] >gi|11762206|gb|AAG40381.1|AF325029_1 At1g73440 [Arabidopsis thaliana]	CETN1_MOUSE Centrin-1 OS=Mus musculus GN=Cetn1 PE=2 SV=1	--	cre:CHLREDRAFT_142283	high mobility group protein B1	-	-	-
Unigene14891_All	-1.4297	Down	723	RecName: Full=Pathogenesis-related genes transcriptional activator PTI6; AltName: Full=PTO-interacting protein 6 >gi|2213785|gb|AAC49741.1| Pti6 [Solanum lycopersicum]	PTI6_SOLLC Pathogenesis-related genes transcriptional activator PTI6 OS=Solanum lycopersicum GN=PTI6 PE=2 SV=1	--	ath:AT3G15210	EREBP-like factor	-	-	-
Unigene14898_All	1.0183	Up	543	Os11g0602900 [Oryza sativa (japonica cultivar-group)] >gi|77551808|gb|ABA94605.1| peptidyl-prolyl cis-trans isomerase, cyclophilin-type family protein, expressed [Oryza sativa (japonica cultivar-group)] >gi|77551809|gb|ABA94606.1| peptidyl-prolyl cis-trans isomerase, cyclophilin-type family protein, expressed [Oryza sativa (japonica cultivar-group)] >gi|77551810|gb|ABA94607.1| peptidyl-prolyl cis…	PPI1_BRUSU Probable peptidyl-prolyl cis-trans isomerase OS=Brucella suis GN=ppi PE=3 SV=1	Peptidyl-prolyl cis-trans isomerase (rotamase) - cyclophilin family	olu:OSTLU_14660	peptidyl-prolyl cis-trans isomerase-like 1 [EC:5.2.1.8]	GO:0006457//protein folding	GO:0003755//peptidyl-prolyl cis-trans isomerase activity	-
Unigene14901_All	1.391	Up	509	GR-RBP3 (glycine-rich RNA-binding protein 3); ATP binding / RNA binding [Arabidopsis thaliana] >gi|16974556|gb|AAL31194.1| AT5g61030/maf19_30 [Arabidopsis thaliana] >gi|21928059|gb|AAM78058.1| AT5g61030/maf19_30 [Arabidopsis thaliana]	GRP2_ARATH Glycine-rich RNA-binding protein 2, mitochondrial OS=Arabidopsis thaliana GN=GRP2 PE=1 SV=1	RNA-binding proteins (RRM domain)	pop:POPTR_712972	cold-inducible RNA-binding protein	-	-	-
Unigene14902_All	-1.3479	Down	502	VQ motif-containing protein [Arabidopsis thaliana] >gi|32189295|gb|AAP75802.1| At2g35230 [Arabidopsis thaliana]	VASP_DICDI Protein VASP homolog OS=Dictyostelium discoideum GN=vasp PE=1 SV=1	Periplasmic protein TonB, links inner and outer membranes	zma:100272538	small nuclear ribonucleoprotein B and B'	-	-	-
Unigene14905_All	1.3501	Up	634	proline-rich family protein [Arabidopsis thaliana] >gi|145334741|ref|NP_001078716.1| proline-rich family protein [Arabidopsis thaliana] >gi|1465364|emb|CAA59059.1| GPRP [Arabidopsis thaliana] >gi|15529252|gb|AAK97720.1| AT5g45350/MFC19_1 [Arabidopsis thaliana] >gi|16974403|gb|AAL31127.1| AT5g45350/MFC19_1 [Arabidopsis thaliana]	GRP3_DAUCA Glycine-rich protein A3 OS=Daucus carota PE=2 SV=1	Predicted integral membrane protein	cre:CHLREDRAFT_205828	pre-mRNA-processing factor 40	-	-	-
Unigene14908_All	1.1865	Up	470	protein SUR2 [Zea mays]	YOOF_SCHPO Uncharacterized hydroxylase C887.15c OS=Schizosaccharomyces pombe GN=SPBC887.15c PE=1 SV=1	Sterol desaturase	--	--	-	-	-
Unigene14910_All	1.3556	Up	527	Os03g0712700 [Oryza sativa (japonica cultivar-group)] >gi|13324798|gb|AAK18846.1|AC082645_16 phosphoglucomutase [Oryza sativa Japonica Group] >gi|17981609|gb|AAL51086.1|AF455812_1 phosphoglucomutase [Oryza sativa] >gi|113549537|dbj|BAF12980.1| Os03g0712700 [Oryza sativa Japonica Group]	PGMC_SOLTU Phosphoglucomutase, cytoplasmic OS=Solanum tuberosum GN=PGM1 PE=2 SV=1	Phosphoglucomutase	osa:4333895	phosphoglucomutase [EC:5.4.2.2]	-	-	-
Unigene14912_All	-1.1689	Down	1000	ankyrin-kinase [Medicago truncatula]	SHKC_DICDI Dual specificity protein kinase shkC OS=Dictyostelium discoideum GN=shkC PE=3 SV=1	Serine/threonine protein kinase	ath:AT5G11850	sterile alpha motif and leucine zipper containing kinase AZK [EC:2.7.11.25]	-	-	-
Unigene14913_All	1.0036	Up	558	SYNC3; ATP binding / aminoacyl-tRNA ligase/ asparagine-tRNA ligase/ aspartate-tRNA ligase/ nucleic acid binding / nucleotide binding [Arabidopsis thaliana] >gi|20140327|sp|Q9SSK1.1|SYNC3_ARATH RecName: Full=Asparaginyl-tRNA synthetase, cytoplasmic 3; AltName: Full=Asparagine--tRNA ligase 3; Short=AsnRS 3 >gi|5902407|gb|AAD55509.1|AC008148_19 Similar to asparaginyl-tRNA synthetases [Arabidopsis th…	SYNC3_ARATH Asparaginyl-tRNA synthetase, cytoplasmic 3 OS=Arabidopsis thaliana GN=SYNC3 PE=2 SV=1	Aspartyl/asparaginyl-tRNA synthetases	pop:POPTR_745198	asparaginyl-tRNA synthetase [EC:6.1.1.22]	-	-	-
Unigene14915_All	1.0314	Up	835	ubiquitin activating enzyme 2 [Nicotiana tabacum]	UBE11_WHEAT Ubiquitin-activating enzyme E1 1 OS=Triticum aestivum GN=UBA1 PE=1 SV=1	Dinucleotide-utilizing enzymes involved in molybdopterin and thiamine biosynthesis family 2	vvi:100260899	ubiquitin-activating enzyme E1 [EC:6.3.2.19]	-	-	-
Unigene1494_All	1.3257	Up	355	AT3G27380 [Arabidopsis thaliana]	DHSB2_ARATH Succinate dehydrogenase [ubiquinone] iron-sulfur subunit 2, mitochondrial OS=Arabidopsis thaliana GN=SDH2-2 PE=1 SV=2	Succinate dehydrogenase/fumarate reductase, Fe-S protein subunit	rcu:RCOM_0530950	succinate dehydrogenase (ubiquinone) iron-sulfur protein [EC:1.3.5.1]	-	-	-
Unigene14940_All	-1.3971	Down	1173	Os02g0167500 [Oryza sativa (japonica cultivar-group)] >gi|113535538|dbj|BAF07921.1| Os02g0167500 [Oryza sativa Japonica Group]	RBM5_XENTR RNA-binding protein 5 OS=Xenopus tropicalis GN=rbm5 PE=2 SV=1	--	pop:POPTR_800597	RNA-binding protein 5/10	-	-	-
Unigene14946_All	2.3798	Up	510	RecName: Full=Probable pre-mRNA-splicing factor ATP-dependent RNA helicase >gi|9293935|dbj|BAB01838.1| pre-mRNA splicing factor ATP-dependent RNA helicase-like protein [Arabidopsis thaliana]	DHX8_ARATH Probable pre-mRNA-splicing factor ATP-dependent RNA helicase OS=Arabidopsis thaliana GN=At3g26560 PE=1 SV=2	--	vvi:100241659	ATP-dependent RNA helicase DHX8/PRP22 [EC:3.6.4.13]	-	-	-
Unigene14948_All	-1.6499	Down	718	DNA-3-methyladenine glycosylase (MAG) [Arabidopsis thaliana] >gi|2833373|sp|Q39147.1|3MG_ARATH RecName: Full=DNA-3-methyladenine glycosylase; AltName: Full=3-methyladenine DNA glycosidase >gi|12322001|gb|AAG51039.1|AC069473_1 DNA-3-methlyadenine glycosylase (MAG); 45351-46783 [Arabidopsis thaliana] >gi|429157|emb|CAA53763.1| 3-methyladenine glycosylase [Arabidopsis thaliana] >gi|10998145|dbj|BAB0…	3MG_ARATH DNA-3-methyladenine glycosylase OS=Arabidopsis thaliana GN=MAG PE=2 SV=1	3-methyladenine DNA glycosylase	rcu:RCOM_0278080	DNA-3-methyladenine glycosylase [EC:3.2.2.21]	-	-	-
Unigene14956_All	-1.2071	Down	603	KEU (keule); protein transporter [Arabidopsis thaliana] >gi|150421587|sp|Q9C5X3.2|KEULE_ARATH RecName: Full=SNARE-interacting protein KEULE	KEULE_ARATH SNARE-interacting protein KEULE OS=Arabidopsis thaliana GN=KEU PE=1 SV=2	Proteins involved in synaptic transmission and general secretion, Sec1 family	--	--	-	-	-
Unigene14960_All	-1.2478	Down	1134	chromatin remodeling complex subunit [Populus trichocarpa] >gi|222851428|gb|EEE88975.1| chromatin remodeling complex subunit [Populus trichocarpa]	SNF21_SCHPO Chromatin structure-remodeling complex subunit snf21 OS=Schizosaccharomyces pombe GN=snf21 PE=1 SV=1	Superfamily II DNA/RNA helicases, SNF2 family	vvi:100264840	SWI/SNF-related matrix-associated actin-dependent regulator of chromatin subfamily A member 2/4 [EC:3.6.1.-]	-	-	-
Unigene14982_All	-1.504	Down	1667	flavonoid 3'-hydroxylase [Populus trichocarpa] >gi|222858137|gb|EEE95684.1| flavonoid 3'-hydroxylase [Populus trichocarpa]	F3PH_PETHY Flavonoid 3'-monooxygenase OS=Petunia hybrida GN=CYP75B2 PE=2 SV=1	Cytochrome P450	vvi:100232999	flavonoid 3'-monooxygenase [EC:1.14.13.21]	-	-	-
Unigene14986_All	-1.9169	Down	1177	Pc21g19350 [Penicillium chrysogenum Wisconsin 54-1255] >gi|211590637|emb|CAP96832.1| Pc21g19350 [Penicillium chrysogenum Wisconsin 54-1255]	YH5D_SCHPO Uncharacterized serine-rich protein C215.13 OS=Schizosaccharomyces pombe GN=SPBC215.13 PE=1 SV=1	Putative archaeal flagellar protein D/E	sbi:SORBI_09g030590	translation initiation factor IF-2 unclassified subunit	-	-	-
Unigene14989_All	-1.2434	Down	830	RSP31; RNA binding / nucleic acid binding / nucleotide binding [Arabidopsis thaliana] >gi|26454661|sp|P92964.2|RSP31_ARATH RecName: Full=Arginine/serine-rich-splicing factor RSP31 >gi|16612268|gb|AAL27502.1|AF439831_1 AT3g61860/F21F14_30 [Arabidopsis thaliana] >gi|21928093|gb|AAM78075.1| AT3g61860/F21F14_30 [Arabidopsis thaliana]	RSP31_ARATH Arginine/serine-rich-splicing factor RSP31 OS=Arabidopsis thaliana GN=RSP31 PE=1 SV=2	RNA-binding proteins (RRM domain)	osa:4344256	splicing factor, arginine/serine-rich 1/9	-	-	-
Unigene14992_All	-1.7824	Down	2403	PREDICTED: similar to EBS1 (EMS-MUTAGENIZED BRI1 SUPPRESSOR 1); UDP-glucose:glycoprotein glucosyltransferase/ transferase, transferring glycosyl groups / transferase, transferring hexosyl groups [Vitis vinifera]	UGGG1_HUMAN UDP-glucose:glycoprotein glucosyltransferase 1 OS=Homo sapiens GN=UGCGL1 PE=1 SV=3	--	vvi:100256709	UDP-glucose:glycoprotein glucosyltransferase [EC:2.4.1.-]	-	-	-
Unigene14994_All	1.3014	Up	459	fatty acid elongase 3-ketoacyl-CoA synthase [Brassica napus]	KCS1_ARATH 3-ketoacyl-CoA synthase 1 OS=Arabidopsis thaliana GN=KCS1 PE=1 SV=1	Predicted naringenin-chalcone synthase	--	--	-	-	-
Unigene15002_All	3.7877	Up	611	PREDICTED: germin-like protein 2 [Vitis vinifera] >gi|111379986|gb|ABH09468.1| germin-like protein 2 [Vitis vinifera]	GL24_ARATH Germin-like protein subfamily 2 member 4 OS=Arabidopsis thaliana GN=GLP10 PE=2 SV=1	Thermophilic glucose-6-phosphate isomerase and related metalloenzymes	--	--	-	-	-
Unigene15003_All	-2.2586	Down	431	putRNAbp29 [Cleome spinosa]	K1853_HUMAN Uncharacterized protein KIAA1853 OS=Homo sapiens GN=KIAA1853 PE=2 SV=1	DNA-directed RNA polymerase, beta' subunit/160 kD subunit	osa:4345455	transformer-2 protein	-	-	-
Unigene15005_All	1.2114	Up	1134	armadillo/beta-catenin repeat family protein / F-box family protein [Arabidopsis thaliana] >gi|75219086|sp|O22161.1|ADLO1_ARATH RecName: Full=Protein ARABIDILLO 1; AltName: Full=F-box only protein 5 >gi|2344894|gb|AAC31834.1| F-box protein family, AtFBX5 [Arabidopsis thaliana]	ADLO1_ARATH Protein ARABIDILLO 1 OS=Arabidopsis thaliana GN=FBX5 PE=1 SV=1	--	ath:AT1G77000	F-box and leucine-rich repeat protein 1 (S-phase kinase-associated protein 2)	-	-	-
Unigene15006_All	1.4071	Up	663	PREDICTED: similar to ABC transporter family protein [Vitis vinifera]	AB15B_ARATH ABC transporter B family member 15 OS=Arabidopsis thaliana GN=ABCB15 PE=1 SV=1	ABC-type multidrug transport system, ATPase and permease components	ppp:PHYPADRAFT_59717	ATP-binding cassette, subfamily B (MDR/TAP), member 1	-	-	-
Unigene15009_All	1.589	Up	371	adenylate kinase family-like protein [Solanum tuberosum]	KADC1_ARATH Probable adenylate kinase 1, chloroplastic OS=Arabidopsis thaliana GN=At2g37250 PE=2 SV=1	Adenylate kinase and related kinases	ppp:PHYPADRAFT_145834	adenylate kinase [EC:2.7.4.3]	-	-	-
Unigene15023_All	-1.3335	Down	601	MDAR4 (MONODEHYDROASCORBATE REDUCTASE 4); monodehydroascorbate reductase (NADH) [Arabidopsis thaliana] >gi|50401174|sp|Q9LK94.1|MDAR2_ARATH RecName: Full=Probable monodehydroascorbate reductase, cytoplasmic isoform 2; Short=MDAR 2 >gi|11994487|dbj|BAB02528.1| cytosolic monodehydroascorbate reductase [Arabidopsis thaliana]	MDAR2_ARATH Probable monodehydroascorbate reductase, cytoplasmic isoform 2 OS=Arabidopsis thaliana GN=At3g27820 PE=2 SV=1	Uncharacterized NAD(FAD)-dependent dehydrogenases	ath:AT3G27820	monodehydroascorbate reductase (NADH) [EC:1.6.5.4]	-	-	-
Unigene15024_All	1.2891	Up	1208	ACC oxidase 1 [Gossypium hirsutum]	ACCO_ACTDE 1-aminocyclopropane-1-carboxylate oxidase OS=Actinidia deliciosa GN=ACO PE=2 SV=1	Isopenicillin N synthase and related dioxygenases	pop:POPTR_573016	aminocyclopropanecarboxylate oxidase [EC:1.14.17.4]	-	-	-
Unigene15031_All	-1.0236	Down	431	HYP1 [Arabidopsis thaliana]	PHM7_YEAST Phosphate metabolism protein 7 OS=Saccharomyces cerevisiae GN=PHM7 PE=1 SV=1	Uncharacterized integral membrane protein	--	--	-	-	-
Unigene15032_All	2.5331	Up	389	serine O-acetyltransferase 1 [Glycine max]	SAT3_ARATH Serine acetyltransferase 3, mitochondrial OS=Arabidopsis thaliana GN=SAT3 PE=1 SV=3	Serine acetyltransferase	vvi:100246391	serine O-acetyltransferase [EC:2.3.1.30]	-	-	-
Unigene1504_All	1.2386	Up	608	alcohol dehydrogenase class III [Solanum lycopersicum]	ADHX_ORYSI Alcohol dehydrogenase class-3 OS=Oryza sativa subsp. indica GN=ADHIII PE=3 SV=1	Zn-dependent alcohol dehydrogenases, class III	ath:AT5G43940	S-(hydroxymethyl)glutathione dehydrogenase / alcohol dehydrogenase [EC:1.1.1.284 1.1.1.1]	GO:0055114//oxidation reduction;GO:0006069//ethanol oxidation	GO:0004022//alcohol dehydrogenase (NAD) activity;GO:0051903//S-(hydroxymethyl)glutathione dehydrogenase activity;GO:0008270//zinc ion binding	GO:0005737//cytoplasm
Unigene15057_All	1.0616	Up	814	ER6 protein [Solanum lycopersicum]	USPAL_ARATH Universal stress protein A-like protein OS=Arabidopsis thaliana GN=At3g01520 PE=1 SV=2	Universal stress protein UspA and related nucleotide-binding proteins	--	--	-	-	-
Unigene15060_All	1.2614	Up	700	AT5g08140/T22D6_80 [Arabidopsis thaliana] >gi|23507797|gb|AAN38702.1| At5g08140/T22D6_80 [Arabidopsis thaliana]	CIP8_ARATH E3 ubiquitin-protein ligase CIP8 OS=Arabidopsis thaliana GN=CIP8 PE=1 SV=1	RING-finger-containing ubiquitin ligase	ath:AT2G40830	E3 ubiquitin-protein ligase RNF115/126 [EC:6.3.2.19]	-	-	-
Unigene15066_All	1.0589	Up	926	Glutamine amidotransferase class-I [Medicago truncatula]	YL126_YEAST Putative glutamine amidotransferase YLR126C OS=Saccharomyces cerevisiae GN=YLR126C PE=1 SV=1	GMP synthase - Glutamine amidotransferase domain	--	--	-	-	-
Unigene1508_All	1.4239	Up	335	EMB2770 (EMBRYO DEFECTIVE 2770); RNA splicing factor, transesterification mechanism [Arabidopsis thaliana]	PRP6_MOUSE Pre-mRNA-processing factor 6 OS=Mus musculus GN=Prpf6 PE=2 SV=1	--	sbi:SORBI_08g016670	pre-mRNA-processing factor 6	GO:0006508//proteolysis;GO:0019252//starch biosynthetic process;GO:0000398//nuclear mRNA splicing, via spliceosome	GO:0004181//metallocarboxypeptidase activity;GO:0008270//zinc ion binding	GO:0009568
Unigene15109_All	-1.1726	Down	832	dehydroquinate dehydratase/ shikimate dehydrogenase [Populus trichocarpa] >gi|222861143|gb|EEE98685.1| dehydroquinate dehydratase/ shikimate dehydrogenase [Populus trichocarpa]	DHQSD_ARATH Bifunctional 3-dehydroquinate dehydratase/shikimate dehydrogenase, chloroplastic OS=Arabidopsis thaliana GN=EMB3004 PE=1 SV=1	Shikimate 5-dehydrogenase	osa:4325444	3-dehydroquinate dehydratase / shikimate dehydrogenase [EC:4.2.1.10 1.1.1.25]	-	-	-
Unigene15132_All	-1.2444	Down	972	Met-10 like family protein / kelch repeat-containing protein [Arabidopsis thaliana] >gi|75162488|sp|Q8W4K1.1|TYW23_ARATH RecName: Full=tRNA wybutosine-synthesizing protein 2/3/4; Includes: RecName: Full=tRNA wybutosine-synthesizing protein 3 homolog; Includes: RecName: Full=tRNA wybutosine synthesizing protein 2 homolog >gi|17064868|gb|AAL32588.1| Unknown protein [Arabidopsis thaliana] >gi|307254…	TYW23_ARATH tRNA wybutosine-synthesizing protein 2/3/4 OS=Arabidopsis thaliana GN=At4g04670 PE=2 SV=1	Predicted methyltransferase	--	--	-	-	-
Unigene1514_All	-1.9659	Down	259	60S ribosomal protein L6-like protein [Panax quinquefolius]	RL6_MESCR 60S ribosomal protein L6 OS=Mesembryanthemum crystallinum GN=RPL6 PE=2 SV=1	--	vvi:100252724	large subunit ribosomal protein L6e	GO:0006412//translation	GO:0003735//structural constituent of ribosome	GO:0005840//ribosome
Unigene15140_All	1.1988	Up	664	WD-40 repeat family protein [Arabidopsis thaliana]	WDR85_HUMAN WD repeat-containing protein 85 OS=Homo sapiens GN=WDR85 PE=2 SV=2	--	ath:AT2G32950	E3 ubiquitin-protein ligase RFWD2 [EC:6.3.2.19]	-	-	-
Unigene15142_All	1.1187	Up	947	VHA-A3 (VACUOLAR PROTON ATPASE A3); ATPase [Arabidopsis thaliana] >gi|16974583|gb|AAL31187.1| AT4g39080/F19H22_180 [Arabidopsis thaliana] >gi|27363224|gb|AAO11531.1| At4g39080/F19H22_180 [Arabidopsis thaliana]	VATM_DICDI Vacuolar proton translocating ATPase 100 kDa subunit OS=Dictyostelium discoideum GN=vatM PE=1 SV=2	Archaeal/vacuolar-type H?? subunit I	pop:POPTR_821153	V-type H??òq? ATPase subunit I [EC:3.6.3.14]	-	-	-
Unigene15151_All	1.6865	Up	866	glutaredoxin [Populus trichocarpa] >gi|222861419|gb|EEE98961.1| glutaredoxin [Populus trichocarpa]	GRXS9_ARATH Monothiol glutaredoxin-S9 OS=Arabidopsis thaliana GN=GRXS9 PE=2 SV=1	--	osa:4329999	glutaredoxin 3	-	-	-
Unigene15162_All	1.3418	Up	1081	glycoside hydrolase family 28 protein / polygalacturonase (pectinase) family protein [Arabidopsis thaliana] >gi|11762132|gb|AAG40344.1|AF324992_1 AT3g62110 [Arabidopsis thaliana]	PGLR_VITVI Probable polygalacturonase OS=Vitis vinifera GN=GSVIVT00026920001 PE=1 SV=1	Endopolygalacturonase	ath:AT5G17200	polygalacturonase [EC:3.2.1.15]	-	-	-
Unigene1517_All	-1.006	Down	489	serine/threonine protein kinase [Camellia sinensis]	SRK2A_ARATH Serine/threonine-protein kinase SRK2A OS=Arabidopsis thaliana GN=SRK2A PE=1 SV=1	Serine/threonine protein kinase	ath:AT1G10940	protein-serine/threonine kinase [EC:2.7.11.-]	GO:0006468//protein amino acid phosphorylation;GO:0006970//response to osmotic stress	GO:0005524//ATP binding;GO:0004674//protein serine/threonine kinase activity	-
Unigene15170_All	-1.0915	Down	896	At3g52220 [Arabidopsis thaliana]	MMTA2_BOVIN Multiple myeloma tumor-associated protein 2 homolog OS=Bos taurus GN=MMTAG2 PE=2 SV=1	--	ppp:PHYPADRAFT_149955	ATP-dependent RNA helicase DDX46/PRP5 [EC:3.6.4.13]	-	-	-
Unigene15173_All	1.0047	Up	718	acyl:coa ligase [Populus trichocarpa] >gi|222857219|gb|EEE94766.1| acyl:coa ligase [Populus trichocarpa]	4CLL5_ARATH 4-coumarate--CoA ligase-like 5 OS=Arabidopsis thaliana GN=4CLL5 PE=1 SV=2	Acyl-CoA synthetases (AMP-forming)/AMP-acid ligases II	ath:AT1G20510	OPC-8:0 CoA ligase 1 [EC:6.2.1.-]	-	-	-
Unigene15176_All	1.4499	Up	796	MRPL11 (MITOCHONDRIAL RIBOSOMAL PROTEIN L11); structural constituent of ribosome [Arabidopsis thaliana] >gi|5830791|emb|CAB54877.1| ribosomal protein L11 homolog [Arabidopsis thaliana] >gi|7270500|emb|CAB80265.1| ribosomal protein L11 homolog [Arabidopsis thaliana] >gi|21618064|gb|AAM67114.1| ribosomal protein L11-like protein [Arabidopsis thaliana] >gi|98961097|gb|ABF59032.1| At4g35490 [Arabidop…	RM19_SCHPO 60S ribosomal protein L19, mitochondrial OS=Schizosaccharomyces pombe GN=mrpl19 PE=2 SV=1	Ribosomal protein L11	olu:OSTLU_13461	large subunit ribosomal protein L11	-	-	-
Unigene15181_All	1.5701	Up	533	aspartyl aminopeptidase-like protein [Arabidopsis thaliana] >gi|9758446|dbj|BAB08975.1| aspartyl aminopeptidase [Arabidopsis thaliana]	DNPEP_DICDI Aspartyl aminopeptidase OS=Dictyostelium discoideum GN=dnpep PE=3 SV=1	Aspartyl aminopeptidase	ath:AT5G04710	aspartyl aminopeptidase [EC:3.4.11.21]	-	-	-
Unigene15188_All	-1.2676	Down	1070	PSAG (PHOTOSYSTEM I SUBUNIT G) [Arabidopsis thaliana] >gi|20143884|sp|Q9S7N7.1|PSAG_ARATH RecName: Full=Photosystem I reaction center subunit V, chloroplastic; AltName: Full=PSI-G; Flags: Precursor >gi|11692916|gb|AAG40061.1|AF324710_1 At1g55670 [Arabidopsis thaliana] >gi|14190363|gb|AAK55662.1|AF378859_1 At1g55670/F20N2_3 [Arabidopsis thaliana] >gi|5734520|emb|CAB52748.1| photosystem I subunit V…	PSAG_ARATH Photosystem I reaction center subunit V, chloroplastic OS=Arabidopsis thaliana GN=PSAG PE=1 SV=1	--	ath:AT1G55670	photosystem I subunit V	-	-	-
Unigene15210_All	-1.1285	Down	603	chromatin remodeling complex subunit [Populus trichocarpa] >gi|222864608|gb|EEF01739.1| chromatin remodeling complex subunit [Populus trichocarpa]	ISW2_ARATH Putative chromatin-remodeling complex ATPase chain OS=Arabidopsis thaliana GN=At3g06400 PE=2 SV=2	--	vvi:100244281	SWI/SNF-related matrix-associated actin-dependent regulator of chromatin subfamily A member 5 [EC:3.6.1.-]	-	-	-
Unigene15212_All	-1.6424	Down	823	Os03g0831900 [Oryza sativa (japonica cultivar-group)] >gi|108711920|gb|ABF99715.1| expressed protein [Oryza sativa (japonica cultivar-group)] >gi|113550269|dbj|BAF13712.1| Os03g0831900 [Oryza sativa Japonica Group]	ZMAT2_MOUSE Zinc finger matrin-type protein 2 OS=Mus musculus GN=Zmat2 PE=2 SV=1	--	rcu:RCOM_1434620	U4/U6.U5 tri-snRNP component SNU23	-	-	-
Unigene15220_All	1.1572	Up	700	CDK activating kinase [Nicotiana tabacum]	CDKD1_ORYSJ Cyclin-dependent kinase D-1 OS=Oryza sativa subsp. japonica GN=CDKD-1 PE=1 SV=1	Serine/threonine protein kinase	rcu:RCOM_0243690	cyclin-dependent kinase 7 [EC:2.7.11.22]	-	-	-
Unigene15239_All	-1.4495	Down	998	aquaporin PIP2;4 [Gossypium hirsutum]	PIP27_ARATH Aquaporin PIP2-7 OS=Arabidopsis thaliana GN=PIP2-7 PE=1 SV=2	Glycerol uptake facilitator and related permeases (Major Intrinsic Protein Family)	ath:AT4G35100	aquaporin PIP	-	-	-
Unigene15246_All	2.0855	Up	525	cysteine protease Cp2 [Actinidia deliciosa]	RD21A_ARATH Cysteine proteinase RD21a OS=Arabidopsis thaliana GN=RD21A PE=1 SV=1	--	ath:AT1G47128	[EC:3.4.22.-]	-	-	-
Unigene15267_All	-1.4506	Down	908	DnaJ homologue [Pisum sativum]	DNAJ_THEEB Chaperone protein dnaJ OS=Thermosynechococcus elongatus (strain BP-1) GN=dnaJ PE=3 SV=2	DnaJ-class molecular chaperone with C-terminal Zn finger domain	rcu:RCOM_0901080	molecular chaperone DnaJ	-	-	-
Unigene15270_All	-2.0685	Down	930	ethylene-responsive element binding protein [Gossypium barbadense]	ERF4_TOBAC Ethylene-responsive transcription factor 4 OS=Nicotiana tabacum GN=ERF4 PE=1 SV=1	--	ath:AT3G15210	EREBP-like factor	-	-	-
Unigene15286_All	-1.1767	Down	1670	ATNAP6 (NON-INTRINSIC ABC PROTEIN 6); protein binding / transporter [Arabidopsis thaliana] >gi|75180162|sp|Q9LQK7.1|AB7I_ARATH RecName: Full=Protein ABCI7, chloroplastic; AltName: Full=ABC transporter I family member 7; Short=ABC transporter ABCI.7; Short=AtABCI7; AltName: Full=Non-intrinsic ABC protein 6; AltName: Full=Plastid SufD-like protein; Flags: Precursor >gi|8920626|gb|AAF81348.1|AC00776…	AB7I_ARATH Protein ABCI7, chloroplastic OS=Arabidopsis thaliana GN=ABCI7 PE=1 SV=1	ABC-type transport system involved in Fe-S cluster assembly, permease component	vvi:100260803	Fe-S cluster assembly protein SufD	-	-	-
Unigene15292_All	1.0176	Up	570	Os01g0178000 [Oryza sativa (japonica cultivar-group)] >gi|113531719|dbj|BAF04102.1| Os01g0178000 [Oryza sativa Japonica Group]	AAT_THEAQ Aspartate aminotransferase OS=Thermus aquaticus GN=aspC PE=3 SV=1	Aspartate/tyrosine/aromatic aminotransferase	ppp:PHYPADRAFT_85525	aminotransferase [EC:2.6.1.-]	-	-	-
Unigene15307_All	1.4486	Up	295	glycosyl transferase family 1 protein [Arabidopsis thaliana]	ALG1_DICDI Chitobiosyldiphosphodolichol beta-mannosyltransferase OS=Dictyostelium discoideum GN=alg1 PE=2 SV=1	Glycosyltransferase	pop:POPTR_583054	beta-1,4-mannosyltransferase [EC:2.4.1.142]	-	-	-
Unigene15312_All	-1.608	Down	780	Os02g0267000 [Oryza sativa (japonica cultivar-group)] >gi|113536040|dbj|BAF08423.1| Os02g0267000 [Oryza sativa Japonica Group]	PLSP1_ARATH Chloroplast processing peptidase OS=Arabidopsis thaliana GN=PLSP1 PE=2 SV=2	Signal peptidase I	vvi:100252527	signal peptidase I [EC:3.4.21.89]	-	-	-
Unigene15323_All	-1.1704	Down	782	leucine-rich repeat family protein / protein kinase family protein [Glycine max]	HERK1_ARATH Receptor-like protein kinase HERCULES OS=Arabidopsis thaliana GN=HERK1 PE=1 SV=1	Serine/threonine protein kinase	ath:AT5G38990	interleukin-1 receptor-associated kinase 4 [EC:2.7.11.1]	-	-	-
Unigene15327_All	1.7015	Up	284	ADP-ribosylation factor [Hyacinthus orientalis]	ARF_VIGUN ADP-ribosylation factor OS=Vigna unguiculata GN=ARF PE=2 SV=3	GTPase SAR1 and related small G proteins	osa:4339157	Arf/Sar family, other	-	-	-
Unigene15342_All	-1.1815	Down	716	basic helix-loop-helix (bHLH) family protein [Arabidopsis thaliana] >gi|75308807|sp|Q9C690.1|BH122_ARATH RecName: Full=Transcription factor bHLH122; AltName: Full=Transcription factor EN 70; AltName: Full=bHLH transcription factor bHLH122; AltName: Full=Basic helix-loop-helix protein 122; Short=bHLH 122; Short=AtbHLH122	BH122_ARATH Transcription factor bHLH122 OS=Arabidopsis thaliana GN=BHLH122 PE=2 SV=1	FOG: TPR repeat	cre:CHLREDRAFT_145462	E1A/CREB-binding protein [EC:2.3.1.48]	-	-	-
Unigene15350_All	1.4914	Up	377	Os11g0194800 [Oryza sativa (japonica cultivar-group)] >gi|62733950|gb|AAX96059.1| dna-directed rna polymerase ii 8.2 kda polypeptide (ec 2.7.7.6)(rpb10) (rp10) (abc10) [Oryza sativa Japonica Group] >gi|113644643|dbj|BAF27784.1| Os11g0194800 [Oryza sativa Japonica Group]	RPAB5_ARATH DNA-directed RNA polymerases I, II, and III subunit RPABC5 OS=Arabidopsis thaliana GN=At1g61700 PE=2 SV=1	DNA-directed RNA polymerase, subunit N (RpoN/RPB10)	vvi:100267114	DNA-directed RNA Polymerase II subunit L	-	-	-
Unigene15364_All	-1.415	Down	1202	PREDICTED: similar to Adenylate kinase [Vitis vinifera]	KAD_PRUAR Adenylate kinase OS=Prunus armeniaca PE=2 SV=1	Adenylate kinase and related kinases	ath:AT5G26667	UMP-CMP kinase [EC:2.7.4.- 2.7.4.14]	-	-	-
Unigene15371_All	-1.3487	Down	827	phosphoenolpyruvate carboxylase kinase [Glycine max] >gi|23297184|gb|AAN12516.1| phosphoenolpyruvate carboxylase kinase [Glycine max] >gi|34809054|gb|AAQ82624.1| phosphoenolpyruvate-carboxylase kinase [Glycine max] >gi|34809056|gb|AAQ82625.1| phosphoenolpyruvate-carboxylase kinase [Glycine max]	CDPKX_ARATH Calcium-dependent protein kinase 33 OS=Arabidopsis thaliana GN=CPK33 PE=2 SV=1	Serine/threonine protein kinase	pop:POPTR_287767	calcium-dependent protein kinase [EC:2.7.11.1]	-	-	-
Unigene15376_All	-1.4598	Down	380	Os11g0689400 [Oryza sativa (japonica cultivar-group)]	RH40_ARATH DEAD-box ATP-dependent RNA helicase 40 OS=Arabidopsis thaliana GN=RH40 PE=2 SV=1	Molecular chaperone	cre:CHLREDRAFT_195849	splicing factor, arginine/serine-rich 1/9	-	-	-
Unigene15395_All	-1.6285	Down	669	ubiquitin activating enzyme [Arabidopsis thaliana]	SAE1_DICDI SUMO-activating enzyme subunit 1 OS=Dictyostelium discoideum GN=sae1 PE=3 SV=1	Dinucleotide-utilizing enzymes involved in molybdopterin and thiamine biosynthesis family 2	vvi:100268076	ubiquitin-like 1-activating enzyme E1 A [EC:6.3.2.19]	-	-	-
Unigene154_All	1.1945	Up	1778	tubulin alpha-8 chain [Populus trichocarpa] >gi|222862297|gb|EEE99803.1| tubulin alpha-8 chain [Populus trichocarpa]	TBA3_ELEIN Tubulin alpha-3 chain OS=Eleusine indica GN=TUBA3 PE=2 SV=1	Tubulin	vvi:100260286	tubulin alpha	-	-	-
Unigene15405_All	1.0518	Up	582	emb2184 (embryo defective 2184); structural constituent of ribosome [Arabidopsis thaliana] >gi|75172893|sp|Q9FWS4.1|RK31_ARATH RecName: Full=50S ribosomal protein L31, chloroplastic; AltName: Full=CL31; AltName: Full=Protein EMBRYO DEFECTIVE 2184; Flags: Precursor >gi|189096149|pdb|3BBO|1 Chain 1, Homology Model For The Spinach Chloroplast 50s Subunit Fitted To 9.4a Cryo-Em Map Of The 70s Chloror…	RK31_ARATH 50S ribosomal protein L31, chloroplastic OS=Arabidopsis thaliana GN=RPL31 PE=1 SV=1	Ribosomal protein L31	--	--	-	-	-
Unigene15433_All	-1.0681	Down	1820	protein kinase KIPK [Arabidopsis thaliana]	KPK1_PHAVU Protein kinase PVPK-1 OS=Phaseolus vulgaris PE=2 SV=1	Serine/threonine protein kinase	ath:AT5G47750	protein-serine/threonine kinase [EC:2.7.11.-]	-	-	-
Unigene15445_All	-1.3632	Down	554	RecName: Full=Carbon catabolite repressor protein 4 homolog 3; Short=CCR4 homolog 3	CCR4C_ARATH Carbon catabolite repressor protein 4 homolog 3 OS=Arabidopsis thaliana GN=CCR4-3 PE=2 SV=2	mRNA deadenylase, exonuclease subunit and related nucleases	cme:CMJ074C	CCR4-NOT transcription complex subunit 6 [EC:3.1.-.-]	-	-	-
Unigene15453_All	-1.3837	Down	360	Os03g0290500 [Oryza sativa (japonica cultivar-group)] >gi|113548267|dbj|BAF11710.1| Os03g0290500 [Oryza sativa Japonica Group]	SAC1_XENLA Phosphatidylinositide phosphatase SAC1 OS=Xenopus laevis GN=sacm1l PE=2 SV=1	Phosphoinositide polyphosphatase (Sac family)	--	--	-	-	-
Unigene15468_All	-1.5194	Down	455	NF-YB11 (NUCLEAR FACTOR Y, SUBUNIT B11); transcription factor [Arabidopsis thaliana]	DPOE3_RAT DNA polymerase epsilon subunit 3 OS=Rattus norvegicus GN=Pole3 PE=2 SV=1	Class 2 transcription repressor NC2, beta subunit (Dr1)	osa:4347894	DNA polymerase epsilon subunit 3 [EC:2.7.7.7]	-	-	-
Unigene15469_All	-1.564	Down	500	HMGB1 (HIGH MOBILITY GROUP B 1); DNA binding / chromatin binding / structural constituent of chromatin / transcription factor [Arabidopsis thaliana] >gi|145332807|ref|NP_001078269.1| HMGB1 (HIGH MOBILITY GROUP B 1); DNA binding / chromatin binding / structural constituent of chromatin / transcription factor [Arabidopsis thaliana] >gi|2832357|emb|CAA74400.1| HMG protein [Arabidopsis thaliana] >gi|…	HMGL_SOYBN HMG1/2-like protein OS=Glycine max PE=2 SV=1	Chromatin-associated proteins containing the HMG domain	rcu:RCOM_0644150	high mobility group protein B1	-	-	-
Unigene1547_All	1.1308	Up	506	lycopene cyclase [Citrus x paradisi]	LCYB_TOBAC Lycopene beta cyclase, chloroplastic OS=Nicotiana tabacum GN=LCY1 PE=2 SV=1	--	pop:POPTR_667325	lycopene beta cyclase [EC:1.14.-.-]	GO:0016117//carotenoid biosynthetic process	GO:0016705//oxidoreductase activity, acting on paired donors, with incorporation or reduction of molecular oxygen	-
Unigene15471_All	-1.1475	Down	806	syntaxin [Glycine max]	SYP21_ARATH Syntaxin-21 OS=Arabidopsis thaliana GN=SYP21 PE=1 SV=1	t-SNARE complex subunit, syntaxin	ath:AT5G16830	syntaxin 7	-	-	-
Unigene1548_All	-1.5063	Down	1116	ATP binding / protein kinase [Arabidopsis thaliana] >gi|209863162|gb|ACI88739.1| At5g50330 [Arabidopsis thaliana]	Y889_SYNY3 Uncharacterized protein slr0889 OS=Synechocystis sp. (strain PCC 6803) GN=slr0889 PE=3 SV=1	Predicted unusual protein kinase	ath:AT5G50330	aarF domain-containing kinase	GO:0006468//protein amino acid phosphorylation	GO:0005524//ATP binding;GO:0004672//protein kinase activity	-
Unigene15496_All	-2.4945	Down	589	HT1 protein kinase [Zea mays]	HT1_ARATH Serine/threonine-protein kinase HT1 OS=Arabidopsis thaliana GN=HT1 PE=1 SV=1	Serine/threonine protein kinase	ath:AT5G11850	sterile alpha motif and leucine zipper containing kinase AZK [EC:2.7.11.25]	-	-	-
Unigene155_All	-1.8728	Down	2760	structural constituent of ribosome [Arabidopsis thaliana]	Y8484_DICDI Uncharacterized protein DDB_G0271670 OS=Dictyostelium discoideum GN=DDB_G0271670 PE=4 SV=1	Cellobiohydrolase A (1,4-beta-cellobiosidase A)	ath:AT5G15140	aldose 1-epimerase [EC:5.1.3.3]	-	-	-
Unigene15504_All	1.0646	Up	296	oxidoreductase family protein [Arabidopsis thaliana] >gi|73921136|sp|Q9SZ83.1|Y4967_ARATH RecName: Full=Uncharacterized oxidoreductase At4g09670 >gi|4538897|emb|CAB39634.1| AX110P-like protein [Arabidopsis thaliana] >gi|7267662|emb|CAB78090.1| AX110P-like protein [Arabidopsis thaliana] >gi|21554042|gb|AAM63123.1| AX110P-like protein [Arabidopsis thaliana]	Y4967_ARATH Uncharacterized oxidoreductase At4g09670 OS=Arabidopsis thaliana GN=At4g09670 PE=1 SV=1	Predicted dehydrogenases and related proteins	--	--	-	-	-
Unigene15508_All	1.0441	Up	258	Os08g0278966 [Oryza sativa Japonica Group]	SF3BA_ARATH Uncharacterized protein At3g23325 OS=Arabidopsis thaliana GN=At3g23325 PE=2 SV=1	--	vvi:100247773	splicing factor 3B subunit 5	-	-	-
Unigene15521_All	-1.4628	Down	490	RecName: Full=50S ribosomal protein L35, chloroplastic; AltName: Full=CL35; Flags: Precursor >gi|189096153|pdb|3BBO|5 Chain 5, Homology Model For The Spinach Chloroplast 50s Subunit Fitted To 9.4a Cryo-Em Map Of The 70s Chlororibosome >gi|170139|gb|AAA34043.1| ribosomal protein L35 [Spinacia oleracea]	RK35_SPIOL 50S ribosomal protein L35, chloroplastic OS=Spinacia oleracea GN=RPL35 PE=1 SV=1	Ribosomal protein L35	--	--	-	-	-
Unigene15524_All	-1.3856	Down	368	calcium dependent protein kinase 22 [Populus trichocarpa] >gi|222841961|gb|EEE79508.1| calcium dependent protein kinase 22 [Populus trichocarpa]	CDPK3_ARATH Calcium-dependent protein kinase 3 OS=Arabidopsis thaliana GN=CPK3 PE=1 SV=1	--	vvi:100265650	calcium-dependent protein kinase [EC:2.7.11.1]	-	-	-
Unigene15526_All	-1.2069	Down	416	STRS1 (STRESS RESPONSE SUPPRESSOR 1); ATP binding / ATP-dependent helicase/ helicase/ nucleic acid binding [Arabidopsis thaliana] >gi|75333350|sp|Q9C551.1|RH5_ARATH RecName: Full=DEAD-box ATP-dependent RNA helicase 5	RH5_ARATH DEAD-box ATP-dependent RNA helicase 5 OS=Arabidopsis thaliana GN=RH5 PE=2 SV=1	Superfamily II DNA and RNA helicases	cme:CMR479C	ATP-dependent RNA helicase DDX5/DBP2 [EC:3.6.4.13]	-	-	-
Unigene15527_All	1.4155	Up	427	26S proteasome regulatory particle non-ATPase subunit 8 [Elaeis guineensis]	PSD7_ARATH Probable 26S proteasome non-ATPase regulatory subunit 7 OS=Arabidopsis thaliana GN=RPN8 PE=2 SV=1	Predicted metal-dependent protease of the PAD1/JAB1 superfamily	vvi:100247677	26S proteasome regulatory subunit N8	-	-	-
Unigene15533_All	-1.2753	Down	729	sporulation protein-related [Arabidopsis thaliana]	YCF45_PORPU Uncharacterized protein ycf45 OS=Porphyra purpurea GN=ycf45 PE=3 SV=1	Uncharacterized protein conserved in bacteria	--	--	-	-	-
Unigene15536_All	1.0468	Up	724	RecName: Full=Isoamylase 2, chloroplastic; Short=AtISA2; AltName: Full=Protein DEBRANCHING ENZYME 1; Flags: Precursor >gi|3850573|gb|AAC72113.1| Similar to gi|1652733 glycogen operon protein GlgX from Synechocystis sp. genome gb|D90908. ESTs gb|H36690, gb|AA712462, gb|AA651230 and gb|N95932 come from this gene [Arabidopsis thaliana]	ISOA2_ARATH Isoamylase 2, chloroplastic OS=Arabidopsis thaliana GN=ISA2 PE=1 SV=2	Type II secretory pathway, pullulanase PulA and related glycosidases	ath:AT4G09020	glycogen operon protein GlgX [EC:3.2.1.-]	-	-	-
Unigene15546_All	-1.806	Down	803	Histidine triad (HIT) protein [Medicago truncatula]	ZB14_MAIZE 14 kDa zinc-binding protein OS=Zea mays GN=ZBP14 PE=1 SV=1	Diadenosine tetraphosphate (Ap4A) hydrolase and other HIT family hydrolases	--	--	-	-	-
Unigene15560_All	2.3066	Up	575	cytochrome P450 [Populus trichocarpa] >gi|222849313|gb|EEE86860.1| cytochrome P450 [Populus trichocarpa]	C86A1_ARATH Cytochrome P450 86A1 OS=Arabidopsis thaliana GN=CYP86A1 PE=1 SV=2	--	ath:AT3G56630	[EC:1.14.-.-]	-	-	-
Unigene15567_All	1.0947	Up	741	protein kinase [Glycine max]	HERK1_ARATH Receptor-like protein kinase HERCULES OS=Arabidopsis thaliana GN=HERK1 PE=1 SV=1	--	ath:AT5G38990	interleukin-1 receptor-associated kinase 4 [EC:2.7.11.1]	-	-	-
Unigene15570_All	1.2726	Up	738	6-phosphogluconate dehydrogenase [Glycine max]	6PGD_CHLPN 6-phosphogluconate dehydrogenase, decarboxylating OS=Chlamydia pneumoniae GN=gnd PE=3 SV=1	6-phosphogluconate dehydrogenase	vvi:100246134	6-phosphogluconate dehydrogenase [EC:1.1.1.44]	-	-	-
Unigene15592_All	1.743	Up	572	strictosidine synthase 1 precursor [Zea mays]	APMAP_HUMAN Adipocyte plasma membrane-associated protein OS=Homo sapiens GN=APMAP PE=1 SV=2	Gluconolactonase	--	--	-	-	-
Unigene15595_All	2.2561	Up	497	peroxidase [Populus trichocarpa]	PER42_ARATH Peroxidase 42 OS=Arabidopsis thaliana GN=PER42 PE=1 SV=2	--	ath:AT4G21960	peroxidase [EC:1.11.1.7]	-	-	-
Unigene15596_All	1.3758	Up	687	RecName: Full=Uncharacterized protein At5g39570 >gi|16604364|gb|AAL24188.1| AT5g39570/MIJ24_40 [Arabidopsis thaliana] >gi|23308191|gb|AAN18065.1| At5g39570/MIJ24_40 [Arabidopsis thaliana]	Y5957_ARATH Uncharacterized protein At5g39570 OS=Arabidopsis thaliana GN=At5g39570 PE=1 SV=1	Predicted periplasmic or secreted lipoprotein	ath:AT5G04170	calcium-binding protein CML	-	-	-
Unigene15606_All	-1.6119	Down	1060	peroxisomal membrane 22 kDa family protein [Arabidopsis thaliana] >gi|117958761|gb|ABK59685.1| At5g43140 [Arabidopsis thaliana]	PX24D_DICDI PXMP2/4 family protein 4 OS=Dictyostelium discoideum GN=DDB_G0290631 PE=3 SV=1	--	vvi:100247188	protein Mpv17	-	-	-
Unigene15612_All	1.0391	Up	416	AtRFC1 (replication factor C 1); ATP binding / DNA binding / DNA clamp loader/ nucleoside-triphosphatase/ nucleotide binding [Arabidopsis thaliana] >gi|13374860|emb|CAC34494.1| replication factor C large subunit-like protein [Arabidopsis thaliana] >gi|48958527|gb|AAT47816.1| At5g22010 [Arabidopsis thaliana]	RFC1_HUMAN Replication factor C subunit 1 OS=Homo sapiens GN=RFC1 PE=1 SV=4	ATPase involved in DNA replication	vvi:100249625	replication factor C subunit 1	-	-	-
Unigene15613_All	1.4231	Up	744	ent-kaurene oxidase [Malus x domestica]	KO1_ARATH Ent-kaurene oxidase OS=Arabidopsis thaliana GN=KO1 PE=1 SV=2	Cytochrome P450	ath:AT5G25900	ent-kaurene oxidase [EC:1.14.13.78]	-	-	-
Unigene15622_All	1.782	Up	480	cytochrome P450 [Populus trichocarpa] >gi|222841386|gb|EEE78933.1| cytochrome P450 [Populus trichocarpa]	CP3A5_HUMAN Cytochrome P450 3A5 OS=Homo sapiens GN=CYP3A5 PE=1 SV=1	Cytochrome P450	ath:AT5G24960	[EC:1.14.-.-]	-	-	-
Unigene15627_All	1.4409	Up	576	Chaperonin Cpn60/TCP-1; Phosphatidylinositol-4-phosphate 5-kinase; Zinc finger, FYVE/PHD-type [Medicago truncatula]	FYV1_MOUSE FYVE finger-containing phosphoinositide kinase OS=Mus musculus GN=Pikfyve PE=1 SV=2	Chaperonin GroEL (HSP60 family)	vvi:100254952	1-phosphatidylinositol-3-phosphate 5-kinase [EC:2.7.1.150]	-	-	-
Unigene1563_All	-1.3054	Down	350	RNA-binding region RNP-1 (RNA recognition motif); Calcium-binding EF-hand [Medicago truncatula]	Y8484_DICDI Uncharacterized protein DDB_G0271670 OS=Dictyostelium discoideum GN=DDB_G0271670 PE=4 SV=1	Cellobiohydrolase A (1,4-beta-cellobiosidase A)	olu:OSTLU_27083	peptidylprolyl isomerase [EC:5.2.1.8]	-	-	GO:0005783//endoplasmic reticulum
Unigene15631_All	-1.1501	Down	356	RecName: Full=Putative N6-adenosine-methyltransferase MT-A70-like >gi|87162716|gb|ABD28511.1| MT-A70 [Medicago truncatula]	MTA70_MEDTR Putative N6-adenosine-methyltransferase MT-A70-like OS=Medicago truncatula GN=MtrDRAFT_AC148918g15v1 PE=3 SV=1	--	osa:4330284	mRNA (2'-O-methyladenosine-N6-)-methyltransferase [EC:2.1.1.62]	-	-	-
Unigene15634_All	-1.1702	Down	1136	aspartyl protease family protein [Arabidopsis thaliana] >gi|20196976|gb|AAB87120.2| expressed protein [Arabidopsis thaliana] >gi|20197046|gb|AAM14894.1| expressed protein [Arabidopsis thaliana]	NEP1_NEPGR Aspartic proteinase nepenthesin-1 OS=Nepenthes gracilis GN=nep1 PE=1 SV=1	--	ath:AT5G22850	[EC:2.7.1.-]	-	-	-
Unigene15639_All	-1.3482	Down	333	histone H1 [Populus trichocarpa] >gi|222864767|gb|EEF01898.1| histone H1 [Populus trichocarpa]	H1_SOLLC Histone H1 OS=Solanum lycopersicum PE=3 SV=1	--	sbi:SORBI_01g005010	histone H1/5	-	-	-
Unigene15641_All	2.464	Up	380	photosystem II protein D2 [Lathyrus sativus] >gi|293338677|gb|ADE43649.1| photosystem II protein D2 [Lathyrus sativus]	PSBD_VITVI Photosystem II D2 protein OS=Vitis vinifera GN=psbD PE=3 SV=1	--	vvi:4025083	photosystem II PsbD protein	-	-	-
Unigene15648_All	1.0003	Up	625	succinate dehydrogenase iron-protein subunit-like [Arabidopsis thaliana]	DHSB2_ARATH Succinate dehydrogenase [ubiquinone] iron-sulfur subunit 2, mitochondrial OS=Arabidopsis thaliana GN=SDH2-2 PE=1 SV=2	Succinate dehydrogenase/fumarate reductase, Fe-S protein subunit	rcu:RCOM_0530950	succinate dehydrogenase (ubiquinone) iron-sulfur protein [EC:1.3.5.1]	-	-	-
Unigene1565_All	-1.082	Down	382	SNL2 (SIN3-LIKE 2) [Arabidopsis thaliana]	SIN3_ARATH Paired amphipathic helix protein Sin3 OS=Arabidopsis thaliana GN=SIN3 PE=1 SV=2	--	vvi:100254234	paired amphipathic helix protein Sin3a	-	-	-
Unigene15663_All	1.8069	Up	418	RecName: Full=Oxygen-evolving enhancer protein 1, chloroplastic; Short=OEE1; AltName: Full=33 kDa subunit of oxygen evolving system of photosystem II; AltName: Full=OEC 33 kDa subunit; AltName: Full=33 kDa thylakoid membrane protein; Flags: Precursor >gi|505482|emb|CAA45701.1| 33 kDa polypeptide of water-oxidizing complex of photosystem II [Nicotiana tabacum]	PSBO_TOBAC Oxygen-evolving enhancer protein 1, chloroplastic OS=Nicotiana tabacum GN=PSBO PE=2 SV=1	--	pop:POPTR_813989	photosystem II PsbO protein	-	-	-
Unigene15664_All	-1.3308	Down	578	At3g10650 [Arabidopsis thaliana]	NU153_RAT Nuclear pore complex protein Nup153 OS=Rattus norvegicus GN=Nup153 PE=1 SV=1	Beta-glucanase/Beta-glucan synthetase	--	--	-	-	-
Unigene15672_All	1.3395	Up	704	high affinity inorganic phosphate transporter [Populus trichocarpa] >gi|222833079|gb|EEE71556.1| high affinity inorganic phosphate transporter [Populus trichocarpa]	PHT13_ARATH Probable inorganic phosphate transporter 1-3 OS=Arabidopsis thaliana GN=PHT1-3 PE=2 SV=1	Permeases of the major facilitator superfamily	ath:AT5G43360	MFS transporter, PHS family, inorganic phosphate transporter	-	-	-
Unigene15680_All	-1.0022	Down	522	RAD23, isoform I [Daucus carota]	RD23C_ARATH Putative DNA repair protein RAD23-3 OS=Arabidopsis thaliana GN=RAD23-3 PE=2 SV=2	Ubiquitin	rcu:RCOM_0352420	UV excision repair protein RAD23	-	-	-
Unigene15704_All	1.3737	Up	691	Os03g0153900 [Oryza sativa (japonica cultivar-group)] >gi|108706244|gb|ABF94039.1| FAD binding domain containing protein, expressed [Oryza sativa (japonica cultivar-group)] >gi|113547471|dbj|BAF10914.1| Os03g0153900 [Oryza sativa Japonica Group]	ABA2_NICPL Zeaxanthin epoxidase, chloroplastic OS=Nicotiana plumbaginifolia GN=ABA2 PE=1 SV=1	2-polyprenyl-6-methoxyphenol hydroxylase and related FAD-dependent oxidoreductases	ath:AT5G67030	zeaxanthin epoxidase [EC:1.14.13.90]	-	-	-
Unigene15706_All	-2.0099	Down	651	EXS, C-terminal [Medicago truncatula]	ERD12_SCHPO Protein ERD1 homolog 2 OS=Schizosaccharomyces pombe GN=SPAC1D4.05c PE=2 SV=1	EXS domain-containing protein	--	--	-	-	-
Unigene15717_All	-1.0599	Down	354	MAR-binding protein [Nicotiana tabacum]	NOP5B_ARATH Probable nucleolar protein 5-2 OS=Arabidopsis thaliana GN=NOP5-2 PE=2 SV=1	Protein implicated in ribosomal biogenesis, Nop56p homolog	--	--	-	-	-
Unigene15726_All	-1.0695	Down	876	translocation protein-related [Arabidopsis thaliana]	SEC62_MOUSE Translocation protein SEC62 OS=Mus musculus GN=Sec62 PE=1 SV=1	--	rcu:RCOM_1578040	translocation protein SEC62	-	-	-
Unigene15739_All	-1.0879	Down	509	aldose 1-epimerase family protein [Arabidopsis thaliana] >gi|58743290|gb|AAW81723.1| At5g14500 [Arabidopsis thaliana] >gi|108385311|gb|ABF85771.1| At5g14500 [Arabidopsis thaliana]	AAPC_CENCI Putative apospory-associated protein C OS=Cenchrus ciliaris PE=2 SV=1	Uncharacterized enzymes related to aldose 1-epimerase	--	--	-	-	-
Unigene15750_All	1.4409	Up	716	ATPC2; enzyme regulator [Arabidopsis thaliana] >gi|461551|sp|Q01909.1|ATPG2_ARATH RecName: Full=ATP synthase gamma chain 2, chloroplastic; AltName: Full=F-ATPase gamma subunit 2; Flags: Precursor >gi|8927649|gb|AAF82140.1|AC034256_4 Identical to ATP sythase gamma subunit (atpC2) from Arabidopsis thaliana gb|M61742 and contains an ATP synthase PF|00231 domain >gi|166788|gb|AAA32833.1| ATP synthase…	ATPG2_ARATH ATP synthase gamma chain 2, chloroplastic OS=Arabidopsis thaliana GN=ATPC2 PE=2 SV=1	F0F1-type ATP synthase, gamma subunit	ath:AT1G15700	F-type H??òq? ATPase subunit gamma [EC:3.6.3.14]	-	-	-
Unigene15771_All	-1.5835	Down	495	acyl-CoA synthetase-like protein [Arabidopsis thaliana]	ACSL5_HUMAN Long-chain-fatty-acid--CoA ligase 5 OS=Homo sapiens GN=ACSL5 PE=2 SV=1	Long-chain acyl-CoA synthetases (AMP-forming)	osa:4334764	long-chain acyl-CoA synthetase [EC:6.2.1.3]	-	-	-
Unigene15791_All	1.8174	Up	442	polyprotein [Musa acuminata subsp. malaccensis]	POL3_DROME Retrovirus-related Pol polyprotein from transposon 17.6 OS=Drosophila melanogaster GN=pol PE=4 SV=1	Transposase and inactivated derivatives	--	--	-	-	-
Unigene15797_All	1.031	Up	1289	S-adenosylmethionine transporter [Nicotiana benthamiana]	SAMC_DROME S-adenosylmethionine mitochondrial carrier protein homolog OS=Drosophila melanogaster GN=CG4743 PE=2 SV=2	--	osa:4332542	mitochondrial carrier protein, MC family	-	-	-
Unigene15800_All	-1.5594	Down	688	SRG3 (senescence-related gene 3); glycerophosphodiester phosphodiesterase/ phosphoric diester hydrolase [Arabidopsis thaliana]	GDE1_ASHGO Glycerophosphodiester phosphodiesterase GDE1 OS=Ashbya gossypii GN=GDE1 PE=3 SV=1	Glycerophosphoryl diester phosphodiesterase	--	--	-	-	-
Unigene15823_All	1.8056	Up	218	flavonol 3-O-glucosyltransferase [Citrus x paradisi]	UGFGT_ARATH Flavonoid 3-O-glucosyltransferase OS=Arabidopsis thaliana GN=UGT78D2 PE=2 SV=1	--	vvi:100233099	anthocyanidin 3-O-glucosyltransferase [EC:2.4.1.115]	-	-	-
Unigene1583_All	-1.8673	Down	234	ATMRP6; ATPase, coupled to transmembrane movement of substances [Arabidopsis thaliana]	AB8C_ARATH ABC transporter C family member 8 OS=Arabidopsis thaliana GN=ABCC8 PE=2 SV=2	ABC-type multidrug transport system, ATPase and permease components	olu:OSTLU_35503	ATP-binding cassette, subfamily C (CFTR/MRP), member 2	-	GO:0016887//ATPase activity;GO:0005524//ATP binding	GO:0016020//membrane
Unigene15831_All	-13.0348	Down	213	INT1 (INOSITOL TRANSPORTER 1); carbohydrate transmembrane transporter/ myo-inositol:hydrogen symporter/ sugar:hydrogen symporter [Arabidopsis thaliana] >gi|75331205|sp|Q8VZR6.1|INT1_ARATH RecName: Full=Probable inositol transporter 1 >gi|84617967|emb|CAJ00303.1| inositol transporter 1 [Arabidopsis thaliana]	INT1_ARATH Probable inositol transporter 1 OS=Arabidopsis thaliana GN=INT1 PE=2 SV=1	Permeases of the major facilitator superfamily	--	--	-	-	-
Unigene15842_All	-1.3099	Down	421	Os01g0931100 [Oryza sativa (japonica cultivar-group)] >gi|113534825|dbj|BAF07208.1| Os01g0931100 [Oryza sativa Japonica Group]	HGNAT_MOUSE Heparan-alpha-glucosaminide N-acetyltransferase OS=Mus musculus GN=Hgsnat PE=1 SV=1	Uncharacterized conserved protein	ath:AT5G27730	heparan-alpha-glucosaminide N-acetyltransferase [EC:2.3.1.78]	-	-	-
Unigene15843_All	-3.5737	Down	248	short chain alcohol dehydrogenase-like protein [Daucus carota]	TRNH1_ARATH Tropinone reductase homolog At1g07440 OS=Arabidopsis thaliana GN=At1g07440 PE=1 SV=1	Dehydrogenases with different specificities (related to short-chain alcohol dehydrogenases)	osa:4332377	tropine dehydrogenase [EC:1.1.1.206]	-	-	-
Unigene15855_All	-1.3043	Down	757	DNAJ heat shock N-terminal domain-containing protein [Arabidopsis thaliana]	JJJ1_YEAST J protein JJJ1 OS=Saccharomyces cerevisiae GN=JJJ1 PE=1 SV=1	--	vvi:100245270	DnaJ homolog subfamily A member 5	-	-	-
Unigene15858_All	-1.2957	Down	1155	seven in absentia (SINA) family protein [Arabidopsis thaliana] >gi|75146779|sp|Q84K34.1|SIL10_ARATH RecName: Full=E3 ubiquitin-protein ligase SINA-like 10; AltName: Full=Seven in absentia-like protein 10	SIL10_ARATH E3 ubiquitin-protein ligase SINA-like 10 OS=Arabidopsis thaliana GN=At5g37930 PE=2 SV=1	--	vvi:100252009	E3 ubiquitin-protein ligase SIAH1 [EC:6.3.2.19]	-	-	-
Unigene15861_All	-12.7099	Down	348	triosphosphate isomerase-like protein type II [Dimocarpus longan]	TPIS_PETHY Triosephosphate isomerase, cytosolic OS=Petunia hybrida GN=TPIP1 PE=2 SV=1	--	vvi:100248352	triosephosphate isomerase (TIM) [EC:5.3.1.1]	-	-	-
Unigene15862_All	-2.1974	Down	285	ERCC1; 5'-flap endonuclease [Arabidopsis thaliana] >gi|55976606|sp|Q9MA98.1|ERCC1_ARATH RecName: Full=DNA excision repair protein ERCC-1; Short=AtERCC1; Short=AtRAD10; AltName: Full=Ultraviolet hypersensitive 7 >gi|9800490|gb|AAF99316.1|AF276082_1 ERCC1 [Arabidopsis thaliana] >gi|15215614|gb|AAK91352.1| AT3g05210/T12H1_18 [Arabidopsis thaliana] >gi|21435979|gb|AAM51569.1| AT3g05210/T12H1_18 [Arab…	ERCC1_ARATH DNA excision repair protein ERCC-1 OS=Arabidopsis thaliana GN=ERCC1 PE=2 SV=1	Nucleotide excision repair endonuclease NEF1, RAD10 subunit	vvi:100244316	DNA excision repair protein ERCC-1	-	-	-
Unigene15870_All	-3.3685	Down	953	ATP-binding/protein serine/threonine kinase [Glycine max]	CRK3_ARATH Cysteine-rich receptor-like protein kinase 3 OS=Arabidopsis thaliana GN=CRK3 PE=2 SV=1	Serine/threonine protein kinase	rcu:RCOM_0186340	somatic embryogenesis receptor kinase 1 [EC:2.7.10.1 2.7.11.1]	-	-	-
Unigene15890_All	-2.7732	Down	403	ROF1 (ROTAMASE FKBP 1); FK506 binding / calmodulin binding / peptidyl-prolyl cis-trans isomerase [Arabidopsis thaliana]	FKB70_ARATH 70 kDa peptidyl-prolyl isomerase OS=Arabidopsis thaliana GN=ROF1 PE=1 SV=2	--	ath:AT3G25230	peptidylprolyl isomerase [EC:5.2.1.8]	-	-	-
Unigene15898_All	-1.495	Down	765	Os01g0810000 [Oryza sativa (japonica cultivar-group)] >gi|73621302|sp|Q8S1Z1.2|UTP11_ORYSJ RecName: Full=Probable U3 small nucleolar RNA-associated protein 11; Short=U3 snoRNA-associated protein 11 >gi|113534111|dbj|BAF06494.1| Os01g0810000 [Oryza sativa Japonica Group]	UTP11_ORYSJ Probable U3 small nucleolar RNA-associated protein 11 OS=Oryza sativa subsp. japonica GN=Os01g0810000 PE=2 SV=2	Uncharacterized conserved protein	--	--	-	-	-
Unigene15902_All	-1.1308	Down	716	RNA recognition motif (RRM)-containing protein [Arabidopsis thaliana]	SART3_MOUSE Squamous cell carcinoma antigen recognized by T-cells 3 OS=Mus musculus GN=Sart3 PE=2 SV=1	--	ppp:PHYPADRAFT_158739	crooked neck	-	-	-
Unigene15903_All	-2.4531	Down	943	CPRD2 [Vigna unguiculata]	RETOL_ARATH Reticuline oxidase-like protein OS=Arabidopsis thaliana GN=At4g20830 PE=1 SV=2	FAD/FMN-containing dehydrogenases	ath:AT2G19500	cytokinin dehydrogenase [EC:1.5.99.12]	-	-	-
Unigene1591_All	-1.582	Down	1214	G6PD4 (GLUCOSE-6-PHOSPHATE DEHYDROGENASE 4); glucose-6-phosphate dehydrogenase [Arabidopsis thaliana] >gi|25452977|sp|Q93ZW0.1|G6PD4_ARATH RecName: Full=Glucose-6-phosphate 1-dehydrogenase 4, chloroplastic; Short=G6PDH4; Short=G6PD4; Flags: Precursor	G6PD4_ARATH Glucose-6-phosphate 1-dehydrogenase 4, chloroplastic OS=Arabidopsis thaliana GN=At1g09420 PE=2 SV=1	Glucose-6-phosphate 1-dehydrogenase	vvi:100254628	glucose-6-phosphate 1-dehydrogenase [EC:1.1.1.49]	-	-	-
Unigene15914_All	-2.6263	Down	458	CTF2A; monooxygenase/ oxidoreductase [Arabidopsis thaliana]	ABA2_NICPL Zeaxanthin epoxidase, chloroplastic OS=Nicotiana plumbaginifolia GN=ABA2 PE=1 SV=1	2-polyprenyl-6-methoxyphenol hydroxylase and related FAD-dependent oxidoreductases	osa:4335984	zeaxanthin epoxidase [EC:1.14.13.90]	-	-	GO:0009536//plastid
Unigene15956_All	-1.6849	Down	460	pasticcino 1 [Arabidopsis thaliana]	PAS1_ARATH Peptidyl-prolyl isomerase PASTICCINO1 OS=Arabidopsis thaliana GN=PAS1 PE=1 SV=2	FOG: TPR repeat	osa:4346090	FK506-binding protein 4/5 [EC:5.2.1.8]	-	-	-
Unigene15959_All	-4.3837	Down	387	RecName: Full=Chaperonin CPN60-1, mitochondrial; AltName: Full=HSP60-1; Flags: Precursor >gi|478785|pir||S29315 chaperonin 60 - cucurbit >gi|12544|emb|CAA50217.1| chaperonin 60 [Cucurbita cv. Kurokawa Amakuri]	CH61_CUCMA Chaperonin CPN60-1, mitochondrial OS=Cucurbita maxima GN=CPN60-1 PE=1 SV=1	Chaperonin GroEL (HSP60 family)	ath:AT3G23990	chaperonin GroEL	GO:0006954//inflammatory response	GO:0005488//binding	GO:0005739//mitochondrion
Unigene15975_All	-2.2411	Down	726	zinc knuckle (CCHC-type) family protein [Arabidopsis thaliana] >gi|145334525|ref|NP_001078608.1| zinc knuckle (CCHC-type) family protein [Arabidopsis thaliana]	HEXP_LEIMA DNA-binding protein HEXBP OS=Leishmania major GN=HEXBP PE=4 SV=1	Arginine methyltransferase-interacting protein, contains RING Zn-finger	olu:OSTLU_44192	cellular nucleic acid-binding protein	-	-	-
Unigene15981_All	-12.821	Down	537	At5g39940 [Arabidopsis thaliana]	Y933_HAEIN Uncharacterized protein HI0933 OS=Haemophilus influenzae GN=HI0933 PE=1 SV=1	Predicted flavoproteins	vvi:100264605		-	-	-
Unigene15992_All	-2.0413	Down	648	Acyl-CoA synthetase [Ricinus communis] >gi|223548343|gb|EEF49834.1| Acyl-CoA synthetase [Ricinus communis]	FCSA_DICDI Fatty acyl-CoA synthetase A OS=Dictyostelium discoideum GN=fcsA PE=1 SV=1	Long-chain acyl-CoA synthetases (AMP-forming)	pop:POPTR_884357	long-chain acyl-CoA synthetase [EC:6.2.1.3]	-	-	-
Unigene15996_All	-1.7532	Down	1622	UDP-glucosyltransferase family 1 protein [Citrus sinensis]	FOGT1_ARATH Flavonol-3-O-glycoside-7-O-glucosyltransferase 1 OS=Arabidopsis thaliana GN=UGT73C6 PE=2 SV=1	--	ath:AT2G36780	UDP-glucosyl transferase 73C [EC:2.4.1.-]	-	-	-
Unigene16007_All	-2.056	Down	387	PREDICTED: similar to ATNMNAT (A. THALIANA NICOTINATE/NICOTINAMIDE MONONUCLEOTIDE ADENYLTRANSFERASE); nicotinamide-nucleotide adenylyltransferase/ nicotinate-nucleotide adenylyltransferase [Vitis vinifera]	NMNA1_HUMAN Nicotinamide mononucleotide adenylyltransferase 1 OS=Homo sapiens GN=NMNAT1 PE=1 SV=1	Nicotinic acid mononucleotide adenylyltransferase	rcu:RCOM_0521840	nicotinamide mononucleotide adenylyltransferase [EC:2.7.7.1 2.7.7.18]	GO:0009058//biosynthetic process	-	-
Unigene16030_All	-1.0727	Down	373	Similar to Arabidopsis 2A6 (gb|X83096). EST gb|T76913 comes from this gene [Arabidopsis thaliana]	ACCH1_ARATH 1-aminocyclopropane-1-carboxylate oxidase homolog 1 OS=Arabidopsis thaliana GN=At1g06620 PE=2 SV=1	Isopenicillin N synthase and related dioxygenases	zma:541977	2-oxoglutarate-dependent dioxygenase [EC:1.14.11.-]	-	-	-
Unigene1605_All	1.6099	Up	364	transporter [Arabidopsis thaliana]	PTR1_ARATH Peptide transporter PTR1 OS=Arabidopsis thaliana GN=PTR1 PE=2 SV=1	--	ppp:PHYPADRAFT_189464	proton-dependent oligopeptide transporter, POT family	-	-	-
Unigene16060_All	-1.3214	Down	577	PDR12 (PLEIOTROPIC DRUG RESISTANCE 12); ATPase, coupled to transmembrane movement of substances [Arabidopsis thaliana] >gi|75336094|sp|Q9M9E1.1|AB40G_ARATH RecName: Full=ABC transporter G family member 40; Short=ABC transporter ABCG.40; Short=AtABCG40; AltName: Full=Pleiotropic drug resistance protein 12 >gi|8072390|gb|AAF71978.1|AC013453_3 Putative ABC transporter [Arabidopsis thaliana] >gi|2814…	AB40G_ARATH ABC transporter G family member 40 OS=Arabidopsis thaliana GN=ABCG40 PE=2 SV=1	ABC-type multidrug transport system, permease component	vvi:100248403	U4/U6 small nuclear ribonucleoprotein PRP3	-	-	-
Unigene16075_All	-1.1592	Down	483	ribosomal protein L11 methyltransferase-related [Arabidopsis thaliana] >gi|10177254|dbj|BAB10722.1| ribosomal protein L11 methyltransferase-like protein [Arabidopsis thaliana]	PRMA_DECAR Ribosomal protein L11 methyltransferase OS=Dechloromonas aromatica (strain RCB) GN=prmA PE=3 SV=1	Ribosomal protein L11 methylase	--	--	-	-	-
Unigene16084_All	-1.5351	Down	219	Os08g0565800 [Oryza sativa (japonica cultivar-group)]	GRS10_ORYSJ Monothiol glutaredoxin-S10 OS=Oryza sativa subsp. japonica GN=GRXS10 PE=2 SV=2	--	rcu:RCOM_1095750	glutaredoxin 3	-	-	-
Unigene16091_All	-4.2113	Down	216	glutathione S-transferase [Cucurbita maxima]	GSTX3_TOBAC Probable glutathione S-transferase OS=Nicotiana tabacum PE=2 SV=1	--	ath:AT2G29440	glutathione S-transferase [EC:2.5.1.18]	-	GO:0016740//transferase activity	-
Unigene16094_All	-1.4913	Down	399	ribonucleotide reductase small subunit [Glycine max]	RIR2A_ARATH Ribonucleoside-diphosphate reductase small chain A OS=Arabidopsis thaliana GN=RNR2A PE=1 SV=2	Ribonucleotide reductase, beta subunit	ath:AT3G23580	ribonucleoside-diphosphate reductase beta chain [EC:1.17.4.1]	GO:0009186//deoxyribonucleoside diphosphate metabolic process	GO:0046914//transition metal ion binding;GO:0004748//ribonucleoside-diphosphate reductase activity	-
Unigene16103_All	-1.9467	Down	1137	CM0545.360.nc [Lotus japonicus]	YAB9_SCHPO Uncharacterized membrane protein C2G11.09 OS=Schizosaccharomyces pombe GN=SPAC2G11.09 PE=2 SV=1	Uncharacterized integral membrane protein	--	--	-	-	-
Unigene16109_All	-1.2076	Down	1234	MURE; ATP binding / acid-amino acid ligase/ ligase [Arabidopsis thaliana]	MURE_GEOKA UDP-N-acetylmuramoyl-L-alanyl-D-glutamate--2, 6-diaminopimelate ligase OS=Geobacillus kaustophilus GN=murE PE=3 SV=1	UDP-N-acetylmuramyl tripeptide synthase	--	--	GO:0009987//cellular process	-	-
Unigene16117_All	-12.8536	Down	336	SAM (and some other nucleotide) binding motif [Medicago truncatula]	MMT1_WOLBI Methionine S-methyltransferase OS=Wollastonia biflora GN=MMT1 PE=1 SV=1	--	ath:AT5G49810	methionine S-methyltransferase [EC:2.1.1.12]	-	GO:0030170//pyridoxal phosphate binding;GO:0030732	GO:0005737//cytoplasm
Unigene16124_All	-3.1166	Down	425	tir-nbs-lrr resistance protein [Populus trichocarpa] >gi|222862376|gb|EEE99882.1| tir-nbs-lrr resistance protein [Populus trichocarpa]	WRK52_ARATH Probable WRKY transcription factor 52 OS=Arabidopsis thaliana GN=WRKY52 PE=2 SV=3	--	ath:AT4G19050	maintenance of ploidy protein MOB1 (MPS1 binder 1)	-	-	-
Unigene16135_All	-1.5819	Down	510	tir-nbs-lrr resistance protein [Populus trichocarpa] >gi|222832117|gb|EEE70594.1| tir-nbs-lrr resistance protein [Populus trichocarpa]	WRK19_ARATH Probable WRKY transcription factor 19 OS=Arabidopsis thaliana GN=WRKY19 PE=2 SV=1	Leucine-rich repeat (LRR) protein	ath:AT4G19050	maintenance of ploidy protein MOB1 (MPS1 binder 1)	-	-	-
Unigene16150_All	-1.5194	Down	498	Os02g0219400 [Oryza sativa (japonica cultivar-group)] >gi|113535843|dbj|BAF08226.1| Os02g0219400 [Oryza sativa Japonica Group]	GPI8_MOUSE GPI-anchor transamidase OS=Mus musculus GN=Pigk PE=2 SV=2	Glycosylphosphatidylinositol transamidase (GPIT), subunit GPI8	cre:CHLREDRAFT_196085	legumain [EC:3.4.22.34]	GO:0006508//proteolysis	GO:0004197//cysteine-type endopeptidase activity	-
Unigene16153_All	-2.6262	Down	505	transcription factor like protein [Arabidopsis thaliana] >gi|7268453|emb|CAB80973.1| transcription factor like protein [Arabidopsis thaliana]	TF2H4_DICDI General transcription factor IIH subunit 4 OS=Dictyostelium discoideum GN=gtf2h4 PE=3 SV=1	RNA polymerase II transcription initiation/nucleotide excision repair factor TFIIH, subunit TFB2	rcu:RCOM_0936010	transcription initiation factor TFIIH subunit H4	-	-	GO:0016023//cytoplasmic membrane-bounded vesicle
Unigene16161_All	-6.1226	Down	374	GroEL-like chaperone, ATPase [Medicago truncatula]	CH62_CUCMA Chaperonin CPN60-2, mitochondrial OS=Cucurbita maxima GN=CPN60-2 PE=1 SV=1	--	rcu:RCOM_1722530	chaperonin GroEL	GO:0006954//inflammatory response;GO:0006457//protein folding	GO:0005515//protein binding;GO:0005524//ATP binding	GO:0005739//mitochondrion
Unigene16177_All	1.1353	Up	601	Homomeric Acetyl-CoA Carboxylase (Hom-ACCase) [Ricinus communis] >gi|223546967|gb|EEF48464.1| Homomeric Acetyl-CoA Carboxylase (Hom-ACCase) [Ricinus communis]	ACACB_HUMAN Acetyl-CoA carboxylase 2 OS=Homo sapiens GN=ACACB PE=1 SV=2	Acetyl-CoA carboxylase, carboxyltransferase component (subunits alpha and beta)	rcu:RCOM_1033990	acetyl-CoA carboxylase / biotin carboxylase [EC:6.4.1.2 6.3.4.14]	GO:0006633//fatty acid biosynthetic process	GO:0009374//biotin binding;GO:0003989//acetyl-CoA carboxylase activity;GO:0005524//ATP binding	-
Unigene16179_All	-1.1301	Down	491	ATGGH2 (gamma-glutamyl hydrolase 2); omega peptidase [Arabidopsis thaliana] >gi|26454629|sp|O65355.2|GGH_ARATH RecName: Full=Gamma-glutamyl hydrolase; AltName: Full=Gamma-Glu-X carboxypeptidase; AltName: Full=Conjugase; AltName: Full=GH; Flags: Precursor	GGH_ARATH Gamma-glutamyl hydrolase OS=Arabidopsis thaliana GN=GGH PE=1 SV=2	--	vvi:100262251	gamma-glutamyl hydrolase [EC:3.4.19.9]	-	GO:0008242//omega peptidase activity	GO:0005615//extracellular space;GO:0016023//cytoplasmic membrane-bounded vesicle;GO:0005618//cell wall
Unigene1618_All	1.5195	Up	367	cysteine protease Cp [Citrus sinensis]	ALEU_ARATH Thiol protease aleurain OS=Arabidopsis thaliana GN=ALEU PE=1 SV=2	--	ath:AT5G60360	cathepsin H [EC:3.4.22.16]	GO:0006508//proteolysis	GO:0005515//protein binding;GO:0004197//cysteine-type endopeptidase activity	-
Unigene16182_All	-2.0413	Down	389	Putative ABC transporter [Arabidopsis thaliana]	AB39G_ARATH ABC transporter G family member 39 OS=Arabidopsis thaliana GN=ABCG39 PE=2 SV=1	ABC-type multidrug transport system, ATPase component	--	--	-	GO:0017111//nucleoside-triphosphatase activity;GO:0000166//nucleotide binding	GO:0016020//membrane
Unigene16189_All	-13.8202	Down	360	ATGSL07 (glucan synthase-like 7); 1,3-beta-glucan synthase/ transferase, transferring glycosyl groups [Arabidopsis thaliana] >gi|189081841|sp|Q9SHJ3.2|CALS7_ARATH RecName: Full=Callose synthase 7; AltName: Full=1,3-beta-glucan synthase; AltName: Full=Protein GLUCAN SYNTHASE-LIKE 7	CALS7_ARATH Callose synthase 7 OS=Arabidopsis thaliana GN=CALS7 PE=2 SV=2	--	rcu:RCOM_0696580	callose synthase [EC:2.4.1.-]	-	-	GO:0016020//membrane
Unigene16201_All	-12.7187	Down	392	MIOX1 (MYO-INISITOL OXYGENASE); inositol oxygenase/ oxidoreductase [Arabidopsis thaliana]	MIOX1_ARATH Inositol oxygenase 1 OS=Arabidopsis thaliana GN=MIOX1 PE=2 SV=1	--	ath:AT1G14520	inositol oxygenase [EC:1.13.99.1]	GO:0019310//inositol catabolic process	GO:0005506//iron ion binding;GO:0050113//inositol oxygenase activity	GO:0005737//cytoplasm
Unigene16208_All	1.4837	Up	375	Os08g0493900 [Oryza sativa (japonica cultivar-group)] >gi|113624094|dbj|BAF24039.1| Os08g0493900 [Oryza sativa Japonica Group]	ELP2_DANRE Elongator complex protein 2 OS=Danio rerio GN=elp2 PE=2 SV=1	--	rcu:RCOM_0576880	elongator complex protein 2	GO:0034960;GO:0044238//primary metabolic process	-	GO:0005634//nucleus;GO:0005829//cytosol
Unigene16210_All	-1.688	Down	1457	pseudouridine synthase/ transporter [Arabidopsis thaliana] >gi|110741670|dbj|BAE98781.1| tRNA synthase - like protein [Arabidopsis thaliana]	TRUB_FLAJ1 tRNA pseudouridine synthase B OS=Flavobacterium johnsoniae (strain ATCC 17061 / DSM 2064 / UW101) GN=truB PE=3 SV=1	Pseudouridine synthase	rcu:RCOM_1065100	tRNA pseudouridine synthase B [EC:5.4.99.12]	-	-	-
Unigene16212_All	-1.3769	Down	992	Os05g0305100 [Oryza sativa (japonica cultivar-group)] >gi|113578698|dbj|BAF17061.1| Os05g0305100 [Oryza sativa Japonica Group]	TF3B_MOUSE Transcription factor IIIB 90 kDa subunit OS=Mus musculus GN=Brf1 PE=1 SV=1	Transcription initiation factor TFIIIB, Brf1 subunit/Transcription initiation factor TFIIB	--	--	GO:0034961;GO:0044238//primary metabolic process;GO:0010467//gene expression	-	-
Unigene16234_All	-1.4238	Down	830	UDP-glucosyltransferase HRA25 [Phaseolus vulgaris]	HMNGT_SORBI Cyanohydrin beta-glucosyltransferase OS=Sorghum bicolor GN=UGT85B1 PE=1 SV=1	--	sbi:SORBI_01g001220	cyanohydrin beta-glucosyltransferase [EC:2.4.1.85]	-	-	-
Unigene16237_All	-2.1408	Down	396	binding / protein transporter [Arabidopsis thaliana]	Y8484_DICDI Uncharacterized protein DDB_G0271670 OS=Dictyostelium discoideum GN=DDB_G0271670 PE=4 SV=1	Histone chaperone involved in gene silencing	ppp:PHYPADRAFT_65239	DNA polymerase phi subunit [EC:2.7.7.7]	-	-	-
Unigene16259_All	-2.8778	Down	519	F21D18.18 [Arabidopsis thaliana]	PGLR4_ARATH Polygalacturonase At1g48100 OS=Arabidopsis thaliana GN=At1g48100 PE=2 SV=1	--	ath:AT5G14650	polygalacturonase [EC:3.2.1.15]	-	-	-
Unigene1627_All	-1.0134	Down	346	global transcription factor group [Populus trichocarpa] >gi|222850167|gb|EEE87714.1| global transcription factor group [Populus trichocarpa]	SPT51_ARATH Putative transcription elongation factor SPT5 homolog 1 OS=Arabidopsis thaliana GN=At4g08350 PE=2 SV=1	--	ppp:PHYPADRAFT_101222	DNA-directed RNA polymerase II subunit A [EC:2.7.7.6]	GO:0006357//regulation of transcription from RNA polymerase II promoter;GO:0006412//translation	GO:0003746//translation elongation factor activity;GO:0003735//structural constituent of ribosome	GO:0005840//ribosome
Unigene1629_All	-1.5017	Down	1288	AtCASP (Arabidopsis thaliana CCAAT-displacement protein alternatively spliced product) >gi|85540967|sp|Q9LS42.2|CASP_ARATH RecName: Full=Protein CASP	CASP_ARATH Protein CASP OS=Arabidopsis thaliana GN=CASP PE=1 SV=2	ATPase involved in DNA repair	rcu:RCOM_1617420	homeobox protein cut-like	-	-	-
Unigene16298_All	-1.3623	Down	1028	HUA enhancer 2 [Arabidopsis thaliana]	SK2L2_MOUSE Superkiller viralicidic activity 2-like 2 OS=Mus musculus GN=Skiv2l2 PE=2 SV=1	Superfamily II RNA helicase	vvi:100246661	ATP-dependent RNA helicase DOB1 [EC:3.6.4.13]	-	GO:0016818//hydrolase activity, acting on acid anhydrides, in phosphorus-containing anhydrides	-
Unigene163_All	-1.1536	Down	1642	ubiquitin family protein [Vernicia fordii]	CA055_DANRE UPF0667 protein C1orf55 homolog OS=Danio rerio GN=zgc:112095 PE=2 SV=2	RNA-binding proteins (RRM domain)	cre:CHLREDRAFT_115043	splicing factor 3A subunit 3	-	-	-
Unigene1631_All	-1.56	Down	533	Os06g0664200 [Oryza sativa (japonica cultivar-group)] >gi|113596337|dbj|BAF20211.1| Os06g0664200 [Oryza sativa Japonica Group]	F16P1_PEA Fructose-1,6-bisphosphatase, chloroplastic OS=Pisum sativum GN=FBP PE=1 SV=2	Fructose-1,6-bisphosphatase	ppp:PHYPADRAFT_204471	fructose-1,6-bisphosphatase I [EC:3.1.3.11]	-	GO:0042578//phosphoric ester hydrolase activity	GO:0009536//plastid
Unigene16354_All	-2.092	Down	301	coproporphyrinogen III oxidase [Ziziphus jujuba]	HEM6_SOYBN Coproporphyrinogen-III oxidase, chloroplastic OS=Glycine max GN=CPX PE=2 SV=1	--	vvi:100243271	coproporphyrinogen III oxidase [EC:1.3.3.3]	-	-	-
Unigene16368_All	-1.5934	Down	559	receptor protein kinase-like [Arabidopsis thaliana]	ANX1_ARATH Receptor-like protein kinase ANXUR1 OS=Arabidopsis thaliana GN=ANX1 PE=2 SV=1	Serine/threonine protein kinase	ath:AT5G38990	interleukin-1 receptor-associated kinase 4 [EC:2.7.11.1]	GO:0006468//protein amino acid phosphorylation;GO:0007169//transmembrane receptor protein tyrosine kinase signaling pathway	GO:0005515//protein binding;GO:0004674//protein serine/threonine kinase activity	-
Unigene16372_All	-2.5965	Down	279	cytochrome P450 monooxygenase CYP92A29 [Medicago truncatula]	C71A4_SOLME Cytochrome P450 71A4 OS=Solanum melongena GN=CYP71A4 PE=2 SV=1	--	ath:AT3G26200	[EC:1.14.-.-]	-	-	-
Unigene16378_All	-12.0611	Down	291	photosystem II family protein [Arabidopsis thaliana] >gi|75180295|sp|Q9LR64.1|Y1360_ARATH RecName: Full=Thylakoid lumenal protein At1g03610, chloroplastic; Flags: Precursor >gi|9280647|gb|AAF86516.1|AC002560_9 F21B7.21 [Arabidopsis thaliana] >gi|13899089|gb|AAK48966.1|AF370539_1 Unknown protein [Arabidopsis thaliana] >gi|14994277|gb|AAK73273.1| Unknown protein [Arabidopsis thaliana]	Y1360_ARATH Thylakoid lumenal protein At1g03610, chloroplastic OS=Arabidopsis thaliana GN=At1g03600 PE=1 SV=1	--	ath:AT1G03600	photosystem II Psb27 protein	-	-	-
Unigene16407_All	-13.998	Down	266	Os04g0530300 [Oryza sativa (japonica cultivar-group)] >gi|38346625|emb|CAD41208.2| OSJNBa0074L08.19 [Oryza sativa (japonica cultivar-group)] >gi|38346756|emb|CAE03861.2| OSJNBa0081C01.7 [Oryza sativa (japonica cultivar-group)] >gi|113564959|dbj|BAF15302.1| Os04g0530300 [Oryza sativa Japonica Group]	MNN4_YEAST Protein MNN4 OS=Saccharomyces cerevisiae GN=MNN4 PE=2 SV=2	--	olu:OSTLU_46171	translation initiation factor eIF-5	-	-	-
Unigene16419_All	-1.9275	Down	496	SNF2 domain-containing protein / helicase domain-containing protein / RING finger domain-containing protein [Arabidopsis thaliana]	YG42_SCHPO Uncharacterized ATP-dependent helicase C23E6.02 OS=Schizosaccharomyces pombe GN=SPBC23E6.02 PE=2 SV=1	Superfamily II DNA/RNA helicases, SNF2 family	--	--	-	-	-
Unigene1644_All	2.6626	Up	246	vacuolar H? synthase 16kDa proteolipid subunit [Elaeis guineensis]	VATL_PHAAU V-type proton ATPase 16 kDa proteolipid subunit OS=Phaseolus aureus PE=2 SV=1	F0F1-type ATP synthase, subunit c/Archaeal/vacuolar-type H??, subunit K	vvi:100247114	V-type H??òq? ATPase 16kDa proteolipid subunit [EC:3.6.3.14]	GO:0015986//ATP synthesis coupled proton transport	GO:0015078//hydrogen ion transmembrane transporter activity	GO:0016021//integral to membrane;GO:0033179//proton-transporting V-type ATPase, V0 domain;GO:0005774//vacuolar membrane
Unigene16467_All	-3.0669	Down	462	SBT3.5; identical protein binding / serine-type endopeptidase [Arabidopsis thaliana] > [Arabidopsis thaliana]	CUCM1_CUCME Cucumisin OS=Cucumis melo PE=1 SV=1	--	osa:4334194	subtilisin [EC:3.4.21.62]	-	-	-
Unigene16560_All	-3.1647	Down	326	AtSPO11-1 [Arabidopsis thaliana]	SPO11_ARATH Meiotic recombination protein SPO11-1 OS=Arabidopsis thaliana GN=SPO11-1 PE=1 SV=1	--	vvi:100256655	meiotic recombination protein SPO11	-	-	-
Unigene16571_All	-12.8536	Down	231	F12K11.17 [Arabidopsis thaliana]	CALS7_ARATH Callose synthase 7 OS=Arabidopsis thaliana GN=CALS7 PE=2 SV=2	--	rcu:RCOM_0696580	callose synthase [EC:2.4.1.-]	-	-	-
Unigene16587_All	-2.0559	Down	688	cytochrome P450-type monooxygenase 97A29 [Solanum lycopersicum] >gi|215398067|gb|ACJ65304.1| cytochrome P450-type monooxygenase 97A29 [Solanum lycopersicum]	C97B3_ARATH Cytochrome P450 97B3 OS=Arabidopsis thaliana GN=CYP97B3 PE=2 SV=2	Cytochrome P450	osa:4349290	carotenoid epsilon-ring hydroxylase	-	-	-
Unigene16592_All	-5.4627	Down	1027	AT5g49550/K6M13_10 [Arabidopsis thaliana] >gi|29028742|gb|AAO64750.1| At5g49550/K6M13_10 [Arabidopsis thaliana]	PYRD2_PONAB Pyridine nucleotide-disulfide oxidoreductase domain-containing protein 2 OS=Pongo abelii GN=PYROXD2 PE=2 SV=1	Phytoene dehydrogenase and related proteins	--	--	-	-	-
Unigene16597_All	-13.0025	Down	483	MFDX2 precursor [Arabidopsis thaliana]	ADXL_DANRE Adrenodoxin-like protein, mitochondrial OS=Danio rerio GN=fdx1l PE=2 SV=1	Ferredoxin	--	--	-	-	-
Unigene1661_All	1.2376	Up	398	Met-10 like family protein / kelch repeat-containing protein [Arabidopsis thaliana] >gi|75162488|sp|Q8W4K1.1|TYW23_ARATH RecName: Full=tRNA wybutosine-synthesizing protein 2/3/4; Includes: RecName: Full=tRNA wybutosine-synthesizing protein 3 homolog; Includes: RecName: Full=tRNA wybutosine synthesizing protein 2 homolog >gi|17064868|gb|AAL32588.1| Unknown protein [Arabidopsis thaliana] >gi|307254…	TYW23_ARATH tRNA wybutosine-synthesizing protein 2/3/4 OS=Arabidopsis thaliana GN=At4g04670 PE=2 SV=1	Predicted methyltransferase	--	--	-	-	-
Unigene16614_All	-3.2783	Down	527	endoplasmic reticulum [ER]-type calcium ATPase [Populus trichocarpa] >gi|222855960|gb|EEE93507.1| endoplasmic reticulum [ER]-type calcium ATPase [Populus trichocarpa]	ATMA_ECOLI Magnesium-transporting ATPase, P-type 1 OS=Escherichia coli (strain K12) GN=mgtA PE=1 SV=1	Cation transport ATPase	rcu:RCOM_0831750	Mg2Ôx? ATPase [EC:3.6.3.2]	-	-	-
Unigene16660_All	-13.5045	Down	214	F12K11.6 [Arabidopsis thaliana]	ACCH2_ARATH 1-aminocyclopropane-1-carboxylate oxidase homolog 2 OS=Arabidopsis thaliana GN=At1g06640 PE=2 SV=1	--	zma:541977	2-oxoglutarate-dependent dioxygenase [EC:1.14.11.-]	-	-	-
Unigene1667_All	-1.096	Down	643	OSJNBa0041M21.1 [Oryza sativa (japonica cultivar-group)]	POP5_ARATH Probable ribonuclease P/MRP protein subunit POP5 OS=Arabidopsis thaliana GN=EMB1687 PE=2 SV=1	RNase P/RNase MRP subunit POP5	osa:4335406	ribonuclease P subunit P14 [EC:3.1.26.5]	-	-	-
Unigene1668_All	-1.6694	Down	288	RFC3 (REGULATOR OF FATTY-ACID COMPOSITION 3); structural constituent of ribosome [Arabidopsis thaliana] >gi|15620810|dbj|BAB67768.1| RPS6-like protein [Arabidopsis thaliana] >gi|18377866|gb|AAL67119.1| AT3g17170/K14A17_29 [Arabidopsis thaliana] >gi|20856347|gb|AAM26661.1| AT3g17170/K14A17_29 [Arabidopsis thaliana]	RS6_NITEC 30S ribosomal protein S6 OS=Nitrosomonas eutropha (strain C91) GN=rpsF PE=3 SV=1	Ribosomal protein S6	--	--	-	-	-
Unigene16692_All	-1.0946	Down	304	homogentisate geranylgeranyl transferase [Hevea brasiliensis]	--	4-hydroxybenzoate polyprenyltransferase and related prenyltransferases	ath:AT2G18950	homogenitisate phytyltransferase	-	-	-
Unigene16699_All	-1.5779	Down	1449	leucine-rich repeat family protein / protein kinase family protein [Glycine max]	SIRK_ARATH Senescence-induced receptor-like serine/threonine-protein kinase OS=Arabidopsis thaliana GN=SIRK PE=2 SV=1	Leucine-rich repeat (LRR) protein	vvi:100252647	protein brassinosteroid insensitive 1 [EC:2.7.10.1 2.7.11.1]	-	-	-
Unigene16705_All	-1.2846	Down	854	formyltetrahydrofolate deformylase/ hydroxymethyl-, formyl- and related transferase/ methyltransferase [Arabidopsis thaliana]	PURU_SYNY3 Formyltetrahydrofolate deformylase OS=Synechocystis sp. (strain PCC 6803) GN=purU PE=3 SV=1	Formyltetrahydrofolate hydrolase	ath:AT4G17360	formyltetrahydrofolate deformylase [EC:3.5.1.10]	-	-	-
Unigene16712_All	-1.7759	Down	803	nucleobase ascorbate transporter [Populus trichocarpa] >gi|222853768|gb|EEE91315.1| nucleobase ascorbate transporter [Populus trichocarpa]	NAT11_ARATH Nucleobase-ascorbate transporter 11 OS=Arabidopsis thaliana GN=NAT11 PE=2 SV=1	Xanthine/uracil permeases	--	--	-	-	-
Unigene16752_All	-2.355	Down	489	Phyb1 [Pimpinella brachycarpa]	F10C1_HUMAN Protein FRA10AC1 OS=Homo sapiens GN=FRA10AC1 PE=1 SV=2	--	rcu:RCOM_0654940	protein FRA10AC1	-	-	-
Unigene16778_All	2.332	Up	200	putative puroindoline b protein [Triticum aestivum subsp. macha]	H1L1_OSTED Sperm-specific H1/protamine-like protein type 1 OS=Ostrea edulis PE=2 SV=2	Beta-galactosidase/beta-glucuronidase	--	--	-	-	-
Unigene16786_All	-2.6263	Down	327	Os04g0632700 [Oryza sativa (japonica cultivar-group)]	CRK15_ARATH Cysteine-rich receptor-like protein kinase 15 OS=Arabidopsis thaliana GN=CRK15 PE=2 SV=2	--	ath:AT1G24650	[EC:2.7.1.-]	-	-	-
Unigene16810_All	-1.3442	Down	1454	pseudouridine synthase [Arabidopsis thaliana]	YO7T_YEAST Putative pseudouridine synthase YOR243C OS=Saccharomyces cerevisiae GN=YOR243C PE=1 SV=1	Uncharacterized conserved protein	--	--	-	-	-
Unigene16812_All	-4.0285	Down	477	Multidrug Resistance associated Protein 1 [Catharanthus roseus]	AB13C_ARATH ABC transporter C family member 13 OS=Arabidopsis thaliana GN=ABCC13 PE=2 SV=2	ABC-type multidrug transport system, ATPase and permease components	olu:OSTLU_35503	ATP-binding cassette, subfamily C (CFTR/MRP), member 2	-	-	-
Unigene1683_All	2.8571	Up	1303	ATPase subunit 1 [Citrullus lanatus] >gi|259156761|gb|ACV96623.1| ATPase subunit 1 [Citrullus lanatus]	ATPAM_PHAVU ATP synthase subunit alpha, mitochondrial OS=Phaseolus vulgaris GN=ATPA PE=3 SV=1	F0F1-type ATP synthase, alpha subunit	ath:AT2G07698	F-type H??òq? ATPase subunit alpha [EC:3.6.3.14]	GO:0015986//ATP synthesis coupled proton transport	GO:0046933//hydrogen ion transporting ATP synthase activity, rotational mechanism;GO:0005524//ATP binding;GO:0046961//proton-transporting ATPase activity, rotational mechanism	GO:0000275//mitochondrial proton-transporting ATP synthase complex, catalytic core F(1)
Unigene16839_All	-2.7185	Down	820	ATSS4; transferase, transferring glycosyl groups [Arabidopsis thaliana] >gi|110741548|dbj|BAE98723.1| starch synthase-like protein [Arabidopsis thaliana]	GLGA_PARUW Glycogen synthase OS=Protochlamydia amoebophila (strain UWE25) GN=glgA PE=3 SV=1	Glycogen synthase	pop:POPTR_1117598	starch synthase [EC:2.4.1.21]	-	-	-
Unigene16850_All	-1.6502	Down	1867	At1g68720 [Arabidopsis thaliana]	Y1872_ARATH Uncharacterized protein At1g68720 OS=Arabidopsis thaliana GN=At1g68720 PE=1 SV=1	Cytosine/adenosine deaminases	olu:OSTLU_37349	[EC:3.5.4.-]	-	-	-
Unigene16853_All	-1.052	Down	1231	NRPA1; DNA binding / DNA-directed RNA polymerase/ zinc ion binding [Arabidopsis thaliana] >gi|4678281|emb|CAB41189.1| DNA-directed RNA polymerase I 190K chain-like protein [Arabidopsis thaliana]	RPA1_MOUSE DNA-directed RNA polymerase I subunit RPA1 OS=Mus musculus GN=Polr1a PE=1 SV=2	DNA-directed RNA polymerase, beta' subunit/160 kD subunit	rcu:RCOM_0090500	DNA-directed RNA polymerase I subunit A1 [EC:2.7.7.6]	-	-	-
Unigene16856_All	-1.5624	Down	1143	ARID/BRIGHT DNA-binding domain-containing protein [Arabidopsis thaliana] >gi|15450515|gb|AAK96550.1| At2g17400 [Arabidopsis thaliana] >gi|27363260|gb|AAO11549.1| At2g17400/At2g17400 [Arabidopsis thaliana]	PLS_STAAU Surface protein OS=Staphylococcus aureus GN=pls PE=1 SV=2	--	pop:POPTR_818339	nucleolin	-	-	-
Unigene169_All	1.159	Up	1510	auxin efflux carrier family protein [Arabidopsis thaliana] >gi|30699180|ref|NP_849892.1| auxin efflux carrier family protein [Arabidopsis thaliana]	YDQ4_SCHPO Uncharacterized transporter C5D6.04 OS=Schizosaccharomyces pombe GN=SPAC5D6.04 PE=2 SV=1	Predicted permeases	rcu:RCOM_0875040		-	-	-
Unigene16920_All	-2.1166	Down	718	TTN5 (TITAN 5); GTP binding / GTPase [Arabidopsis thaliana] >gi|11131460|sp|Q9ZPX1.1|ARF5_ARATH RecName: Full=Probable ADP-ribosylation factor At2g18390 >gi|20514265|gb|AAM22961.1|AF486852_1 ARL2 G-protein [Arabidopsis thaliana]	ARF5_ARATH Probable ADP-ribosylation factor At2g18390 OS=Arabidopsis thaliana GN=At2g18390 PE=2 SV=1	GTPase SAR1 and related small G proteins	rcu:RCOM_0533080	ADP-ribosylation factor-like 2	-	-	-
Unigene1693_All	-1.5194	Down	336	At3g24570 [Arabidopsis thaliana] >gi|41349920|gb|AAS00345.1| At3g24570 [Arabidopsis thaliana]	PX24D_DICDI PXMP2/4 family protein 4 OS=Dictyostelium discoideum GN=DDB_G0290631 PE=3 SV=1	--	vvi:100252597	protein Mpv17	-	-	GO:0005739//mitochondrion;GO:0016020//membrane
Unigene16975_All	-1.0186	Down	706	receptor-like protein kinase [Capsicum annuum]	CRK30_ARATH Putative cysteine-rich receptor-like protein kinase 30 OS=Arabidopsis thaliana GN=CRK30 PE=2 SV=1	Serine/threonine protein kinase	ath:AT1G71830	somatic embryogenesis receptor kinase 1 [EC:2.7.10.1 2.7.11.1]	-	-	-
Unigene16990_All	-2.9658	Down	335	ABA 8'-hydroxylase CYP707A1 [Solanum tuberosum]	ABAH1_ARATH Abscisic acid 8'-hydroxylase 1 OS=Arabidopsis thaliana GN=CYP707A1 PE=2 SV=1	--	ath:AT4G19230	()-abscisic acid 8'-hydroxylase [EC:1.14.13.93]	-	-	-
Unigene1700_All	-1.7761	Down	1106	expressed protein [Arabidopsis thaliana] >gi|20197733|gb|AAM15229.1| expressed protein [Arabidopsis thaliana]	Y5195_ARATH UPF0717 protein At5g11950 OS=Arabidopsis thaliana GN=At5g11950 PE=1 SV=1	Predicted Rossmann fold nucleotide-binding protein	vvi:100256973		-	-	-
Unigene1701_All	1.8361	Up	911	LON2 (LON PROTEASE 2); ATP binding / ATP-dependent peptidase/ nucleoside-triphosphatase/ nucleotide binding / serine-type endopeptidase/ serine-type peptidase [Arabidopsis thaliana] >gi|3914002|sp|O64948.1|LONH1_ARATH RecName: Full=Lon protease homolog 1, mitochondrial; Flags: Precursor >gi|2935279|gb|AAC05085.1| Lon protease [Arabidopsis thaliana] >gi|9759446|dbj|BAB10243.1| mitochondrial Lon pr…	LONH1_ARATH Lon protease homolog 1, mitochondrial OS=Arabidopsis thaliana GN=LON PE=2 SV=1	ATP-dependent Lon protease, bacterial type	vvi:100262630	ATP-dependent Lon protease [EC:3.4.21.53]	-	-	-
Unigene17024_All	-1.4771	Down	487	Zinc finger, C2H2-type [Medicago truncatula]	MGP_ARATH Zinc finger protein MAGPIE OS=Arabidopsis thaliana GN=MGP PE=1 SV=1	--	ath:AT1G25250	ribonuclease P subunit RPR2 [EC:3.1.26.5]	-	-	-
Unigene17044_All	-2.0088	Down	517	Cellulose synthase [Medicago truncatula]	CSLB5_ARATH Cellulose synthase-like protein B5 OS=Arabidopsis thaliana GN=CSLB5 PE=2 SV=2	--	ath:AT5G64740	cellulose synthase A [EC:2.4.1.12]	-	-	-
Unigene17058_All	-1.7498	Down	2385	transcription factor [Arabidopsis thaliana]	KDM3B_HUMAN Lysine-specific demethylase 3B OS=Homo sapiens GN=KDM3B PE=1 SV=1	--	vvi:100261347	jumonji domain-containing protein 1 [EC:1.14.11.-]	-	-	-
Unigene17086_All	-2.5604	Down	420	subtilisin-like protease [Alnus glutinosa]	SUBL_ARATH Subtilisin-like protease OS=Arabidopsis thaliana GN=ARA12 PE=1 SV=1	--	osa:4334194	subtilisin [EC:3.4.21.62]	-	-	-
Unigene17116_All	-3.0559	Down	446	PGLP1 (2-PHOSPHOGLYCOLATE PHOSPHATASE 1); phosphoglycolate phosphatase [Arabidopsis thaliana] >gi|186526986|ref|NP_001119316.1| PGLP1 (2-PHOSPHOGLYCOLATE PHOSPHATASE 1); phosphoglycolate phosphatase [Arabidopsis thaliana] >gi|20453153|gb|AAM19818.1| AT5g36790/f5h8_20 [Arabidopsis thaliana] >gi|21689621|gb|AAM67432.1| AT5g36790/f5h8_20 [Arabidopsis thaliana]	PGP_BOVIN Phosphoglycolate phosphatase OS=Bos taurus GN=PGP PE=2 SV=1	Predicted sugar phosphatases of the HAD superfamily	pop:POPTR_886477	4-nitrophenyl phosphatase [EC:3.1.3.41]	-	-	-
Unigene17123_All	-12.2879	Down	373	COMPASS/Set1C complex protein [Micromonas sp. RCC299] >gi|226520230|gb|ACO66219.1| COMPASS/Set1C complex protein [Micromonas sp. RCC299]	GARP_PLAFF Glutamic acid-rich protein OS=Plasmodium falciparum (isolate FC27 / Papua New Guinea) GN=GARP PE=4 SV=1	TATA-binding protein-associated factor	vvi:100241331	transcription elongation factor SPT6	-	-	-
Unigene17139_All	-1.4864	Down	531	SBT2 [Solanum lycopersicum] >gi|3687307|emb|CAA07000.1| subtilisin-like protease [Solanum lycopersicum]	SUBL_ARATH Subtilisin-like protease OS=Arabidopsis thaliana GN=ARA12 PE=1 SV=1	--	osa:4334194	subtilisin [EC:3.4.21.62]	-	-	-
Unigene1714_All	1.2465	Up	338	alcohol dehydrogenase class III [Solanum lycopersicum]	ADHX_MAIZE Alcohol dehydrogenase class-3 OS=Zea mays GN=FDH PE=2 SV=1	Zn-dependent alcohol dehydrogenases, class III	rcu:RCOM_0996200	S-(hydroxymethyl)glutathione dehydrogenase / alcohol dehydrogenase [EC:1.1.1.284 1.1.1.1]	GO:0055114//oxidation reduction;GO:0006069//ethanol oxidation	GO:0004022//alcohol dehydrogenase (NAD) activity;GO:0051903//S-(hydroxymethyl)glutathione dehydrogenase activity;GO:0008270//zinc ion binding	GO:0005737//cytoplasm
Unigene17178_All	1.1026	Up	569	ribosomal protein L35A [Elaeis guineensis]	R35A3_ARATH 60S ribosomal protein L35a-3 OS=Arabidopsis thaliana GN=RPL35AC PE=2 SV=1	Ribosomal protein L35AE/L33A	pop:POPTR_724644	large subunit ribosomal protein L35Ae	-	-	-
Unigene17179_All	-3.8778	Down	480	PREDICTED: (-)-a-terpineol synthase [Vitis vinifera]	MYRS_QUEIL Myrcene synthase, chloroplastic OS=Quercus ilex PE=1 SV=1	--	vvi:100261705	1,8-cineole synthase [EC:4.2.3.-]	-	-	-
Unigene172_All	-1.093	Down	1576	ZIP transporter [Populus trichocarpa] >gi|222846493|gb|EEE84040.1| ZIP transporter [Populus trichocarpa]	ZUPT_XANCP Zinc transporter zupT OS=Xanthomonas campestris pv. campestris GN=zupT PE=3 SV=1	Predicted divalent heavy-metal cations transporter	rcu:RCOM_1577360	zinc transporter, ZIP family	-	-	-
Unigene17201_All	2.6014	Up	646	ribosomal protein S4 [Citrullus lanatus] >gi|259156791|gb|ACV96653.1| ribosomal protein S4 [Citrullus lanatus]	RT04_ARATH Ribosomal protein S4, mitochondrial OS=Arabidopsis thaliana GN=RPS4 PE=2 SV=2	Ribosomal protein S4 and related proteins	osa:3131457	small subunit ribosomal protein S4	-	-	-
Unigene17235_All	-1.6669	Down	409	TEJ (Sanskrit for 'bright'); poly(ADP-ribose) glycohydrolase [Arabidopsis thaliana]	PARG1_ARATH Poly(ADP-ribose) glycohydrolase 1 OS=Arabidopsis thaliana GN=PARG1 PE=1 SV=2	--	rcu:RCOM_0211520	poly(ADP-ribose) glycohydrolase [EC:3.2.1.143]	-	-	-
Unigene17253_All	-1.7898	Down	1023	dual specificity protein phosphatase family protein [Arabidopsis thaliana] >gi|20197531|gb|AAD15447.2| expressed protein [Arabidopsis thaliana]	PTPM1_RAT Protein-tyrosine phosphatase mitochondrial 1 OS=Rattus norvegicus GN=Ptpmt1 PE=2 SV=1	--	rcu:RCOM_0511150	dual specificity phosphatase [EC:3.1.3.16 3.1.3.48]	-	-	-
Unigene17255_All	-1.6972	Down	862	immediate-early salicylate-induced glucosyltransferase [Nicotiana tabacum]	ANGT_GENTR Anthocyanin 3'-O-beta-glucosyltransferase OS=Gentiana triflora PE=1 SV=1	--	ath:AT2G36750	UDP-glucosyl transferase 73C [EC:2.4.1.-]	-	-	-
Unigene17259_All	-1.897	Down	590	Regulator of chromosome condensation/beta-lactamase-inhibitor protein II [Medicago truncatula]	HERC2_MOUSE Probable E3 ubiquitin-protein ligase HERC2 OS=Mus musculus GN=Herc2 PE=1 SV=2	Alpha-tubulin suppressor and related RCC1 domain-containing proteins	cme:CMB070C	E3 ubiquitin-protein ligase HERC4 [EC:6.3.2.19]	-	-	-
Unigene17263_All	-2.3154	Down	715	PRP39-2 [Arabidopsis thaliana]	MYBQ_DICDI Myb-like protein Q OS=Dictyostelium discoideum GN=mybQ PE=3 SV=1	FOG: TPR repeat	ath:AT5G46400	pre-mRNA-processing factor 39	-	-	-
Unigene17276_All	-1.1867	Down	673	RNA polymerase II largest subunit [Liriodendron tulipifera]	RPB1_ARATH DNA-directed RNA polymerase II subunit RPB1 OS=Arabidopsis thaliana GN=RPB205 PE=1 SV=2	DNA-directed RNA polymerase, beta' subunit/160 kD subunit	rcu:RCOM_0782880	DNA-directed RNA polymerase II subunit A [EC:2.7.7.6]	-	-	-
Unigene17290_All	-1.0884	Down	654	GPI transamidase component PIG-S-related [Arabidopsis thaliana] >gi|17065106|gb|AAL32707.1| Unknown protein [Arabidopsis thaliana]	PIGS_RAT GPI transamidase component PIG-S OS=Rattus norvegicus GN=Pigs PE=2 SV=3	--	olu:OSTLU_28873	phosphatidylinositol glycan, class S	-	-	-
Unigene17299_All	-1.8339	Down	592	EMB2247 (embryo defective 2247); ATP binding / aminoacyl-tRNA ligase/ nucleotide binding / valine-tRNA ligase [Arabidopsis thaliana]	SYV_THETN Valyl-tRNA synthetase OS=Thermoanaerobacter tengcongensis GN=valS PE=3 SV=1	Valyl-tRNA synthetase	pop:POPTR_756117	valyl-tRNA synthetase [EC:6.1.1.9]	-	-	-
Unigene17310_All	-1.8633	Down	340	pentatricopeptide (PPR) repeat-containing protein [Arabidopsis thaliana] >gi|75170446|sp|Q9FGL1.1|PP423_ARATH RecName: Full=Putative pentatricopeptide repeat-containing protein At5g47460 >gi|9758774|dbj|BAB09072.1| selenium-binding protein-like [Arabidopsis thaliana]	PP423_ARATH Putative pentatricopeptide repeat-containing protein At5g47460 OS=Arabidopsis thaliana GN=PCMP-E103 PE=3 SV=1	--	rcu:RCOM_0340700	cell division protease FtsH [EC:3.4.24.-]	-	-	-
Unigene1732_All	1.8133	Up	440	global transcription factor group [Populus trichocarpa] >gi|222857306|gb|EEE94853.1| global transcription factor group [Populus trichocarpa]	SPT16_ARATH FACT complex subunit SPT16 OS=Arabidopsis thaliana GN=SPT16 PE=1 SV=1	Nucleosome binding factor SPN, SPT16 subunit	olu:OSTLU_47051	X-Pro aminopeptidase [EC:3.4.11.9]	GO:0006260//DNA replication;GO:0006355//regulation of transcription, DNA-dependent;GO:0006281//DNA repair	-	GO:0005694//chromosome;GO:0005634//nucleus
Unigene1734_All	1.3753	Up	328	ribosomal protein L9 [Sonneratia alba] >gi|156633864|gb|ABU90931.1| ribosomal protein L9 [Sonneratia alba] >gi|156633866|gb|ABU90932.1| ribosomal protein L9 [Sonneratia alba] >gi|156633868|gb|ABU90933.1| ribosomal protein L9 [Sonneratia alba] >gi|156633870|gb|ABU90934.1| ribosomal protein L9 [Sonneratia alba] >gi|156633872|gb|ABU90935.1| ribosomal protein L9 [Sonneratia alba] >gi|156633874|gb|ABU…	RL9_PEA 60S ribosomal protein L9 OS=Pisum sativum GN=RPL9 PE=2 SV=1	Ribosomal protein L6P/L9E	vvi:100252127	large subunit ribosomal protein L9e	GO:0006412//translation	GO:0003735//structural constituent of ribosome	GO:0005840//ribosome
Unigene17350_All	-4.641	Down	733	ATMMH-1 (ARABIDOPSIS THALIANA MUTM HOMOLOG-1); DNA N-glycosylase [Arabidopsis thaliana] >gi|5903053|gb|AAD55612.1|AC008016_22 Identical to gb|AB010690 mutM homologue-1 (formamidopyrimidine-DNA glycosylase 1) from Arabidopsis thaliana. EST gb|Z18192 comes from this gene >gi|3550982|dbj|BAA32702.1| AtMMH-1 [Arabidopsis thaliana] >gi|195947437|gb|ACG58696.1| At1g52500 [Arabidopsis thaliana]	VID27_DICDI VID27-like protein OS=Dictyostelium discoideum GN=DDB_G0274813 PE=3 SV=1	--	vvi:100261209	formamidopyrimidine-DNA glycosylase [EC:3.2.2.23 4.2.99.18]	-	-	-
Unigene1737_All	-2.3837	Down	307	transferase, transferring glycosyl groups [Arabidopsis thaliana]	LPXB_RHOCS Lipid-A-disaccharide synthase OS=Rhodospirillum centenum (strain ATCC 51521 / SW) GN=lpxB PE=3 SV=1	Lipid A disaccharide synthetase	rcu:RCOM_0511200	lipid-A-disaccharide synthase [EC:2.4.1.182]	-	-	GO:0005739//mitochondrion
Unigene17373_All	-2.4039	Down	607	2-oxoglutarate-dependent dioxygenase [Populus trichocarpa] >gi|222866455|gb|EEF03586.1| 2-oxoglutarate-dependent dioxygenase [Populus trichocarpa]	HY6H_HYONI Hyoscyamine 6-dioxygenase OS=Hyoscyamus niger GN=H6H PE=1 SV=1	Isopenicillin N synthase and related dioxygenases	ath:AT1G35190		-	-	-
Unigene17382_All	-2.1695	Down	477	leucine-rich repeat/extensin [Nicotiana plumbaginifolia] >gi|127058167|dbj|BAF48664.1| leucine-rich repeat/extensin [Nicotiana plumbaginifolia]	FH14_ORYSJ Formin-like protein 14 OS=Oryza sativa subsp. japonica GN=FH14 PE=2 SV=1	--	pop:POPTR_1107225	ubiquitin carboxyl-terminal hydrolase 22/27/51 [EC:3.1.2.15]	-	-	-
Unigene17383_All	-2.0447	Down	1518	TTL3 (TETRATRICOPETIDE-REPEAT THIOREDOXIN-LIKE 3); binding / protein binding [Arabidopsis thaliana] >gi|13605845|gb|AAK32908.1|AF367321_1 At2g42580/F14N22.15 [Arabidopsis thaliana] >gi|20198077|gb|AAD22995.2| expressed protein [Arabidopsis thaliana] >gi|23506041|gb|AAN28880.1| At2g42580/F14N22.15 [Arabidopsis thaliana]	DNJC7_HUMAN DnaJ homolog subfamily C member 7 OS=Homo sapiens GN=DNAJC7 PE=1 SV=2	FOG: TPR repeat	sbi:SORBI_09g006380	protein phosphatase 5 [EC:3.1.3.16]	-	-	-
Unigene17394_All	-3.677	Down	632	Os05g0114500 [Oryza sativa (japonica cultivar-group)] >gi|113578012|dbj|BAF16375.1| Os05g0114500 [Oryza sativa Japonica Group]	GAR2_SCHPO Protein gar2 OS=Schizosaccharomyces pombe GN=gar2 PE=1 SV=2	RNA-binding proteins (RRM domain)	olu:OSTLU_92667	nucleolin	-	-	-
Unigene17412_All	-1.6103	Down	429	ribosomal protein L7Ae-like [Brassica rapa]	SNU13_YARLI 13 kDa ribonucleoprotein-associated protein OS=Yarrowia lipolytica GN=SNU13 PE=3 SV=1	Ribosomal protein HS6-type (S12/L30/L7a)	rcu:RCOM_0222550	U4/U6 small nuclear ribonucleoprotein SNU13	-	-	-
Unigene17416_All	-1.8333	Down	753	RecName: Full=Probable LRR receptor-like serine/threonine-protein kinase At4g20940 >gi|224589622|gb|ACN59344.1| leucine-rich repeat receptor-like protein kinase [Arabidopsis thaliana]	Y5020_ARATH Probable inactive receptor kinase At5g10020 OS=Arabidopsis thaliana GN=At5g10020 PE=1 SV=2	--	osa:4341290	[EC:2.7.1.-]	-	-	-
Unigene17474_All	-1.9889	Down	538	Putative UDP-glucose:sterol glucosyltransferase [Arabidopsis thaliana] >gi|29028780|gb|AAO64769.1| At1g43620 [Arabidopsis thaliana]	UGT52_DICDI UDP-sugar-dependent glycosyltransferase 52 OS=Dictyostelium discoideum GN=ugt52 PE=2 SV=1	--	ppp:PHYPADRAFT_148694	sterol 3beta-glucosyltransferase [EC:2.4.1.173]	-	-	-
Unigene17539_All	-1.5675	Down	1480	amidase family protein [Populus trichocarpa] >gi|222845461|gb|EEE83008.1| amidase family protein [Populus trichocarpa]	GATA_METHJ Glutamyl-tRNA(Gln) amidotransferase subunit A OS=Methanospirillum hungatei (strain JF-1 / DSM 864) GN=gatA PE=3 SV=1	Asp-tRNAAsn/Glu-tRNAGln amidotransferase A subunit and related amidases	cme:CMM318C	aspartyl-tRNA(Asn)/glutamyl-tRNA (Gln) amidotransferase subunit A [EC:6.3.5.6 6.3.5.7]	-	-	-
Unigene17549_All	1.057	Up	224	40S ribosomal protein S24 (RPS24A) [Arabidopsis thaliana] >gi|11134742|sp|Q9SS17.1|RS241_ARATH RecName: Full=40S ribosomal protein S24-1 >gi|15215672|gb|AAK91381.1| AT3g04920/T9J14_13 [Arabidopsis thaliana] >gi|20334888|gb|AAM16200.1| AT3g04920/T9J14_13 [Arabidopsis thaliana]	RS241_ARATH 40S ribosomal protein S24-1 OS=Arabidopsis thaliana GN=RPS24A PE=2 SV=1	Ribosomal protein S24E	ath:AT3G04920	small subunit ribosomal protein S24e	-	-	-
Unigene17565_All	-3.9064	Down	393	Os10g0468500 [Oryza sativa (japonica cultivar-group)] >gi|78708798|gb|ABB47773.1| Leucine Rich Repeat family protein, expressed [Oryza sativa (japonica cultivar-group)] >gi|113639422|dbj|BAF26727.1| Os10g0468500 [Oryza sativa Japonica Group]	RCH2_ARATH Receptor-like protein kinase 2 OS=Arabidopsis thaliana GN=RCH2 PE=1 SV=1	--	rcu:RCOM_0633880	LRR receptor-like serine/threonine-protein kinase FLS2 [EC:2.7.11.1]	-	-	-
Unigene17599_All	-1.5942	Down	873	PEX1 (peroxisome 1); ATP binding / ATPase/ binding / nucleoside-triphosphatase/ nucleotide binding / protein binding [Arabidopsis thaliana]	Y1297_ARCFU Cell division cycle protein 48 homolog AF_1297 OS=Archaeoglobus fulgidus GN=AF_1297 PE=3 SV=1	ATPases of the AAA class	rcu:RCOM_0897760	peroxin-1	-	-	-
Unigene17615_All	-1.8189	Down	1496	phosphatidate cytidylyltransferase family protein [Arabidopsis thaliana]	DOLK_HUMAN Dolichol kinase OS=Homo sapiens GN=DOLK PE=1 SV=1	Dolichol kinase	osa:4328285	dolichol kinase [EC:2.7.1.108]	-	-	-
Unigene17628_All	-2.1043	Down	549	NADP adrenodoxin-like ferredoxin reductase [Arabidopsis thaliana] >gi|17481351|dbj|BAB79228.1| MFDR [Arabidopsis thaliana] >gi|28192433|gb|AAL82814.1| NADP adrenodoxin-like ferredoxin reductase [Arabidopsis thaliana]	ADRO_SALFO NADPH:adrenodoxin oxidoreductase, mitochondrial OS=Salvelinus fontinalis GN=fdxr PE=2 SV=1	NADPH-dependent glutamate synthase beta chain and related oxidoreductases	pop:POPTR_830556	ferredoxin--NADP reductase [EC:1.18.1.2]	-	-	-
Unigene1765_All	-1.7548	Down	292	Os02g0649400 [Oryza sativa (japonica cultivar-group)]	EMB8_PICGL Embryogenesis-associated protein EMB8 OS=Picea glauca GN=EMB8 PE=2 SV=1	--	pop:POPTR_852785		-	-	GO:0009536//plastid
Unigene17650_All	-2.7497	Down	276	aldehyde oxidase 1 [Populus trichocarpa] >gi|222850041|gb|EEE87588.1| aldehyde oxidase 1 [Populus trichocarpa]	ALDO4_ARATH Aldehyde oxidase 4 OS=Arabidopsis thaliana GN=AAO4 PE=2 SV=2	Xanthine dehydrogenase, molybdopterin-binding subunit B	ath:AT5G20960	indole-3-acetaldehyde oxidase [EC:1.2.3.7]	-	-	-
Unigene17656_All	-2.9528	Down	299	xylosyltransferase 1 [Nicotiana benthamiana]	XYLT_ARATH Beta-(1,2)-xylosyltransferase OS=Arabidopsis thaliana GN=XYLT PE=1 SV=1	--	pop:POPTR_550155	glycoprotein 2-beta-D-xylosyltransferase [EC:2.4.2.38]	-	-	-
Unigene17675_All	-3.587	Down	1020	PREDICTED: similar to midasin-related [Vitis vinifera]	Y8484_DICDI Uncharacterized protein DDB_G0271670 OS=Dictyostelium discoideum GN=DDB_G0271670 PE=4 SV=1	AAA ATPase containing von Willebrand factor type A (vWA) domain	osa:4337831	DNA-directed RNA polymerase II subunit A [EC:2.7.7.6]	-	-	-
Unigene1768_All	-2.2053	Down	261	urease [Glycine max] >gi|32170831|gb|AAO85883.1| leaf ubiquitous urease [Glycine max]	UREA_CANEN Urease OS=Canavalia ensiformis PE=1 SV=3	Urea amidohydrolase (urease) alpha subunit	ath:AT1G67550	urease [EC:3.5.1.5]	GO:0019627//urea metabolic process	GO:0009039//urease activity;GO:0016151//nickel ion binding	-
Unigene17690_All	1.6611	Up	441	At3g24570 [Arabidopsis thaliana] >gi|41349920|gb|AAS00345.1| At3g24570 [Arabidopsis thaliana]	PX24B_DICDI PXMP2/4 family protein 2 OS=Dictyostelium discoideum GN=DDB_G0278529 PE=3 SV=1	--	pop:POPTR_668947	protein Mpv17	-	-	-
Unigene17734_All	-1.1019	Down	311	Esterase/lipase/thioesterase [Medicago truncatula]	F18A1_HUMAN Abhydrolase domain-containing protein FAM108A1 OS=Homo sapiens GN=FAM108A1 PE=2 SV=1	Hydrolases of the alpha/beta superfamily	--	--	-	-	-
Unigene17735_All	-2.099	Down	438	eukaryotic translation initiation factor 2B family protein / eIF-2B family protein [Arabidopsis thaliana] >gi|17064894|gb|AAL32601.1| Unknown protein [Arabidopsis thaliana] >gi|31711742|gb|AAP68227.1| At5g38640 [Arabidopsis thaliana]	EI2BD_DICDI Translation initiation factor eIF-2B subunit delta OS=Dictyostelium discoideum GN=eif2b4 PE=3 SV=1	Translation initiation factor 2B subunit, eIF-2B alpha/beta/delta family	vvi:100246278	translation initiation factor eIF-2B delta subunit	-	-	-
Unigene17768_All	1.206	Up	1747	LOC100283572 [Zea mays] >gi|195635661|gb|ACG37299.1| amidohydrolase family protein [Zea mays]	MTAD_METS3 5-methylthioadenosine/S-adenosylhomocysteine deaminase OS=Methanobrevibacter smithii (strain PS / ATCC 35061 / DSM 861) GN=mtaD PE=3 SV=1	Cytosine deaminase and related metal-dependent hydrolases	--	--	-	-	-
Unigene17809_All	-11.123	Down	453	RecName: Full=Probably inactive leucine-rich repeat receptor-like protein kinase At2g25790; Flags: Precursor >gi|224589523|gb|ACN59295.1| leucine-rich repeat receptor-like protein kinase [Arabidopsis thaliana]	CLV1_ARATH Receptor protein kinase CLAVATA1 OS=Arabidopsis thaliana GN=CLV1 PE=1 SV=3	Leucine-rich repeat (LRR) protein	rcu:RCOM_0633880	LRR receptor-like serine/threonine-protein kinase FLS2 [EC:2.7.11.1]	-	-	-
Unigene1781_All	1.8709	Up	206	LIM domain protein GLIM1a [Populus tremula x Populus alba]	SF3_HELAN Pollen-specific protein SF3 OS=Helianthus annuus GN=SF3 PE=2 SV=1	--	vvi:100260380	cysteine and glycine-rich protein	-	GO:0008270//zinc ion binding	-
Unigene1784_All	-1.0575	Down	870	RecName: Full=Alpha-glucosidase; AltName: Full=Maltase; Flags: Precursor >gi|2081627|dbj|BAA19924.1| alpha-glucosidase precoursor [Spinacia oleracea]	AGLU_SPIOL Alpha-glucosidase OS=Spinacia oleracea PE=1 SV=1	Alpha-glucosidases, family 31 of glycosyl hydrolases	ath:AT5G11720	alpha-glucosidase [EC:3.2.1.20]	-	-	-
Unigene17842_All	-1.336	Down	1278	NADH-plastoquinone oxidoreductase subunit 5 [Citrus sinensis] >gi|122166144|sp|Q09MC9.1|NU5C_CITSI RecName: Full=NAD(P)H-quinone oxidoreductase subunit 5, chloroplastic; AltName: Full=NAD(P)H dehydrogenase subunit 5; AltName: Full=NADH-plastoquinone oxidoreductase subunit 5 >gi|113952670|gb|ABI49068.1| NADH-plastoquinone oxidoreductase subunit 5 [Citrus sinensis]	NU5C_CITSI NAD(P)H-quinone oxidoreductase subunit 5, chloroplastic OS=Citrus sinensis GN=ndhF PE=3 SV=1	NADH:ubiquinone oxidoreductase subunit 5 (chain L)/Multisubunit Na? antiporter, MnhA subunit	vvi:4025035	NADH dehydrogenase I subunit 5 [EC:1.6.5.3]	-	-	-
Unigene17859_All	-1.8189	Down	1223	ENBP1 [Medicago truncatula]	CDCA7_HUMAN Cell division cycle-associated protein 7 OS=Homo sapiens GN=CDCA7 PE=2 SV=1	--	vvi:100261347	jumonji domain-containing protein 1 [EC:1.14.11.-]	-	-	-
Unigene1786_All	1.4791	Up	418	Mitochondrial carrier protein [Ribes nigrum]	S2540_BOVIN Solute carrier family 25 member 40 OS=Bos taurus GN=SLC25A40 PE=2 SV=1	--	rcu:RCOM_1402800	mitochondrial carrier protein, MC family	GO:0006839//mitochondrial transport	GO:0005488//binding	GO:0005743//mitochondrial inner membrane;GO:0016021//integral to membrane
Unigene1787_All	2.0461	Up	268	resistance protein-like protein [Citrus trifoliata]	DRL23_ARATH Putative disease resistance protein At4g10780 OS=Arabidopsis thaliana GN=At4g10780 PE=2 SV=1	--	ath:AT1G12220	disease resistance protein RPS5	GO:0006915//apoptosis	GO:0005524//ATP binding	-
Unigene17871_All	-1.4039	Down	669	Os05g0521500 [Oryza sativa (japonica cultivar-group)] >gi|113579627|dbj|BAF17990.1| Os05g0521500 [Oryza sativa Japonica Group]	CRBN_PONAB Protein cereblon OS=Pongo abelii GN=CRBN PE=2 SV=1	--	pop:POPTR_825668	cereblon	-	-	-
Unigene1795_All	-1.2004	Down	412	PREDICTED: similar to UPL4 (ubiquitin-protein ligase 4) [Vitis vinifera]	UPL4_ARATH E3 ubiquitin-protein ligase UPL4 OS=Arabidopsis thaliana GN=UPL4 PE=2 SV=1	--	sbi:SORBI_06g003290	E3 ubiquitin-protein ligase TRIP12 [EC:6.3.2.19]	-	-	-
Unigene17977_All	-13.1953	Down	290	OEP80 (OUTER ENVELOPE PROTEIN OF 80 KDA) [Arabidopsis thaliana] >gi|75168961|sp|Q9C5J8.1|OEP80_ARATH RecName: Full=Outer envelope protein of 80 kDa; Short=AtOEP80; AltName: Full=Protein TOC75-V; Short=AtToc75-V	OEP80_ARATH Outer envelope protein of 80 kDa OS=Arabidopsis thaliana GN=OEP80 PE=1 SV=1	--	rcu:RCOM_1577380	outer membrane protein	-	-	GO:0016020//membrane;GO:0009507//chloroplast
Unigene17991_All	-1.5414	Down	564	bHLH transcription factor MYC5 [Catharanthus roseus]	SPT_ARATH Transcription factor SPATULA OS=Arabidopsis thaliana GN=SPT PE=1 SV=1	--	ath:AT1G09530	phytochrome-interacting factor 3	GO:0045449//regulation of transcription	GO:0030528//transcription regulator activity	GO:0005634//nucleus;GO:0009536//plastid
Unigene18019_All	-2.024	Down	503	GlimmerM protein 276 [Beta vulgaris]	ATR_ARATH Serine/threonine-protein kinase ATR OS=Arabidopsis thaliana GN=ATR PE=2 SV=2	Phosphatidylinositol kinase and protein kinases of the PI-3 kinase family	ath:AT5G40820	ataxia telangiectasia and Rad3 related [EC:2.7.11.1]	-	-	GO:0009536//plastid
Unigene18025_All	-1.4794	Down	642	tryptophan decarboxylase [Capsicum annuum]	TYDC1_ORYSJ Tyrosine decarboxylase 1 OS=Oryza sativa subsp. japonica GN=Os07g0437500 PE=2 SV=1	Glutamate decarboxylase and related PLP-dependent proteins	pop:POPTR_816969	aromatic-L-amino-acid decarboxylase [EC:4.1.1.28]	GO:0009611//response to wounding;GO:0006520//cellular amino acid metabolic process	GO:0030170//pyridoxal phosphate binding;GO:0004837//tyrosine decarboxylase activity	-
Unigene18033_All	-2.5193	Down	268	Os07g0606500 [Oryza sativa (japonica cultivar-group)]	HRQ1_SCHPO Putative ATP-dependent helicase hrq1 OS=Schizosaccharomyces pombe GN=hrq1 PE=2 SV=4	Distinct helicase family with a unique C-terminal domain including a metal-binding cysteine cluster	vvi:100257644		-	GO:0005488//binding;GO:0008026//ATP-dependent helicase activity	GO:0005739//mitochondrion
Unigene1809_All	2.0514	Up	358	UDP-glucose dehydrogenase [Eucalyptus grandis]	UGDH_SOYBN UDP-glucose 6-dehydrogenase OS=Glycine max PE=2 SV=1	Predicted UDP-glucose 6-dehydrogenase	vvi:100264653	UDPglucose 6-dehydrogenase [EC:1.1.1.22]	GO:0055114//oxidation reduction	GO:0003979//UDP-glucose 6-dehydrogenase activity;GO:0051287//NAD or NADH binding	-
Unigene18093_All	-1.9233	Down	201	germacrene B synthase [Cistus creticus subsp. creticus]	ECS1_ARTAN Epi-cedrol synthase OS=Artemisia annua GN=ECS1 PE=1 SV=1	--	rcu:RCOM_1574190	casbene synthase [EC:4.2.3.8]	-	-	-
Unigene18172_All	-2.2853	Down	1706	RNA recognition motif (RRM)-containing protein [Arabidopsis thaliana] >gi|63003814|gb|AAY25436.1| At5g16260 [Arabidopsis thaliana]	HTSF1_PONAB HIV Tat-specific factor 1 homolog OS=Pongo abelii GN=HTATSF1 PE=2 SV=1	--	pop:POPTR_883382	HIV Tat-specific factor 1	-	-	-
Unigene18185_All	1.4738	Up	1109	peroxin-3 family protein [Arabidopsis thaliana] >gi|18650624|gb|AAL75911.1| At1g48640/F11I4_17 [Arabidopsis thaliana] >gi|21700807|gb|AAM70527.1| At1g48640/F11I4_17 [Arabidopsis thaliana]	PEX3_CRILO Peroxisomal biogenesis factor 3 OS=Cricetulus longicaudatus GN=PEX3 PE=2 SV=1	--	vvi:100243874	peroxin-3	-	-	GO:0005739//mitochondrion
Unigene18190_All	-2.0991	Down	438	ATRAD17 (ARABIDOPSIS THALIANA RADIATION SENSITIVE) [Arabidopsis thaliana] >gi|55976607|sp|Q9MBA3.1|RAD17_ARATH RecName: Full=Cell cycle checkpoint protein RAD17; Short=AtRAD17; AltName: Full=Radiation-sensitive protein 17 >gi|6855472|dbj|BAA90479.1| AtRAD17 [Arabidopsis thaliana] >gi|10177128|dbj|BAB10418.1| AtRAD17 [Arabidopsis thaliana]	RAD17_ARATH Cell cycle checkpoint protein RAD17 OS=Arabidopsis thaliana GN=RAD17 PE=2 SV=1	--	pop:POPTR_813422	cell cycle checkpoint protein	-	-	-
Unigene18245_All	-2.9889	Down	364	S-adenosylmethionine transporter [Capsicum annuum]	SAMC_XENTR S-adenosylmethionine mitochondrial carrier protein OS=Xenopus tropicalis GN=slc25a26 PE=2 SV=1	--	osa:4332542	mitochondrial carrier protein, MC family	-	-	-
Unigene18249_All	-2.0314	Down	1136	Os05g0110700 [Oryza sativa (japonica cultivar-group)]	SPC25_SCHPO Kinetochore protein spc25 OS=Schizosaccharomyces pombe GN=spc25 PE=1 SV=1	--	ath:AT3G48210	kinetochore protein Spc25, animal type	-	-	-
Unigene18255_All	-2.7395	Down	630	AT3g50930/F18B3_210 [Arabidopsis thaliana]	BCS1_SCHPO Probable mitochondrial chaperone bcs1 OS=Schizosaccharomyces pombe GN=SPAC644.07 PE=2 SV=1	ATP-dependent Zn proteases	vvi:100241723	mitochondrial chaperone BCS1	-	-	-
Unigene18269_All	-1.3169	Down	1136	chloroplast DNA-binding protein PD3 [Pisum sativum]	KDM3B_HUMAN Lysine-specific demethylase 3B OS=Homo sapiens GN=KDM3B PE=1 SV=1	--	vvi:100261347	jumonji domain-containing protein 1 [EC:1.14.11.-]	-	GO:0003677//DNA binding;GO:0008270//zinc ion binding;GO:0005515//protein binding	-
Unigene1828_All	1.6395	Up	1977	ribulose 1,5-bisphosphate carboxylase/oxygenase large subunit [Citrus sinensis] >gi|122166175|sp|Q09MH0.1|RBL_CITSI RecName: Full=Ribulose bisphosphate carboxylase large chain; Short=RuBisCO large subunit; Flags: Precursor >gi|113952630|gb|ABI49028.1| ribulose-1,5-bisphosphate carboxylase/oxygenase large subunit [Citrus sinensis]	RBL_CITSI Ribulose bisphosphate carboxylase large chain OS=Citrus sinensis GN=rbcL PE=3 SV=1	Ribulose 1,5-bisphosphate carboxylase, large subunit	pop:Poptr_cp030	ribulose-bisphosphate carboxylase large chain [EC:4.1.1.39]	GO:0019253//reductive pentose-phosphate cycle;GO:0009853//photorespiration;GO:0055114//oxidation reduction	GO:0016984//ribulose-bisphosphate carboxylase activity;GO:0004497//monooxygenase activity;GO:0000287//magnesium ion binding	GO:0009507//chloroplast
Unigene18290_All	-11.4889	Down	676	binding [Arabidopsis thaliana]	PD5AB_XENLA Sister chromatid cohesion protein PDS5 homolog A-B OS=Xenopus laevis GN=pds5a-B PE=1 SV=1	--	rcu:RCOM_1065770	sister chromatid cohesion protein PDS5	-	-	GO:0005739//mitochondrion
Unigene18291_All	-11.9344	Down	278	tir-nbs-lrr resistance protein [Populus trichocarpa] >gi|222870943|gb|EEF08074.1| tir-nbs-lrr resistance protein [Populus trichocarpa]	WRK19_ARATH Probable WRKY transcription factor 19 OS=Arabidopsis thaliana GN=WRKY19 PE=2 SV=1	Leucine-rich repeat (LRR) protein	ath:AT4G19050	maintenance of ploidy protein MOB1 (MPS1 binder 1)	-	-	-
Unigene183_All	2.6917	Up	997	CXE carboxylesterase [Actinidia deliciosa]	GID1_ORYSJ Gibberellin receptor GID1 OS=Oryza sativa subsp. japonica GN=GID1 PE=1 SV=1	Esterase/lipase	--	--	-	-	-
Unigene18300_All	-2.6603	Down	253	ABC1 family protein [Arabidopsis thaliana] >gi|75165128|sp|Q94BU1.1|Y1181_ARATH RecName: Full=Uncharacterized aarF domain-containing protein kinase At1g71810, chloroplastic; Flags: Precursor >gi|14532544|gb|AAK64000.1| At1g71810/F14O23_17 [Arabidopsis thaliana] >gi|20334812|gb|AAM16267.1| At1g71810/F14O23_17 [Arabidopsis thaliana]	Y1181_ARATH Uncharacterized aarF domain-containing protein kinase At1g71810, chloroplastic OS=Arabidopsis thaliana GN=At1g71810 PE=1 SV=1	Predicted unusual protein kinase	ath:AT1G71810	aarF domain-containing kinase	-	-	GO:0009536//plastid
Unigene18378_All	-3.8188	Down	397	high mobility group protein [Canavalia gladiata] >gi|1483173|dbj|BAA13133.1| high mobility group protein [Canavalia gladiata]	HMGYA_SOYBN HMG-Y-related protein A OS=Glycine max PE=2 SV=1	--	rcu:RCOM_0992600	histone H1/5	GO:0006355//regulation of transcription, DNA-dependent;GO:0006334//nucleosome assembly	GO:0003677//DNA binding	GO:0000786//nucleosome;GO:0005634//nucleus
Unigene18396_All	-2.6602	Down	463	kinetochore protein [Olimarabidopsis pumila]	RAD50_SULTO DNA double-strand break repair rad50 ATPase OS=Sulfolobus tokodaii GN=rad50 PE=3 SV=2	Putative archaeal flagellar protein D/E	vvi:100251052	kinetochore protein NDC80	-	-	-
Unigene18410_All	-1.6644	Down	738	nucleotide excision repair protein XP-D homolog [Arabidopsis thaliana]	ERCC2_ARATH DNA repair helicase UVH6 OS=Arabidopsis thaliana GN=UVH6 PE=1 SV=1	Rad3-related DNA helicases	ath:AT1G03190	DNA excision repair protein ERCC-2 [EC:3.6.1.-]	GO:0006139//nucleobase, nucleoside, nucleotide and nucleic acid metabolic process	GO:0008026//ATP-dependent helicase activity;GO:0003676//nucleic acid binding	-
Unigene1847_All	-1.0319	Down	704	At4g04320 [Arabidopsis thaliana]	DCMC_ANSAN Malonyl-CoA decarboxylase, mitochondrial OS=Anser anser anser GN=MLYCD PE=1 SV=2	TRAP-type C4-dicarboxylate transport system, large permease component	vvi:100246958	malonyl-CoA decarboxylase [EC:4.1.1.9]	-	-	-
Unigene18472_All	-3.5845	Down	325	Similar to Glucose-6-phosphate dehydrogenases, gi|2276344, gi|2829880, gi|2352919 and others [Arabidopsis thaliana]	G6PD4_ARATH Glucose-6-phosphate 1-dehydrogenase 4, chloroplastic OS=Arabidopsis thaliana GN=At1g09420 PE=2 SV=1	--	rcu:RCOM_1436130	glucose-6-phosphate 1-dehydrogenase [EC:1.1.1.49]	-	-	-
Unigene18482_All	-11.8323	Down	341	beta-1,3-glucanase [Camellia sinensis]	E133_ARATH Glucan endo-1,3-beta-glucosidase 3 OS=Arabidopsis thaliana GN=At2g01630 PE=1 SV=2	--	ath:AT3G57260	glucan endo-1,3-beta-D-glucosidase [EC:3.2.1.39]	GO:0005975//carbohydrate metabolic process	GO:0042973//glucan endo-1,3-beta-D-glucosidase activity;GO:0043169//cation binding	GO:0031225//anchored to membrane;GO:0016023//cytoplasmic membrane-bounded vesicle;GO:0005886//plasma membrane
Unigene18491_All	-1.2714	Down	887	kinesin-like calmodulin binding protein [Gossypium hirsutum]	KLP2_SCHPO Kinesin-like protein 2 OS=Schizosaccharomyces pombe GN=klp2 PE=2 SV=1	Kinesin-like protein	ath:AT4G27180	kinesin family member C1	-	GO:0003774//motor activity;GO:0000166//nucleotide binding	GO:0044430//cytoskeletal part;GO:0015630//microtubule cytoskeleton
Unigene18495_All	-2.0205	Down	300	ATG8H (autophagy 8h); microtubule binding [Arabidopsis thaliana] >gi|75160542|sp|Q8S925.1|ATG8H_ARATH RecName: Full=Autophagy-related protein 8h; AltName: Full=Autophagy-related ubiquitin-like modifier ATG8h; Short=Protein autophagy 8h; Short=AtAPG8h >gi|19912165|dbj|BAB88394.1| autophagy 8h [Arabidopsis thaliana] >gi|21553409|gb|AAM62502.1| symbiosis-related like protein [Arabidopsis thaliana] >…	ATG8H_ARATH Autophagy-related protein 8h OS=Arabidopsis thaliana GN=ATG8H PE=2 SV=1	--	pop:POPTR_196517	GABA(A) receptor-associated protein (autophagy-related protein 8)	-	-	-
Unigene18515_All	-1.946	Down	1105	Protein kinase; S-locus glycoprotein; Curculin-like (mannose-binding) lectin; Apple-like [Medicago truncatula]	CRK10_ARATH Cysteine-rich receptor-like protein kinase 10 OS=Arabidopsis thaliana GN=CRK10 PE=1 SV=2	Serine/threonine protein kinase	zma:100283091	serine/threonine-protein kinase PBS1 [EC:2.7.11.1]	-	-	-
Unigene18524_All	-1.3494	Down	864	ATFMN/FHY (riboflavin kinase/FMN hydrolase); FMN adenylyltransferase/ riboflavin kinase [Arabidopsis thaliana] >gi|30102526|gb|AAP21181.1| At4g21470 [Arabidopsis thaliana] >gi|62752481|gb|AAX98488.1| riboflavin kinase/FMN hydrolase [Arabidopsis thaliana]	HDD1A_HUMAN Haloacid dehalogenase-like hydrolase domain-containing protein 1A OS=Homo sapiens GN=HDHD1A PE=1 SV=2	Predicted phosphatase/phosphohexomutase	ath:AT4G21470	riboflavin kinase [EC:2.7.1.26]	GO:0009231//riboflavin biosynthetic process	GO:0008531//riboflavin kinase activity	-
Unigene18546_All	-2.3769	Down	515	Os05g0516400 [Oryza sativa Japonica Group]	FH5_ORYSJ Formin-like protein 5 OS=Oryza sativa subsp. japonica GN=FH5 PE=2 SV=2	--	rcu:RCOM_0721980	lysine-specific histone demethylase 1 [EC:1.-.-.-]	-	-	-
Unigene1856_All	-1.1344	Down	544	At5g19300 [Arabidopsis thaliana]	CI114_HUMAN Uncharacterized protein C9orf114 OS=Homo sapiens GN=C9orf114 PE=1 SV=3	Uncharacterized conserved protein	pop:POPTR_719838	hypothetical protein	-	-	-
Unigene18561_All	-1.2989	Down	469	STYLOSA protein [Antirrhinum majus]	LEUNG_ARATH Transcriptional corepressor LEUNIG OS=Arabidopsis thaliana GN=LUG PE=1 SV=2	FOG: TPR repeat	cre:CHLREDRAFT_145462	E1A/CREB-binding protein [EC:2.3.1.48]	-	GO:0005515//protein binding;GO:0003677//DNA binding	GO:0005634//nucleus
Unigene18588_All	-2.0349	Down	1526	XPL1 (XIPOTL 1); methyltransferase/ phosphoethanolamine N-methyltransferase [Arabidopsis thaliana] >gi|24212081|sp|Q9FR44.1|PEAM1_ARATH RecName: Full=Phosphoethanolamine N-methyltransferase 1; Short=PEAMT 1; Short=AtNMT1 >gi|11890406|gb|AAG41121.1|AF197940_1 SAM:phospho-ethanolamine N-methyltransferase [Arabidopsis thaliana] >gi|13605801|gb|AAK32886.1|AF367299_1 AT3g18000/MEB5_22 [Arabidopsis tha…	PEAM1_ARATH Phosphoethanolamine N-methyltransferase 1 OS=Arabidopsis thaliana GN=NMT1 PE=2 SV=1	SAM-dependent methyltransferases	ath:AT3G18000	phosphoethanolamine N-methyltransferase [EC:2.1.1.103]	GO:0006950//response to stress;GO:0008654//phospholipid biosynthetic process	GO:0000234//phosphoethanolamine N-methyltransferase activity	GO:0005737//cytoplasm
Unigene18641_All	-1.7216	Down	721	anthranilate N-hydroxycinnamoyl/benzoyltransferase [Malus x domestica]	Y3028_ARATH Uncharacterized acetyltransferase At3g50280 OS=Arabidopsis thaliana GN=At3g50280 PE=1 SV=1	--	pop:POPTR_554899	shikimate O-hydroxycinnamoyltransferase [EC:2.3.1.133]	GO:0009697//salicylic acid biosynthetic process	GO:0016740//transferase activity	-
Unigene18663_All	-1.7755	Down	1011	Os03g0738200 [Oryza sativa (japonica cultivar-group)] >gi|108710976|gb|ABF98771.1| FATC domain containing protein, expressed [Oryza sativa (japonica cultivar-group)]	SMG1_MOUSE Serine/threonine-protein kinase SMG1 OS=Mus musculus GN=Smg1 PE=1 SV=2	Phosphatidylinositol kinase and protein kinases of the PI-3 kinase family	cme:CMR018C	FKBP12-rapamycin complex-associated protein	GO:0007266//Rho protein signal transduction;GO:0042790//transcription of nuclear rRNA large RNA polymerase I transcript;GO:0006974//response to DNA damage stimulus;GO:0001558//regulation of cell growth;GO:0030037//actin filament reorganization during cell cycle;GO:0030950//establishment or maintenance of actin cytoskeleton polarity;GO:0031505//fungal-type cell wall organization;GO:0051726//regula…	GO:0005515//protein binding;GO:0004674//protein serine/threonine kinase activity	GO:0005774//vacuolar membrane;GO:0000139//Golgi membrane;GO:0031932//TORC2 complex;GO:0005624//membrane fraction;GO:0031234//extrinsic to internal side of plasma membrane;GO:0005634//nucleus;GO:0031931//TORC1 complex;GO:0010008//endosome membrane;GO:0005739//mitochondrion
Unigene18671_All	-5.245	Down	784	tir-nbs-lrr resistance protein [Populus trichocarpa] >gi|222870949|gb|EEF08080.1| tir-nbs-lrr resistance protein [Populus trichocarpa]	WRK19_ARATH Probable WRKY transcription factor 19 OS=Arabidopsis thaliana GN=WRKY19 PE=2 SV=1	Leucine-rich repeat (LRR) protein	ath:AT4G19050	maintenance of ploidy protein MOB1 (MPS1 binder 1)	-	-	-
Unigene18685_All	-13.187	Down	225	Os07g0550900 [Oryza sativa (japonica cultivar-group)] >gi|113611477|dbj|BAF21855.1| Os07g0550900 [Oryza sativa Japonica Group]	CRK35_ARATH Putative cysteine-rich receptor-like protein kinase 35 OS=Arabidopsis thaliana GN=CRK35 PE=3 SV=2	--	ath:AT4G35600	[EC:2.7.1.-]	-	-	GO:0016023//cytoplasmic membrane-bounded vesicle
Unigene18697_All	-1.7872	Down	478	OSIGBa0140C02.6 [Oryza sativa (indica cultivar-group)] >gi|116317850|emb|CAH65882.1| OSIGBa0148J22.1 [Oryza sativa (indica cultivar-group)]	YI01_SCHPO Putative amidase C869.01 OS=Schizosaccharomyces pombe GN=SPAC869.01 PE=2 SV=1	Asp-tRNAAsn/Glu-tRNAGln amidotransferase A subunit and related amidases	cre:CHLREDRAFT_188401	aspartyl-tRNA(Asn)/glutamyl-tRNA (Gln) amidotransferase subunit A [EC:6.3.5.6 6.3.5.7]	-	-	-
Unigene18700_All	-2.0991	Down	780	MEE22 (MATERNAL EFFECT EMBRYO ARREST 22) [Arabidopsis thaliana]	CALD1_CHICK Caldesmon OS=Gallus gallus GN=CALD1 PE=1 SV=2	Membrane protein involved in colicin uptake	rcu:RCOM_0643750	translation initiation factor IF-2 unclassified subunit	-	-	-
Unigene18716_All	-3.9889	Down	438	RecName: Full=Pleiotropic drug resistance protein 3; AltName: Full=OsPDR9	PDR3_ORYSJ Pleiotropic drug resistance protein 3 OS=Oryza sativa subsp. japonica GN=PDR3 PE=2 SV=1	ABC-type multidrug transport system, permease component	--	--	-	-	GO:0016020//membrane
Unigene18717_All	-1.0931	Down	527	methylase family protein [Arabidopsis thaliana] >gi|15451004|gb|AAK96773.1| Unknown protein [Arabidopsis thaliana] >gi|30725624|gb|AAP37834.1| At5g64156 [Arabidopsis thaliana]	HEMK_SYNY3 Protein hemK homolog OS=Synechocystis sp. (strain PCC 6803) GN=sll1237 PE=3 SV=1	Methylase of polypeptide chain release factors	pop:POPTR_647438	methyltransferase [EC:2.1.1.-]	-	GO:0016740//transferase activity	-
Unigene18720_All	2.1353	Up	447	RHL2 (ROOT HAIRLESS 2); ATP binding / DNA binding / DNA topoisomerase (ATP-hydrolyzing)/ identical protein binding / protein binding [Arabidopsis thaliana] >gi|75335684|sp|Q9LZ03.1|TOP6A_ARATH RecName: Full=DNA topoisomerase 6 subunit A; Short=AtTOP6A; AltName: Full=Protein BRASSINOSTEROID INSENSITIVE 5; AltName: Full=Protein ROOT HAIRLESS 2; AltName: Full=Meiotic recombination protein SPO11-3; S…	TOP6A_ARATH DNA topoisomerase 6 subunit A OS=Arabidopsis thaliana GN=TOP6A PE=1 SV=1	--	vvi:100260201	meiotic recombination protein SPO11	GO:0006265//DNA topological change	GO:0003918//DNA topoisomerase (ATP-hydrolyzing) activity;GO:0005524//ATP binding	GO:0005694//chromosome
Unigene18770_All	1.0901	Up	955	cellulose synthase-like protein CslE [Nicotiana tabacum]	CSLE2_ORYSJ Cellulose synthase-like protein E2 OS=Oryza sativa subsp. japonica GN=CSLE2 PE=2 SV=1	--	sbi:SORBI_02g007810	cellulose synthase A [EC:2.4.1.12]	-	-	-
Unigene1881_All	2.2686	Up	401	cytochrome P450 [Citrus sinensis]	C71BO_ARATH Cytochrome P450 71B24 OS=Arabidopsis thaliana GN=CYP71B24 PE=2 SV=1	Cytochrome P450	ath:AT3G26230	[EC:1.14.-.-]	GO:0055114//oxidation reduction	GO:0020037//heme binding;GO:0004497//monooxygenase activity;GO:0009055//electron carrier activity	-
Unigene18820_All	-2.4039	Down	329	SET domain protein [Populus trichocarpa] >gi|222856722|gb|EEE94269.1| SET domain protein [Populus trichocarpa]	CLF_ARATH Histone-lysine N-methyltransferase CLF OS=Arabidopsis thaliana GN=CLF PE=1 SV=2	Proteins containing SET domain	pop:POPTR_719252	enhancer of zeste [EC:2.1.1.43]	-	GO:0005515//protein binding;GO:0003677//DNA binding	-
Unigene18849_All	1.4963	Up	830	2-oxoglutarate dehydrogenase, E1 subunit-like protein [Arabidopsis thaliana]	ODO1_DICDI 2-oxoglutarate dehydrogenase E1 component, mitochondrial OS=Dictyostelium discoideum GN=ogdh PE=3 SV=1	2-oxoglutarate dehydrogenase complex, dehydrogenase (E1) component, and related enzymes	rcu:RCOM_0465620	2-oxoglutarate dehydrogenase E1 component [EC:1.2.4.2]	-	-	-
Unigene18860_All	-2.0115	Down	367	DNA glycosylase [Populus trichocarpa] >gi|222865557|gb|EEF02688.1| DNA glycosylase [Populus trichocarpa]	ROS1_ARATH Protein ROS1 OS=Arabidopsis thaliana GN=ROS1 PE=1 SV=2	Predicted EndoIII-related endonuclease	osa:4329402	endonuclease III [EC:4.2.99.18]	-	-	-
Unigene1891_All	1.6041	Up	266	VPS46.2 [Arabidopsis thaliana] >gi|5903092|gb|AAD55650.1|AC008017_23 Highly similar to developmental protein DG1118 [Arabidopsis thaliana] >gi|16648963|gb|AAL24333.1| Highly similar to developmental protein DG1118 [Arabidopsis thaliana] >gi|20148689|gb|AAM10235.1| similar to developmental protein DG1118 [Arabidopsis thaliana]	CHM1B_DANRE Charged multivesicular body protein 1b OS=Danio rerio GN=chmp1b PE=2 SV=1	--	rcu:RCOM_1485760	charged multivesicular body protein 1	GO:0015031//protein transport	-	-
Unigene18913_All	-2.1234	Down	1502	Unknown protein [Arabidopsis thaliana]	CCAR1_HUMAN Cell division cycle and apoptosis regulator protein 1 OS=Homo sapiens GN=CCAR1 PE=1 SV=2	RNA-binding proteins (RRM domain)	ppp:PHYPADRAFT_233757	U4/U6.U5 tri-snRNP-associated protein 1	-	-	-
Unigene18922_All	-3.6352	Down	1456	transcriptional regulator-related [Arabidopsis thaliana]	CNOT1_HUMAN CCR4-NOT transcription complex subunit 1 OS=Homo sapiens GN=CNOT1 PE=1 SV=2	Cell division control protein, negative regulator of transcription	rcu:RCOM_1609680	CCR4-NOT transcription complex subunit 1	-	-	-
Unigene1893_All	1.8066	Up	1554	glucosyltransferase [Ipomoea nil] >gi|62857208|dbj|BAD95883.1| glucosyltransferase [Ipomoea nil]	UFOG_PETHY Anthocyanidin 3-O-glucosyltransferase OS=Petunia hybrida GN=RT PE=2 SV=1	--	ath:AT2G36780	UDP-glucosyl transferase 73C [EC:2.4.1.-]	-	-	-
Unigene18948_All	-4.1763	Down	368	TPA: TPA_inf: class III HD-Zip protein REV1 [Lotus japonicus]	REV_ARATH Homeobox-leucine zipper protein REVOLUTA OS=Arabidopsis thaliana GN=REV PE=1 SV=2	--	ath:AT5G60690	homeobox-leucine zipper protein	GO:0006355//regulation of transcription, DNA-dependent	GO:0043565//sequence-specific DNA binding;GO:0003700//transcription factor activity	GO:0005634//nucleus
Unigene1897_All	-1.2512	Down	890	SEC (secret agent); transferase, transferring glycosyl groups [Arabidopsis thaliana] >gi|75336082|sp|Q9M8Y0.1|SEC_ARATH RecName: Full=Probable UDP-N-acetylglucosamine--peptide N-acetylglucosaminyltransferase SEC; AltName: Full=Protein SECRET AGENT >gi|18139887|gb|AAL60196.1|AF441079_1 O-linked N-acetyl glucosamine transferase [Arabidopsis thaliana] >gi|110742062|dbj|BAE98963.1| O-linked GlcNAc tr…	SEC_ARATH Probable UDP-N-acetylglucosamine--peptide N-acetylglucosaminyltransferase SEC OS=Arabidopsis thaliana GN=SEC PE=2 SV=1	Predicted O-linked N-acetylglucosamine transferase, SPINDLY family	vvi:100244912	polypeptide N-acetylglucosaminyltransferase [EC:2.4.1.-]	-	-	-
Unigene18971_All	-1.3389	Down	651	Os06g0665000 [Oryza sativa (japonica cultivar-group)] >gi|52076505|dbj|BAD45383.1| LEM3-like [Oryza sativa Japonica Group] >gi|113596342|dbj|BAF20216.1| Os06g0665000 [Oryza sativa Japonica Group]	ALIS3_ARATH ALA-interacting subunit 3 OS=Arabidopsis thaliana GN=ALIS3 PE=1 SV=1	Cell cycle control protein	--	--	-	-	GO:0009536//plastid
Unigene18990_All	-3.3253	Down	692	CPFTSY; 7S RNA binding / GTP binding / nucleoside-triphosphatase/ nucleotide binding [Arabidopsis thaliana] >gi|4583548|emb|CAB40382.1| chloroplast FtsY homolog [Arabidopsis thaliana]	FTSY_AQUAE Cell division protein ftsY homolog OS=Aquifex aeolicus GN=ftsY PE=3 SV=1	Signal recognition particle GTPase	rcu:RCOM_1614410	fused signal recognition particle receptor	GO:0006614//SRP-dependent cotranslational protein targeting to membrane	GO:0004872//receptor activity;GO:0005525//GTP binding;GO:0017111//nucleoside-triphosphatase activity;GO:0008312//7S RNA binding	GO:0009536//plastid;GO:0048500//signal recognition particle
Unigene19009_All	-1.2871	Down	619	leucine-rich repeat family protein / extensin family protein [Arabidopsis thaliana] >gi|9279698|dbj|BAB01255.1| extensin protein-like [Arabidopsis thaliana] >gi|219291096|gb|ACL13984.1| At3g22800 [Arabidopsis thaliana]	Y4744_ARATH Uncharacterized protein At4g06744 OS=Arabidopsis thaliana GN=At4g06744 PE=2 SV=1	Opacity protein and related surface antigens	ath:AT1G71830	somatic embryogenesis receptor kinase 1 [EC:2.7.10.1 2.7.11.1]	-	-	GO:0016023//cytoplasmic membrane-bounded vesicle;GO:0009505//plant-type cell wall
Unigene19026_All	-2.471	Down	330	OEP80 (OUTER ENVELOPE PROTEIN OF 80 KDA) [Arabidopsis thaliana] >gi|75168961|sp|Q9C5J8.1|OEP80_ARATH RecName: Full=Outer envelope protein of 80 kDa; Short=AtOEP80; AltName: Full=Protein TOC75-V; Short=AtToc75-V	OEP80_ARATH Outer envelope protein of 80 kDa OS=Arabidopsis thaliana GN=OEP80 PE=1 SV=1	Outer membrane protein/protective antigen OMA87	pop:POPTR_1065856	outer membrane protein	-	-	GO:0009507//chloroplast;GO:0016020//membrane
Unigene19028_All	-1.6791	Down	1307	tRNA isopentenyltransferase [Populus trichocarpa] >gi|222847679|gb|EEE85226.1| tRNA isopentenyltransferase [Populus trichocarpa]	MIAA_PARUW tRNA Delta(2)-isopentenylpyrophosphate transferase OS=Protochlamydia amoebophila (strain UWE25) GN=miaA PE=3 SV=1	tRNA delta(2)-isopentenylpyrophosphate transferase	pop:POPTR_815805	tRNA dimethylallyltransferase [EC:2.5.1.75]	-	GO:0016740//transferase activity	GO:0005739//mitochondrion
Unigene19055_All	-3.4116	Down	669	OEP80 (OUTER ENVELOPE PROTEIN OF 80 KDA) [Arabidopsis thaliana] >gi|75168961|sp|Q9C5J8.1|OEP80_ARATH RecName: Full=Outer envelope protein of 80 kDa; Short=AtOEP80; AltName: Full=Protein TOC75-V; Short=AtToc75-V	OEP80_ARATH Outer envelope protein of 80 kDa OS=Arabidopsis thaliana GN=OEP80 PE=1 SV=1	--	rcu:RCOM_1577380	outer membrane protein	-	-	GO:0044464//cell part
Unigene19091_All	-1.8937	Down	649	RecName: Full=Serine/threonine protein phosphatase 2A 55 kDa regulatory subunit B beta isoform; Short=PP2A, subunit B, beta isoform	2ABB_ORYSJ Serine/threonine protein phosphatase 2A 55 kDa regulatory subunit B beta isoform OS=Oryza sativa subsp. japonica GN=Os02g0224200 PE=2 SV=1	Serine/threonine protein phosphatase 2A, regulatory subunit	sbi:SORBI_03g027000	protein phosphatase 2 (formerly 2A), regulatory subunit B	-	-	-
Unigene1910_All	1.3637	Up	279	RecName: Full=Uricase-2; AltName: Full=Uricase II; AltName: Full=Urate oxidase; AltName: Full=Nodule-specific uricase >gi|2809326|gb|AAB97726.1| uricase II [Phaseolus vulgaris]	URIC_PHAVU Uricase-2 OS=Phaseolus vulgaris GN=URIII PE=1 SV=2	--	pop:POPTR_822690	urate oxidase [EC:1.7.3.3]	GO:0006144//purine base metabolic process;GO:0009877//nodulation;GO:0055114//oxidation reduction	GO:0004846//urate oxidase activity	GO:0005777//peroxisome
Unigene19101_All	-11.7154	Down	416	Os02g0176100 [Oryza sativa (japonica cultivar-group)] >gi|113535592|dbj|BAF07975.1| Os02g0176100 [Oryza sativa Japonica Group]	SRF1_ARATH Protein STRUBBELIG-RECEPTOR FAMILY 1 OS=Arabidopsis thaliana GN=SRF1 PE=2 SV=2	Leucine-rich repeat (LRR) protein	ath:AT5G25930	[EC:2.7.1.-]	-	-	GO:0005739//mitochondrion
Unigene1912_All	-1.1763	Down	1801	dehydratase family [Arabidopsis thaliana] >gi|17933301|gb|AAL48233.1|AF446360_1 AT3g23940/F14O13_13 [Arabidopsis thaliana] >gi|9294662|dbj|BAB03011.1| dihydroxy-acid dehydratase [Arabidopsis thaliana]	ILVD2_STAS1 Dihydroxy-acid dehydratase 2 OS=Staphylococcus saprophyticus subsp. saprophyticus (strain ATCC 15305 / DSM 20229) GN=ilvD2 PE=3 SV=1	Dihydroxyacid dehydratase/phosphogluconate dehydratase	pop:POPTR_814873	dihydroxy-acid dehydratase [EC:4.2.1.9]	-	-	GO:0009536//plastid
Unigene19122_All	-1.3651	Down	1174	protein transport protein-related [Arabidopsis thaliana]	SC23A_BOVIN Protein transport protein Sec23A OS=Bos taurus GN=SEC23A PE=2 SV=1	Vesicle coat complex COPII, subunit SEC23	--	--	-	-	-
Unigene19128_All	-4.9889	Down	638	DMC1 [Hieracium caespitosum] >gi|145952328|gb|ABP98985.1| DMC1 [Hieracium caespitosum]	DMC1_LILLO Meiotic recombination protein DMC1 homolog OS=Lilium longiflorum GN=LIM15 PE=2 SV=1	RecA/RadA recombinase	rcu:RCOM_0910960	meiotic recombination protein DMC1	GO:0000707//meiotic DNA recombinase assembly;GO:0007131//reciprocal meiotic recombination;GO:0000733//DNA strand renaturation	GO:0003684//damaged DNA binding;GO:0005524//ATP binding;GO:0005515//protein binding;GO:0008094//DNA-dependent ATPase activity	GO:0005634//nucleus
Unigene19181_All	-4.5738	Down	303	calcineurin B-like protein 01 [Vitis vinifera]	CNBL1_ARATH Calcineurin B-like protein 1 OS=Arabidopsis thaliana GN=CBL1 PE=1 SV=3	--	vvi:100260894	protein phosphatase 3, regulatory subunit	-	-	-
Unigene19201_All	-12.4465	Down	543	ADP/ATP translocase-like protein [Arabidopsis thaliana]	ADT_DICDI Mitochondrial substrate carrier family protein ancA OS=Dictyostelium discoideum GN=ancA PE=1 SV=1	--	rcu:RCOM_0797250	solute carrier family 25 (mitochondrial carrier; adenine nucleotide translocator)	GO:0043581//mycelium development;GO:0006839//mitochondrial transport	GO:0005488//binding;GO:0005471//ATP:ADP antiporter activity	GO:0016020//membrane;GO:0005739//mitochondrion
Unigene19203_All	-3.9276	Down	743	disease resistance protein [Brassica rapa subsp. pekinensis]	POL2_DROME Retrovirus-related Pol polyprotein from transposon 297 OS=Drosophila melanogaster GN=pol PE=4 SV=1	Transposase and inactivated derivatives	--	--	GO:0009987//cellular process	GO:0005488//binding	-
Unigene1921_All	-1.6263	Down	931	transcription factor GT-3b [Arabidopsis thaliana]	ZSC20_MOUSE Zinc finger and SCAN domain-containing protein 20 OS=Mus musculus GN=Zscan20 PE=2 SV=2	--	sbi:SORBI_09g030590	translation initiation factor IF-2 unclassified subunit	GO:0045449//regulation of transcription	-	-
Unigene1923_All	-1.7131	Down	988	RecName: Full=Probable inactive receptor kinase At5g58300; Flags: Precursor >gi|8777331|dbj|BAA96921.1| receptor-like protein kinase [Arabidopsis thaliana] >gi|24797034|gb|AAN64529.1| At5g58299/At5g58299 [Arabidopsis thaliana] >gi|224589729|gb|ACN59396.1| leucine-rich repeat receptor-like protein kinase [Arabidopsis thaliana]	Y5830_ARATH Probable inactive receptor kinase At5g58300 OS=Arabidopsis thaliana GN=At5g58300 PE=1 SV=1	Leucine-rich repeat (LRR) protein	ath:AT5G46330	LRR receptor-like serine/threonine-protein kinase FLS2 [EC:2.7.11.1]	GO:0006468//protein amino acid phosphorylation;GO:0007169//transmembrane receptor protein tyrosine kinase signaling pathway	GO:0005524//ATP binding;GO:0004674//protein serine/threonine kinase activity	-
Unigene1927_All	-1.2784	Down	1064	mitochondrial substrate carrier family protein [Arabidopsis thaliana] >gi|13937206|gb|AAK50096.1|AF372957_1 At2g47490/T30B22.21 [Arabidopsis thaliana] >gi|18491125|gb|AAL69531.1| At2g47490/T30B22.21 [Arabidopsis thaliana] >gi|73531025|emb|CAI38582.1| mitochondrial carrier like protein [Arabidopsis thaliana] >gi|222423082|dbj|BAH19521.1| AT2G47490 [Arabidopsis thaliana] >gi|283482334|emb|CAR70090.…	YEA6_YEAST Probable mitochondrial carrier YEL006W OS=Saccharomyces cerevisiae GN=YEL006W PE=1 SV=1	--	ppp:PHYPADRAFT_147012	solute carrier family 25 member 17	GO:0006839//mitochondrial transport	GO:0005488//binding	GO:0016020//membrane;GO:0009536//plastid
Unigene19271_All	-2.2175	Down	1023	protein binding [Arabidopsis thaliana]	PR40A_HUMAN Pre-mRNA-processing factor 40 homolog A OS=Homo sapiens GN=PRPF40A PE=1 SV=2	Splicing factor	vvi:100243779	pre-mRNA-processing factor 40	-	-	-
Unigene19280_All	-2.5819	Down	939	Protein kinase [Medicago truncatula]	CTR1_ARATH Serine/threonine-protein kinase CTR1 OS=Arabidopsis thaliana GN=CTR1 PE=1 SV=1	Serine/threonine protein kinase	ath:AT5G11850	sterile alpha motif and leucine zipper containing kinase AZK [EC:2.7.11.25]	-	-	-
Unigene19341_All	-2.5108	Down	428	ATRAB11C (ARABIDOPSIS RAB GTPASE 11C); GTP binding [Arabidopsis thaliana] >gi|3024516|sp|O04486.1|RAA2A_ARATH RecName: Full=Ras-related protein RABA2a; AltName: Full=Ras-related protein Rab11C >gi|2160157|gb|AAB60720.1| Strong similarity to A. thaliana ara-2 (gb|ATHARA2). ESTs gb|ATTS2483,gb|ATTS2484,gb|AA042159 come from this gene [Arabidopsis thaliana] >gi|2231303|gb|AAB61994.1| ras-related sma…	RAA2A_ARATH Ras-related protein RABA2a OS=Arabidopsis thaliana GN=RABA2A PE=2 SV=1	GTPase SAR1 and related small G proteins	ath:AT1G09630	Rab family, other	GO:0015031//protein transport;GO:0007264//small GTPase mediated signal transduction	GO:0005525//GTP binding	GO:0005886//plasma membrane
Unigene19342_All	-2.0065	Down	905	calcineurin-like phosphoesterase family protein [Arabidopsis thaliana] >gi|186513242|ref|NP_001119045.1| calcineurin-like phosphoesterase family protein [Arabidopsis thaliana] >gi|31711726|gb|AAP68219.1| At4g24730 [Arabidopsis thaliana]	ADPRM_XENTR Manganese-dependent ADP-ribose/CDP-alcohol diphosphatase OS=Xenopus tropicalis PE=2 SV=1	Predicted phosphohydrolases	--	--	-	GO:0004722//protein serine/threonine phosphatase activity	-
Unigene19363_All	-1.8487	Down	764	APT5 (Adenine phosphoribosyltransferase 5); adenine phosphoribosyltransferase [Arabidopsis thaliana] >gi|8953378|emb|CAB96651.1| adenine phosphoribosyltransferase-like protein [Arabidopsis thaliana]	APT1_ARATH Adenine phosphoribosyltransferase 1 OS=Arabidopsis thaliana GN=APT1 PE=2 SV=2	Adenine/guanine phosphoribosyltransferases and related PRPP-binding proteins	rcu:RCOM_0923600	adenine phosphoribosyltransferase [EC:2.4.2.7]	GO:0006168//adenine salvage;GO:0009116//nucleoside metabolic process	GO:0003999//adenine phosphoribosyltransferase activity	-
Unigene19386_All	-1.1326	Down	409	nucleosome/chromatin assembly factor group [Populus trichocarpa] >gi|222872428|gb|EEF09559.1| nucleosome/chromatin assembly factor group [Populus trichocarpa]	MSI4_ARATH WD-40 repeat-containing protein MSI4 OS=Arabidopsis thaliana GN=MSI4 PE=1 SV=3	--	pop:POPTR_271079	histone-binding protein RBBP4	-	-	-
Unigene1939_All	-1.8189	Down	216	potassium transporter HAK3p [Mesembryanthemum crystallinum]	HAK10_ORYSJ Potassium transporter 10 OS=Oryza sativa subsp. japonica GN=HAK10 PE=2 SV=1	--	osa:4330614	KUP system potassium uptake protein	GO:0006813//potassium ion transport	GO:0015079//potassium ion transmembrane transporter activity	GO:0016020//membrane
Unigene19467_All	-2.355	Down	298	RecName: Full=Chalcone--flavonone isomerase; Short=Chalcone isomerase >gi|4126399|dbj|BAA36552.1| chalcone isomerase [Citrus sinensis] >gi|228480553|gb|ACQ41889.1| chalcone isomerase [Citrus unshiu]	CFI_CITSI Chalcone--flavonone isomerase OS=Citrus sinensis GN=CHI PE=2 SV=1	--	ath:AT5G66220	chalcone isomerase [EC:5.5.1.6]	-	-	-
Unigene19478_All	-2.712	Down	263	AtRLP47 (Receptor Like Protein 47); protein binding [Arabidopsis thaliana]	RCH2_ARATH Receptor-like protein kinase 2 OS=Arabidopsis thaliana GN=RCH2 PE=1 SV=1	--	sbi:SORBI_03g012040	protein brassinosteroid insensitive 1 [EC:2.7.10.1 2.7.11.1]	-	-	-
Unigene19481_All	-13.3424	Down	434	class III HD-Zip protein 2 [Populus trichocarpa]	REV_ARATH Homeobox-leucine zipper protein REVOLUTA OS=Arabidopsis thaliana GN=REV PE=1 SV=2	--	ath:AT5G60690	homeobox-leucine zipper protein	-	-	-
Unigene19484_All	-2.6186	Down	1017	UBP27 (UBIQUITIN-SPECIFIC PROTEASE 27); ubiquitin thiolesterase/ ubiquitin-specific protease [Arabidopsis thaliana] >gi|75262796|sp|Q9FPS0.1|UBP27_ARATH RecName: Full=Ubiquitin carboxyl-terminal hydrolase 27; AltName: Full=Ubiquitin thioesterase 27; AltName: Full=Ubiquitin-specific-processing protease 27; AltName: Full=Deubiquitinating enzyme 27; Short=AtUBP27 >gi|11993494|gb|AAG42765.1|AF302675_…	UBP27_ARATH Ubiquitin carboxyl-terminal hydrolase 27 OS=Arabidopsis thaliana GN=UBP27 PE=2 SV=1	--	vvi:100266433	ubiquitin carboxyl-terminal hydrolase 30 [EC:3.1.2.15]	-	-	-
Unigene19491_All	-3.5468	Down	646	Os03g0205400 [Oryza sativa Japonica Group]	UVH3_ARATH DNA repair protein UVH3 OS=Arabidopsis thaliana GN=UVH3 PE=2 SV=1	5'-3' exonuclease (including N-terminal domain of PolI)	rcu:RCOM_0851780	DNA excision repair protein ERCC-5	-	-	-
Unigene19493_All	-2.5966	Down	535	R2R3 transcription factor MYB108-like protein 1 [Vitis vinifera]	MYB21_ARATH Transcription factor MYB21 OS=Arabidopsis thaliana GN=MYB21 PE=1 SV=1	Myb superfamily proteins, including transcription factors and mRNA splicing factors	ath:AT3G06490	myb proto-oncogene protein, plant	-	-	-
Unigene1950_All	2.8	Up	284	AKINbetagammaI [Arabidopsis thaliana]	AAKB1_RAT 5'-AMP-activated protein kinase subunit beta-1 OS=Rattus norvegicus GN=Prkab1 PE=1 SV=4	--	olu:OSTLU_19706	5'-AMP-activated protein kinase, regulatory gamma subunit	-	-	-
Unigene19533_All	-4.7257	Down	210	aminopeptidase-like protein [Arabidopsis thaliana] >gi|7270256|emb|CAB80026.1| aminopeptidase-like protein [Arabidopsis thaliana]	PSA_MOUSE Puromycin-sensitive aminopeptidase OS=Mus musculus GN=Npepps PE=1 SV=1	--	ath:AT4G33090	aminopeptidase [EC:3.4.11.-]	-	-	-
Unigene19546_All	2.5386	Up	243	white-brown-complex ABC transporter family [Populus trichocarpa] >gi|222868521|gb|EEF05652.1| white-brown-complex ABC transporter family [Populus trichocarpa]	AB1G_ARATH ABC transporter G family member 1 OS=Arabidopsis thaliana GN=ABCG1 PE=2 SV=1	--	vvi:100248403	U4/U6 small nuclear ribonucleoprotein PRP3	-	-	-
Unigene19558_All	-12.821	Down	537	synaptonemal complex protein ZYP1 [Brassica oleracea]	SYCP1_ARATH Synaptonemal complex protein 1 OS=Arabidopsis thaliana GN=ZYP1A PE=2 SV=1	ATPase involved in DNA repair	ath:AT5G48600	structural maintenance of chromosome 4	-	-	-
Unigene1959_All	-1.6993	Down	580	asparagine synthase (glutamine-hydrolyzing) [Arabidopsis thaliana]	ASND1_BOVIN Asparagine synthetase domain-containing protein 1 OS=Bos taurus GN=ASNSD1 PE=2 SV=1	Asparagine synthase (glutamine-hydrolyzing)	--	--	-	-	-
Unigene19626_All	-2.0284	Down	588	RecName: Full=Disease resistance protein At4g27190 >gi|91806730|gb|ABE66092.1| disease resistance protein [Arabidopsis thaliana]	DRL27_ARATH Disease resistance protein At4g27190 OS=Arabidopsis thaliana GN=At4g27190 PE=2 SV=1	--	vvi:100254298	disease resistance protein RPS2	-	-	-
Unigene19628_All	-2.2113	Down	853	cuticular water permeability [Solanum habrochaites]	T10_MOUSE Ser/Thr-rich protein T10 in DGCR region OS=Mus musculus GN=T10 PE=2 SV=1	Uncharacterized conserved protein	--	--	-	-	-
Unigene19662_All	-12.0075	Down	302	Met1-type cytosine DNA-methyltransferase [Fragaria x ananassa]	DNM1B_ORYSJ DNA (cytosine-5)-methyltransferase 1B OS=Oryza sativa subsp. japonica GN=MET1B PE=2 SV=1	Site-specific DNA methylase	pop:POPTR_809445	DNA (cytosine-5-)-methyltransferase [EC:2.1.1.37]	-	-	-
Unigene1967_All	1.9311	Up	276	RecName: Full=Hexose carrier protein HEX6 >gi|467319|gb|AAA79857.1| hexose carrier protein [Ricinus communis]	HEX6_RICCO Hexose carrier protein HEX6 OS=Ricinus communis GN=HEX6 PE=2 SV=1	Permeases of the major facilitator superfamily	--	--	GO:0055085//transmembrane transport;GO:0008643//carbohydrate transport	GO:0005351//sugar:hydrogen symporter activity	GO:0016021//integral to membrane
Unigene19680_All	-2.6461	Down	1516	PREDICTED: similar to helicase domain-containing protein [Vitis vinifera]	DHR1_YEAST Probable ATP-dependent RNA helicase DHR1 OS=Saccharomyces cerevisiae GN=ECM16 PE=1 SV=1	HrpA-like helicases	ath:AT1G32490	pre-mRNA-splicing factor ATP-dependent RNA helicase DHX16 [EC:3.6.4.13]	-	-	-
Unigene1969_All	1.3045	Up	387	H0525C06.2 [Oryza sativa (indica cultivar-group)]	SRRM2_HUMAN Serine/arginine repetitive matrix protein 2 OS=Homo sapiens GN=SRRM2 PE=1 SV=2	--	cre:CHLREDRAFT_195849	splicing factor, arginine/serine-rich 1/9	-	-	-
Unigene19731_All	-2.234	Down	617	ATNEK5 (NIMA-RELATED KINASE5); ATP binding / kinase/ protein kinase/ protein serine/threonine kinase/ protein tyrosine kinase [Arabidopsis thaliana]	NEK6_ARATH Serine/threonine-protein kinase Nek6 OS=Arabidopsis thaliana GN=NEK6 PE=2 SV=1	Serine/threonine protein kinase	pop:POPTR_1065868	NIMA (never in mitosis gene a)-related kinase [EC:2.7.11.1]	-	-	-
Unigene19745_All	-2.7867	Down	1023	OSJNBb0059K02.16 [Oryza sativa (japonica cultivar-group)]	ANAG_HUMAN Alpha-N-acetylglucosaminidase OS=Homo sapiens GN=NAGLU PE=1 SV=1	--	rcu:RCOM_1512600	alpha-N-acetylglucosaminidase [EC:3.2.1.50]	-	-	-
Unigene1975_All	-2.1408	Down	476	LIM1 [Hevea brasiliensis]	SF3_HELAN Pollen-specific protein SF3 OS=Helianthus annuus GN=SF3 PE=2 SV=1	--	sbi:SORBI_04g033700	cysteine and glycine-rich protein	-	GO:0008270//zinc ion binding	-
Unigene19750_All	-1.6789	Down	828	mitochondrial L-galactono-1,4-lactone dehydrogenase [Citrus unshiu]	GLDH_ARATH L-galactono-1,4-lactone dehydrogenase, mitochondrial OS=Arabidopsis thaliana GN=GLDH PE=1 SV=1	--	ath:AT3G47930	L-galactono-1,4-lactone dehydorogenase [EC:1.3.2.3]	-	-	-
Unigene19756_All	-12.2763	Down	564	Os03g0251500 [Oryza sativa (japonica cultivar-group)] >gi|108707197|gb|ABF94992.1| V-type ATPase 116kDa subunit family protein, expressed [Oryza sativa (japonica cultivar-group)] >gi|113548043|dbj|BAF11486.1| Os03g0251500 [Oryza sativa Japonica Group]	VATM_DICDI Vacuolar proton translocating ATPase 100 kDa subunit OS=Dictyostelium discoideum GN=vatM PE=1 SV=2	Archaeal/vacuolar-type H?? subunit I	vvi:100255659	V-type H??òq? ATPase subunit I [EC:3.6.3.14]	-	-	-
Unigene19818_All	-1.8546	Down	922	pentatricopeptide (PPR) repeat-containing protein [Arabidopsis thaliana]	PP117_ARATH Pentatricopeptide repeat-containing protein At1g73400, mitochondrial OS=Arabidopsis thaliana GN=At1g73400 PE=2 SV=2	--	ath:AT5G03560	nucleobase:cation symporter-1, NCS1 family	-	-	-
Unigene19830_All	-2.1409	Down	397	ATGSL12 (glucan synthase-like 12); 1,3-beta-glucan synthase/ transferase, transferring glycosyl groups [Arabidopsis thaliana]	CALS3_ARATH Callose synthase 3 OS=Arabidopsis thaliana GN=CALS3 PE=2 SV=2	--	rcu:RCOM_0146290	callose synthase [EC:2.4.1.-]	-	-	-
Unigene19895_All	-12.5373	Down	353	PREDICTED: similar to PIE1 (PHOTOPERIOD-INDEPENDENT EARLY FLOWERING 1); ATP binding / DNA binding / helicase [Vitis vinifera]	DOM_DROME Helicase domino OS=Drosophila melanogaster GN=dom PE=1 SV=2	Superfamily II DNA/RNA helicases, SNF2 family	vvi:100248703	helicase SWR1 [EC:3.6.1.-]	-	-	-
Unigene19936_All	-13.2459	Down	216	DNA-directed RNA polymerase (ISS) [Ostreococcus tauri]	RPB2_MOUSE DNA-directed RNA polymerase II subunit RPB2 OS=Mus musculus GN=Polr2b PE=2 SV=2	DNA-directed RNA polymerase, beta subunit/140 kD subunit	olu:OSTLU_13673	DNA-directed RNA polymerase II subunit B [EC:2.7.7.6]	GO:0006350//transcription	GO:0003899//DNA-directed RNA polymerase activity;GO:0032549//ribonucleoside binding	-
Unigene19961_All	-1.5149	Down	557	T23E23.25 [Arabidopsis thaliana]	YUXK_BACSU Uncharacterized protein yuxK OS=Bacillus subtilis GN=yuxK PE=3 SV=1	Uncharacterized protein conserved in bacteria	--	--	-	-	GO:0005739//mitochondrion
Unigene19969_All	-2.0335	Down	1135	glycosyl hydrolase family 38 protein [Arabidopsis thaliana] >gi|1888357|emb|CAA66821.1| alpha-mannosidase [Arabidopsis thaliana] >gi|1890154|emb|CAA72432.1| alpha-mannosidase precursor [Arabidopsis thaliana] >gi|11994305|dbj|BAB01735.1| alpha-mannosidase [Arabidopsis thaliana] >gi|14517403|gb|AAK62592.1| AT3g26720/MLJ15_12 [Arabidopsis thaliana] >gi|21360397|gb|AAM47314.1| AT3g26720/MLJ15_12 [Ara…	MA2B1_CAVPO Lysosomal alpha-mannosidase OS=Cavia porcellus GN=MAN2B1 PE=1 SV=1	--	rcu:RCOM_1445250	lysosomal alpha-mannosidase [EC:3.2.1.24]	-	-	-
Unigene19973_All	-11.7772	Down	310	cc-nbs-lrr resistance protein [Populus trichocarpa] >gi|222837739|gb|EEE76104.1| cc-nbs-lrr resistance protein [Populus trichocarpa]	RGA1_SOLBU Putative disease resistance protein RGA1 OS=Solanum bulbocastanum GN=RGA1 PE=2 SV=2	--	pop:POPTR_755797	disease resistance protein RPM1	GO:0006915//apoptosis	GO:0005524//ATP binding	-
Unigene19995_All	-2.8189	Down	232	actin associated protein Wsp1 [Ajellomyces capsulatus H143]	FH3_ORYSJ Formin-like protein 3 OS=Oryza sativa subsp. japonica GN=FH3 PE=2 SV=2	ATPases involved in chromosome partitioning	ppp:PHYPADRAFT_139325	splicing factor 3A subunit 1	-	-	-
Unigene20042_All	-1.7105	Down	937	AT3G12380 [Arabidopsis thaliana]	ARP5_ARATH Actin-related protein 5 OS=Arabidopsis thaliana GN=ARP5 PE=2 SV=1	Actin and related proteins	vvi:100258127	actin-related protein 5	-	-	-
Unigene20043_All	-3.0667	Down	474	MYB65 (MYB DOMAIN PROTEIN 65); DNA binding / transcription factor [Arabidopsis thaliana] >gi|12003234|gb|AAG43496.1|AF048840_1 MYB65 [Arabidopsis thaliana] >gi|41619234|gb|AAS10055.1| MYB transcription factor [Arabidopsis thaliana]	GAM1_ORYSJ Transcription factor GAMYB OS=Oryza sativa subsp. japonica GN=GAM1 PE=2 SV=1	--	ath:AT3G11440	myb proto-oncogene protein, plant	-	-	-
Unigene2006_All	5.9903	Up	399	ribulose-1,5-bisphosphate carboxylase small subunit rbcS3 [Glycine max]	RBS1_SOYBN Ribulose bisphosphate carboxylase small chain 1, chloroplastic OS=Glycine max GN=RBCS-1 PE=3 SV=1	Ribulose bisphosphate carboxylase small subunit	rcu:RCOM_1571640	ribulose-bisphosphate carboxylase small chain [EC:4.1.1.39]	-	-	-
Unigene20066_All	-2.2082	Down	933	aldose 1-epimerase family protein [Arabidopsis thaliana]	AAPC_CENCI Putative apospory-associated protein C OS=Cenchrus ciliaris PE=2 SV=1	Uncharacterized enzymes related to aldose 1-epimerase	--	--	GO:0006012//galactose metabolic process	GO:0004034//aldose 1-epimerase activity	-
Unigene2007_All	2.8197	Up	228	phosphatidic acid phosphatase-related / PAP2-related [Arabidopsis thaliana] >gi|38564298|gb|AAR23728.1| At5g03080 [Arabidopsis thaliana] >gi|46402486|gb|AAS92345.1| At5g03080 [Arabidopsis thaliana]	DOPP1_DICDI Dolichyldiphosphatase 1 OS=Dictyostelium discoideum GN=dolpp1 PE=3 SV=1	--	ath:AT5G03080	dolichyldiphosphatase [EC:3.6.1.43]	-	-	-
Unigene20098_All	-2.1974	Down	949	peptidase S41 family protein [Arabidopsis thaliana]	CTPA_SYNY3 Carboxyl-terminal-processing protease OS=Synechocystis sp. (strain PCC 6803) GN=ctpA PE=3 SV=1	Periplasmic protease	sbi:SORBI_10g012160	carboxyl-terminal processing protease [EC:3.4.21.102]	GO:0006508//proteolysis	GO:0005515//protein binding;GO:0008236//serine-type peptidase activity	GO:0009543//chloroplast thylakoid lumen
Unigene20118_All	-2.9474	Down	1682	PREDICTED: similar to polyprotein [Vitis vinifera]	RTF23_SCHPO Retrotransposable element Tf2 155 kDa protein type 3 OS=Schizosaccharomyces pombe GN=Tf2-11 PE=4 SV=1	Transposase and inactivated derivatives	--	--	-	-	-
Unigene20119_All	-4.0284	Down	699	trihelix transcription factor [Glycine max]	RBP2A_PLAF7 Reticulocyte-binding protein 2 homolog a OS=Plasmodium falciparum (isolate 3D7) GN=PF13_0198 PE=3 SV=1	--	ppp:PHYPADRAFT_233757	U4/U6.U5 tri-snRNP-associated protein 1	-	-	-
Unigene20131_All	-2.6048	Down	477	mitochondrial small ribosomal subunit protein [Solanum tuberosum]	RT02_ARATH Ribosomal protein S2, mitochondrial OS=Arabidopsis thaliana GN=RPS2 PE=2 SV=1	Ribosomal protein S2	--	--	-	-	GO:0005840//ribosome;GO:0009536//plastid
Unigene20158_All	-4.5053	Down	869	RHL2 [Zea mays]	TOP6A_ARATH DNA topoisomerase 6 subunit A OS=Arabidopsis thaliana GN=TOP6A PE=1 SV=1	DNA topoisomerase VI, subunit A	sbi:SORBI_01g038780	meiotic recombination protein SPO11	-	-	-
Unigene2017_All	-1.9666	Down	988	abscisic insensitive 1B [Populus tremula]	P2C56_ARATH Protein phosphatase 2C 56 OS=Arabidopsis thaliana GN=ABI1 PE=1 SV=2	Serine/threonine protein phosphatase	ath:AT4G26080	protein phosphatase [EC:3.1.3.16]	-	-	-
Unigene20175_All	1.2087	Up	1430	2-methyl-6-phytylbenzoquinone methyltranferase [Hevea brasiliensis]	IN37_SPIOL 37 kDa inner envelope membrane protein, chloroplastic OS=Spinacia oleracea PE=1 SV=1	SAM-dependent methyltransferases	pop:POPTR_832825	MPBQ/MSBQ methyltransferase	-	-	-
Unigene2018_All	1.3117	Up	383	diacylglycerol kinase [Arabidopsis thaliana] >gi|91807058|gb|ABE66256.1| diacylglycerol kinase [Arabidopsis thaliana]	DGKE_HUMAN Diacylglycerol kinase epsilon OS=Homo sapiens GN=DGKE PE=1 SV=1	--	ppp:PHYPADRAFT_132890	diacylglycerol kinase [EC:2.7.1.107]	-	-	-
Unigene20184_All	-1.234	Down	571	AT4G36530 [Arabidopsis thaliana]	YUGF_BACSU Uncharacterized hydrolase yugF OS=Bacillus subtilis GN=yugF PE=3 SV=1	Predicted hydrolases or acyltransferases (alpha/beta hydrolase superfamily)	--	--	-	-	-
Unigene2019_All	-2.5313	Down	333	PREDICTED: similar to KLK/PIR/PIR121/PIRP (KLUNKER, PIROGI) [Vitis vinifera]	PIR_ARATH Protein PIR OS=Arabidopsis thaliana GN=PIR PE=1 SV=1	--	rcu:RCOM_0611030	cytoplasmic FMR1 interacting protein	-	-	-
Unigene2023_All	1.3339	Up	517	ubiquitin [Guzmania wittmackii x Guzmania lingulata]	UBIQ_WHEAT Ubiquitin OS=Triticum aestivum PE=3 SV=1	Ubiquitin	olu:OSTLU_26775	ubiquitin C	-	-	-
Unigene20254_All	-4.0478	Down	304	inositol 1,3,4-trisphosphate 5/6-kinase family protein [Arabidopsis thaliana]	ITPK2_ARATH Inositol-tetrakisphosphate 1-kinase 2 OS=Arabidopsis thaliana GN=ITPK2 PE=2 SV=2	--	ath:AT4G08170	1D-myo-Inositol-trisphosphate 6-kinase [EC:2.7.1.134]	GO:0009611//response to wounding;GO:0032957//inositol trisphosphate metabolic process	GO:0047325//inositol tetrakisphosphate 1-kinase activity;GO:0005524//ATP binding;GO:0035300//inositol-1,3,4-trisphosphate 5/6-kinase activity	GO:0005634//nucleus;GO:0009536//plastid
Unigene20264_All	-1.9126	Down	830	GTP-binding family protein [Arabidopsis thaliana] >gi|9758365|dbj|BAB08866.1| GTP binding protein-like [Arabidopsis thaliana]	HFLX_ECOLI GTP-binding protein hflX OS=Escherichia coli (strain K12) GN=hflX PE=1 SV=3	GTPases	vvi:100247233	GTP-binding protein HflX	-	-	-
Unigene20284_All	-2.6104	Down	2328	RAD50; ATP binding / nuclease/ zinc ion binding [Arabidopsis thaliana] >gi|57013013|sp|Q9SL02.2|RAD50_ARATH RecName: Full=DNA repair protein RAD50; Short=AtRAD50 >gi|7110148|gb|AAF36810.1|AF168748_1 DNA repair-recombination protein [Arabidopsis thaliana] >gi|22654997|gb|AAM98090.1| At2g31970/F22D22.28 [Arabidopsis thaliana] >gi|29028758|gb|AAO64758.1| At2g31970/F22D22.28 [Arabidopsis thaliana]	RAD50_ARATH DNA repair protein RAD50 OS=Arabidopsis thaliana GN=RAD50 PE=1 SV=2	ATPase involved in DNA repair	vvi:100243413	DNA repair protein RAD50 [EC:3.6.-.-]	-	-	-
Unigene20286_All	-11.6875	Down	377	LOC100283417 [Zea mays] >gi|195634685|gb|ACG36811.1| peptidyl-prolyl isomerase [Zea mays]	FKB70_WHEAT 70 kDa peptidyl-prolyl isomerase OS=Triticum aestivum GN=FKBP70 PE=2 SV=1	--	zma:100283417	FK506-binding protein 4/5 [EC:5.2.1.8]	-	GO:0016853//isomerase activity;GO:0005488//binding	-
Unigene20307_All	-1.9141	Down	742	RIK (RS2-Interacting KH protein); RNA binding [Arabidopsis thaliana] >gi|156633616|sp|Q9LIA4.2|RIK_ARATH RecName: Full=Protein RIK; AltName: Full=Rough sheath 2-interacting KH domain protein; Short=RS2-interacting KH domain protein >gi|62997489|gb|AAY24687.1| KH-domain protein [Arabidopsis thaliana]	RIK_ARATH Protein RIK OS=Arabidopsis thaliana GN=RIK PE=1 SV=2	--	cre:CHLREDRAFT_118630	ATP-dependent RNA helicase DDX46/PRP5 [EC:3.6.4.13]	-	-	-
Unigene2031_All	1.766	Up	218	PHT4;6 (PHOSPHATE TRANSPORTER 4;6); carbohydrate transmembrane transporter/ inorganic phosphate transmembrane transporter/ organic anion transmembrane transporter/ sugar:hydrogen symporter [Arabidopsis thaliana] >gi|75262629|sp|Q9FKV1.1|ANTR5_ARATH RecName: Full=Probable anion transporter 5; AltName: Full=Phosphate transporter PHT4;6; Flags: Precursor >gi|10176892|dbj|BAB10122.1| Na»¾ä? inorgani…	ANTR5_ARATH Probable anion transporter 5 OS=Arabidopsis thaliana GN=ANTR5 PE=2 SV=1	--	pop:POPTR_880002	MFS transporter, ACS family, solute carrier family 17 (sodium-dependent inorganic phosphate cotransporter), member 6/7/8	-	-	-
Unigene2037_All	-2.1402	Down	574	protein kinase family protein [Arabidopsis thaliana]	DYRK4_MOUSE Dual specificity tyrosine-phosphorylation-regulated kinase 4 OS=Mus musculus GN=Dyrk4 PE=1 SV=1	Serine/threonine protein kinase	ppp:PHYPADRAFT_133077	CDC-like kinase [EC:2.7.12.1]	-	-	-
Unigene20390_All	-1.7258	Down	360	actin-related protein 6 [Capsella rubella]	ARP6_ARATH Actin-related protein 6 OS=Arabidopsis thaliana GN=ARP6 PE=1 SV=1	--	ath:AT3G33520	actin-related protein 6	-	GO:0005515//protein binding	-
Unigene204_All	-1.2224	Down	1429	male sterility-related protein [Linum usitatissimum] >gi|168805190|gb|ACA28680.1| male sterility-related protein [Linum usitatissimum]	FACR2_ARATH Fatty acyl-CoA reductase 2 OS=Arabidopsis thaliana GN=FAR2 PE=2 SV=2	Putative dehydrogenase domain of multifunctional non-ribosomal peptide synthetases and related enzymes	vvi:100254606	fatty acyl-CoA reductase [EC:1.2.1.-]	-	-	-
Unigene20416_All	-11.7971	Down	677	SOC1-like protein 2 [Citrus sinensis]	SOC1_ARATH MADS-box protein SOC1 OS=Arabidopsis thaliana GN=SOC1 PE=1 SV=1	--	ath:AT5G15800	MADS-box transcription factor, plant	-	-	-
Unigene20422_All	-11.8245	Down	300	KUP10; potassium ion transmembrane transporter [Arabidopsis thaliana]	POT10_ARATH Putative potassium transporter 10 OS=Arabidopsis thaliana GN=POT10 PE=2 SV=1	--	ppp:PHYPADRAFT_138081	KUP system potassium uptake protein	-	-	-
Unigene2044_All	-1.0295	Down	503	DNA-directed RNA polymerase, subunit C11/M/9 [Medicago truncatula]	RPB9_PIG DNA-directed RNA polymerase II subunit RPB9 OS=Sus scrofa GN=POLR2I PE=3 SV=1	DNA-directed RNA polymerase, subunit M/Transcription elongation factor TFIIS	vvi:100253286	DNA-directed RNA polymerase II subunit I	-	-	-
Unigene20443_All	-3.4435	Down	442	RecName: Full=Aspartate aminotransferase, cytoplasmic; AltName: Full=Transaminase A >gi|167546|gb|AAA33134.1| aspartate aminotransferase [Daucus carota] >gi|445587|prf||1909339A Asp aminotransferase	AATC_DAUCA Aspartate aminotransferase, cytoplasmic OS=Daucus carota PE=2 SV=1	Aspartate/tyrosine/aromatic aminotransferase	vvi:100268005	aspartate aminotransferase [EC:2.6.1.1]	-	-	-
Unigene20445_All	-13.661	Down	486	leucine-rich repeat family protein / protein kinase family protein [Glycine max]	SERK2_ARATH Somatic embryogenesis receptor kinase 2 OS=Arabidopsis thaliana GN=SERK2 PE=1 SV=1	--	ath:AT1G71830	somatic embryogenesis receptor kinase 1 [EC:2.7.10.1 2.7.11.1]	-	-	-
Unigene20483_All	-4.7962	Down	800	arginine rich protein [Penicillium marneffei ATCC 18224] >gi|210069087|gb|EEA23178.1| arginine rich protein [Penicillium marneffei ATCC 18224]	FRAY2_DICDI Serine/threonine-protein kinase fray2 OS=Dictyostelium discoideum GN=fray2 PE=3 SV=1	--	vvi:100262258	ATP-dependent RNA helicase DDX46/PRP5 [EC:3.6.4.13]	-	-	-
Unigene20520_All	-11.6958	Down	328	leucine-rich repeat family protein [Arabidopsis thaliana] >gi|3176660|gb|AAC18784.1| Similar to ERECTA receptor protein kinase gb|U47029 from A. thaliana [Arabidopsis thaliana] >gi|224589465|gb|ACN59266.1| leucine-rich repeat receptor-like protein kinase [Arabidopsis thaliana]	RPK1_IPONI Receptor-like protein kinase OS=Ipomoea nil GN=INRPK1 PE=2 SV=2	--	rcu:RCOM_1534760	brassinosteroid insensitive 1-associated receptor kinase 1 [EC:2.7.10.1 2.7.11.1]	-	-	-
Unigene20521_All	-2.0206	Down	1549	RecName: Full=1-acyl-sn-glycerol-3-phosphate acyltransferase 1, chloroplastic; Flags: Precursor >gi|8163563|gb|AAF73736.1|AF111161_1 lysophosphatidic acid acyltransferase [Brassica napus]	LPAT1_BRANA 1-acyl-sn-glycerol-3-phosphate acyltransferase 1, chloroplastic OS=Brassica napus GN=LPAT1 PE=2 SV=1	1-acyl-sn-glycerol-3-phosphate acyltransferase	vvi:100248458	1-acyl-sn-glycerol-3-phosphate acyltransferase [EC:2.3.1.51]	-	-	-
Unigene20531_All	-2.819	Down	260	ACT-domain-containing protein kinase [Lotus japonicus]	Y9955_DICDI Probable serine/threonine-protein kinase DDB_G0267514 OS=Dictyostelium discoideum GN=DDB_G0267514 PE=3 SV=1	Serine/threonine protein kinase	ath:AT5G11850	sterile alpha motif and leucine zipper containing kinase AZK [EC:2.7.11.25]	-	-	-
Unigene20549_All	-1.9155	Down	660	CPL4 (C-TERMINAL DOMAIN PHOSPHATASE-LIKE 4); phosphoprotein phosphatase [Arabidopsis thaliana] >gi|122154038|sp|Q00IB6.1|CPL4_ARATH RecName: Full=RNA polymerase II C-terminal domain phosphatase-like 4; Short=FCP-like 4; AltName: Full=Carboxyl-terminal phosphatase-like 4; Short=CTD phosphatase-like 4; Short=AtCPL4 >gi|95115186|gb|ABF55959.1| carboxyl-terminal phosphatase-like 4 [Arabidopsis thalia…	CPL4_ARATH RNA polymerase II C-terminal domain phosphatase-like 4 OS=Arabidopsis thaliana GN=CPL4 PE=1 SV=1	TFIIF-interacting CTD phosphatases, including NLI-interacting factor	--	--	-	-	-
Unigene2056_All	-1.6516	Down	898	HCF173 (high chlorophyll fluorescence phenotype 173); binding / catalytic/ transcription repressor [Arabidopsis thaliana] >gi|17065112|gb|AAL32710.1| Unknown protein [Arabidopsis thaliana]	Y5224_ARATH Uncharacterized protein At5g02240 OS=Arabidopsis thaliana GN=At5g02240 PE=1 SV=1	Predicted nucleoside-diphosphate-sugar epimerases	--	--	-	-	-
Unigene20593_All	-2.6633	Down	1162	calmodulin-binding protein [Arabidopsis thaliana] >gi|6760430|gb|AAF28348.1| calmodulin-binding protein [Arabidopsis thaliana]	Y1297_ARCFU Cell division cycle protein 48 homolog AF_1297 OS=Archaeoglobus fulgidus GN=AF_1297 PE=3 SV=1	ATPases of the AAA class	zma:100274218	transitional endoplasmic reticulum ATPase	-	-	-
Unigene20602_All	1.6405	Up	300	zinc finger (GATA type) family protein [Arabidopsis thaliana] >gi|71660794|sp|Q9LIB5.1|GAT17_ARATH RecName: Full=GATA transcription factor 17 >gi|38566642|gb|AAR24211.1| At3g16870 [Arabidopsis thaliana] >gi|46931252|gb|AAT06430.1| At1g35180 [Arabidopsis thaliana]	GAT17_ARATH GATA transcription factor 17 OS=Arabidopsis thaliana GN=At3g16870 PE=2 SV=1	GATA Zn-finger-containing transcription factor	--	--	-	-	-
Unigene20633_All	-12.4467	Down	529	MSH4 [Arabidopsis thaliana]	MUTS_AZOVI DNA mismatch repair protein mutS OS=Azotobacter vinelandii GN=mutS PE=3 SV=1	Mismatch repair ATPase (MutS family)	ppp:PHYPADRAFT_145361	DNA mismatch repair protein MSH4	-	-	-
Unigene20657_All	-3.5559	Down	440	lipoic acid synthase (ISS) [Ostreococcus tauri]	LIAS_MOUSE Lipoyl synthase, mitochondrial OS=Mus musculus GN=Lias PE=2 SV=1	Lipoate synthase	ppp:PHYPADRAFT_184135	lipoic acid synthetase [EC:2.8.1.8]	-	-	-
Unigene2066_All	2.6591	Up	517	receptor-like protein kinase-like protein [Arabidopsis thaliana] >gi|224589583|gb|ACN59325.1| leucine-rich repeat receptor-like protein kinase [Arabidopsis thaliana]	Y1719_ARATH Probable inactive receptor kinase At1g27190 OS=Arabidopsis thaliana GN=At1g27190 PE=1 SV=1	Leucine-rich repeat (LRR) protein	pop:POPTR_913861	somatic embryogenesis receptor kinase 1 [EC:2.7.10.1 2.7.11.1]	-	-	-
Unigene2069_All	-1.2147	Down	500	RecName: Full=Serine carboxypeptidase II-2; AltName: Full=CP-MII.2; Contains: RecName: Full=Serine carboxypeptidase II-2 chain A; Contains: RecName: Full=Serine carboxypeptidase II-2 chain B; Flags: Precursor >gi|619351|gb|AAB31590.1| CP-MII.2=serine carboxypeptidase [Hordeum vulgare=barley, cv. Alexis, aleurone, Peptide, 436 aa] >gi|6102957|emb|CAB59202.1| serine carboxylase II-2 [Hordeum vulgar…	CBP22_HORVU Serine carboxypeptidase II-2 (Fragment) OS=Hordeum vulgare GN=CXP;2-2 PE=1 SV=1	--	osa:4340344	carboxypeptidase D [EC:3.4.16.6]	-	-	-
Unigene20697_All	-11.6426	Down	316	mitotic cyclin a2-type [Glycine max]	CCA13_ORYSJ Cyclin-A1-3 OS=Oryza sativa subsp. japonica GN=CYCA1-3 PE=3 SV=2	Cyclin	vvi:100250590	cyclin A	-	-	-
Unigene20712_All	-1.516	Down	526	anaphase promoting complex/cyclosome subunit [Arabidopsis thaliana]	CDC16_HUMAN Cell division cycle protein 16 homolog OS=Homo sapiens GN=CDC16 PE=1 SV=2	--	ath:AT1G78770	anaphase-promoting complex subunit 6	-	-	-
Unigene20742_All	-3.4914	Down	403	protein kinase family protein [Glycine max]	CRK3_ARATH Cysteine-rich receptor-like protein kinase 3 OS=Arabidopsis thaliana GN=CRK3 PE=2 SV=1	--	vvi:100247683	somatic embryogenesis receptor kinase 1 [EC:2.7.10.1 2.7.11.1]	-	-	-
Unigene20746_All	-2.1027	Down	303	Rho GDP-dissociation inhibitor family protein [Arabidopsis thaliana] >gi|21759146|sp|Q9SFC6.1|GDIR_ARATH RecName: Full=Rho GDP-dissociation inhibitor 1; Short=Rho GDI-1; Short=AtRhoGDI1 >gi|15866274|gb|AAL10299.1|AF412276_1 Rho GDP-dissociation inhibitor 1 [Arabidopsis thaliana]	GDIR_ARATH Rho GDP-dissociation inhibitor 1 OS=Arabidopsis thaliana GN=GDI1 PE=1 SV=1	--	ath:AT3G07880	Rho GDP-dissociation inhibitor	-	-	-
Unigene20767_All	-1.5351	Down	746	basal transcription factor complex subunit-related [Arabidopsis thaliana] >gi|92856638|gb|ABE77412.1| At1g18340 [Arabidopsis thaliana]	TF2H3_RAT General transcription factor IIH subunit 3 OS=Rattus norvegicus GN=Gtf2h3 PE=2 SV=1	RNA polymerase II transcription initiation/nucleotide excision repair factor TFIIH, subunit TFB4	rcu:RCOM_0417820	transcription initiation factor TFIIH subunit H3	-	-	-
Unigene20771_All	-4.0667	Down	237	nucleotide binding / ubiquitin-protein ligase [Arabidopsis thaliana] >gi|240254574|ref|NP_850207.4| nucleotide binding / ubiquitin-protein ligase [Arabidopsis thaliana] >gi|288558844|sp|O22785.3|PR19B_ARATH RecName: Full=Pre-mRNA-processing factor 19 homolog 2; AltName: Full=MOS4-associated complex protein 3B; Short=MAC protein 3B; AltName: Full=U-box domain-containing protein 60; AltName: Full=P…	PR19B_ARATH Pre-mRNA-processing factor 19 homolog 2 OS=Arabidopsis thaliana GN=PUB60 PE=2 SV=2	--	vvi:100249408	pre-mRNA-processing factor 19 [EC:6.3.2.19]	-	-	-
Unigene20773_All	-12.1116	Down	720	myo-inositol 1-phosphate synthase [Phaseolus vulgaris]	INO1_PHAVU Inositol-3-phosphate synthase OS=Phaseolus vulgaris PE=2 SV=1	Myo-inositol-1-phosphate synthase	vvi:100259515	myo-inositol-1-phosphate synthase [EC:5.5.1.4]	-	-	-
Unigene20779_All	-4.6769	Down	567	beta-carotene hydroxylase [Ipomoea nil]	CRTZ_PARS1 Beta-carotene hydroxylase OS=Paracoccus sp. (strain PC1) GN=crtZ PE=3 SV=1	--	ath:AT5G52570	beta-carotene hydroxylase [EC:1.14.13.-]	-	-	-
Unigene20787_All	-2.0137	Down	1579	leucine-rich repeat family protein [Arabidopsis thaliana] >gi|15912299|gb|AAL08283.1| AT5g22320/MWD9_11 [Arabidopsis thaliana] >gi|19699236|gb|AAL90984.1| AT5g22320/MWD9_11 [Arabidopsis thaliana]	MLRR1_PLAF7 MATH and LRR domain-containing protein PFE0570w OS=Plasmodium falciparum (isolate 3D7) GN=PFE0570w PE=2 SV=1	--	vvi:100266959	U4/U6.U5 tri-snRNP-associated protein 1	-	-	-
Unigene20791_All	-1.5035	Down	576	tRNA pseudouridine synthase [Medicago truncatula]	TRUA_RHOCS tRNA pseudouridine synthase A OS=Rhodospirillum centenum (strain ATCC 51521 / SW) GN=truA PE=3 SV=1	Pseudouridylate synthase	vvi:100259448	tRNA pseudouridine synthase A [EC:5.4.99.12]	-	-	-
Unigene2080_All	5.9917	Up	645	photosystem I subunit PsaD [Glycine max]	PSAD_CUCSA Photosystem I reaction center subunit II, chloroplastic OS=Cucumis sativus GN=psaD PE=1 SV=1	--	pop:POPTR_566261	photosystem I subunit II	-	-	-
Unigene2082_All	-1.2142	Down	220	5'->gi|223551215|gb|EEF52701.1| 5'-	XRN3_ARATH 5'-3' exoribonuclease 3 OS=Arabidopsis thaliana GN=XRN3 PE=2 SV=1	--	pop:POPTR_715413	5'-3' exoribonuclease 2 [EC:3.1.13.-]	-	-	-
Unigene20828_All	-2.1974	Down	470	TRL13 [Capsella rubella]	TRNH_DATST Tropinone reductase homolog OS=Datura stramonium PE=2 SV=1	Dehydrogenases with different specificities (related to short-chain alcohol dehydrogenases)	ath:AT2G29260	tropine dehydrogenase [EC:1.1.1.206]	-	-	-
Unigene20840_All	-11.9806	Down	250	SLF-interacting SKP1-like protein 1 [Antirrhinum hispanicum] >gi|85792318|gb|ABC84198.1| SLF-interacting SKP1-like protein 1 [Antirrhinum hispanicum] >gi|85792335|gb|ABC84199.1| SLF-interacting SKP1-like protein 1 [Antirrhinum hispanicum]	ASK14_ARATH SKP1-like protein 14 OS=Arabidopsis thaliana GN=ASK14 PE=1 SV=1	--	ath:AT2G03170	S-phase kinase-associated protein 1	-	-	-
Unigene20872_All	-1.0492	Down	923	phosphatidylserine decarboxylase [Solanum lycopersicum]	PISD_CRIGR Phosphatidylserine decarboxylase proenzyme OS=Cricetulus griseus GN=PISD PE=1 SV=2	Phosphatidylserine decarboxylase	pop:POPTR_817168	phosphatidylserine decarboxylase [EC:4.1.1.65]	-	-	-
Unigene2089_All	-1.0947	Down	338	ubiquitin-associated (UBA)/TS-N domain-containing protein [Arabidopsis thaliana] >gi|7211981|gb|AAF40452.1|AC004809_10 ESTs gb|N65605, gb|N38087, gb|T20485, gb|T13726, gb|N38339, gb|F15440 and gb|N97201 come from this gene [Arabidopsis thaliana] >gi|17065066|gb|AAL32687.1| Unknown protein [Arabidopsis thaliana] >gi|23197878|gb|AAN15466.1| Unknown protein [Arabidopsis thaliana]	UBXN1_XENTR UBX domain-containing protein 1 OS=Xenopus tropicalis GN=ubxn1 PE=2 SV=1	Translation initiation factor 2 (IF-2; GTPase)	rcu:RCOM_0075460	ATP-dependent RNA helicase DDX46/PRP5 [EC:3.6.4.13]	-	-	-
Unigene209_All	-1.2497	Down	2066	STYLOSA protein [Antirrhinum majus]	LEUNG_ARATH Transcriptional corepressor LEUNIG OS=Arabidopsis thaliana GN=LUG PE=1 SV=2	FOG: WD40 repeat	vvi:100243602	U4/U6 small nuclear ribonucleoprotein PRP4	-	-	-
Unigene2090_All	2.0206	Up	486	pentatricopeptide (PPR) repeat-containing protein [Arabidopsis thaliana] >gi|75273910|sp|Q9LS72.1|PP261_ARATH RecName: Full=Pentatricopeptide repeat-containing protein At3g29230	PP261_ARATH Pentatricopeptide repeat-containing protein At3g29230 OS=Arabidopsis thaliana GN=PCMP-E27 PE=2 SV=1	--	rcu:RCOM_0340700	cell division protease FtsH [EC:3.4.24.-]	-	-	-
Unigene20904_All	-3.1116	Down	472	Os03g0333000 [Oryza sativa (japonica cultivar-group)] >gi|108707985|gb|ABF95780.1| expressed protein [Oryza sativa (japonica cultivar-group)] >gi|113548491|dbj|BAF11934.1| Os03g0333000 [Oryza sativa Japonica Group]	RBP2A_PLAF7 Reticulocyte-binding protein 2 homolog a OS=Plasmodium falciparum (isolate 3D7) GN=PF13_0198 PE=3 SV=1	Predicted HD superfamily hydrolase	cme:CMO070C	kinesin family member 15	-	-	-
Unigene20915_All	-2.4734	Down	1090	Os05g0395300 [Oryza sativa (japonica cultivar-group)] >gi|113579013|dbj|BAF17376.1| Os05g0395300 [Oryza sativa Japonica Group]	MAM3_YEAST Protein MAM3 OS=Saccharomyces cerevisiae GN=MAM3 PE=1 SV=1	Hemolysins and related proteins containing CBS domains	--	--	-	-	-
Unigene20916_All	-2.6173	Down	933	centromere protein-like [Arabidopsis thaliana]	ERC2_RAT ERC protein 2 OS=Rattus norvegicus GN=Erc2 PE=1 SV=1	Chromosome segregation ATPases	--	--	-	-	-
Unigene2092_All	-1.7871	Down	1169	emb1011 (embryo defective 1011) [Arabidopsis thaliana]	NUP98_DICDI Nuclear pore complex protein Nup98-Nup96 OS=Dictyostelium discoideum GN=nup98 PE=3 SV=1	Endoglucanase	osa:4328758	heterogeneous nuclear ribonucleoprotein A1/A3	-	-	-
Unigene20925_All	1.2839	Up	984	cc-nbs-lrr resistance protein [Populus trichocarpa] >gi|222834261|gb|EEE72738.1| cc-nbs-lrr resistance protein [Populus trichocarpa]	DRL40_ARATH Probable disease resistance protein At5g63020 OS=Arabidopsis thaliana GN=At5g63020 PE=2 SV=2	--	vvi:100254298	disease resistance protein RPS2	-	-	-
Unigene20962_All	-1.2069	Down	698	tRNA (guanine-N7-)-methyltransferase [Arabidopsis thaliana] >gi|30984522|gb|AAP42724.1| At5g17660 [Arabidopsis thaliana]	TRMB_SYNJB tRNA (guanine-N(7)-)-methyltransferase OS=Synechococcus sp. GN=trmB PE=3 SV=1	Predicted S-adenosylmethionine-dependent methyltransferase	pop:POPTR_242124	tRNA (guanine-N7-)-methyltransferase [EC:2.1.1.33]	-	-	-
Unigene20979_All	-3.2112	Down	234	NBS-LRR type disease resistance protein [Citrus trifoliata]	DRL2_ARATH Probable disease resistance protein At1g12290 OS=Arabidopsis thaliana GN=At1g12290 PE=2 SV=1	--	ath:AT1G12220	disease resistance protein RPS5	-	-	-
Unigene21002_All	-1.9233	Down	524	AT-HSFA7A; DNA binding / transcription factor [Arabidopsis thaliana] >gi|75313918|sp|Q9SV12.1|HFA7A_ARATH RecName: Full=Heat stress transcription factor A-7a; Short=AtHsfA7a; AltName: Full=AtHsf-09	HFA7A_ARATH Heat stress transcription factor A-7a OS=Arabidopsis thaliana GN=HSFA7A PE=2 SV=1	Heat shock transcription factor	--	--	-	-	-
Unigene21012_All	-1.9213	Down	663	PREDICTED: similar to glucose-inhibited division A family protein [Vitis vinifera]	MNMG_THEEB tRNA uridine 5-carboxymethylaminomethyl modification enzyme mnmG OS=Thermosynechococcus elongatus (strain BP-1) GN=mnmG PE=3 SV=1	NAD/FAD-utilizing enzyme apparently involved in cell division	ath:AT2G13440	glucose inhibited division protein A	-	-	-
Unigene21038_All	-2.0919	Down	486	BIO1 (biotin auxotroph 1); adenosylmethionine-8-amino-7-oxononanoate transaminase [Arabidopsis thaliana] >gi|158726301|gb|ABW80569.1| mitochondrial bifunctional diaminopelargonate synthase-dethiobiotin synthetase [Arabidopsis thaliana]	SSGP_VOLCA Sulfated surface glycoprotein 185 OS=Volvox carteri PE=1 SV=1	--	rcu:RCOM_1630580	adenosylmethionine-8-amino-7-oxononanoate aminotransferase [EC:2.6.1.62]	-	-	-
Unigene21058_All	-4.4914	Down	287	NADPH oxidase [Nicotiana tabacum]	RBOHC_SOLTU Respiratory burst oxidase homolog protein C OS=Solanum tuberosum GN=RBOHC PE=1 SV=2	--	pop:POPTR_570393	respiratory burst oxidase [EC:1.6.3.- 1.11.1.-]	-	-	-
Unigene21083_All	-2.5644	Down	371	GAE2 (UDP-D-GLUCURONATE 4-EPIMERASE 2); UDP-glucuronate 4-epimerase/ catalytic [Arabidopsis thaliana] >gi|75264107|sp|Q9LPC1.1|GAE2_ARATH RecName: Full=UDP-glucuronate 4-epimerase 2; AltName: Full=UDP-glucuronic acid epimerase 2 >gi|8570451|gb|AAF76478.1|AC020622_12 Contains similarity to CAPI protein from Staphylococcus aureus gi|P39858 and contains a NAD dependent epimerase/dehydratase PF|01370…	GAE2_ARATH UDP-glucuronate 4-epimerase 2 OS=Arabidopsis thaliana GN=GAE2 PE=2 SV=1	--	ath:AT1G02000	UDP-glucuronate 4-epimerase [EC:5.1.3.6]	-	-	-
Unigene21097_All	-1.7624	Down	893	Os03g0267700 [Oryza sativa (japonica cultivar-group)] >gi|108707366|gb|ABF95161.1| Mitochondrial carrier protein, expressed [Oryza sativa (japonica cultivar-group)] >gi|113548138|dbj|BAF11581.1| Os03g0267700 [Oryza sativa Japonica Group]	SCMC1_HUMAN Calcium-binding mitochondrial carrier protein SCaMC-1 OS=Homo sapiens GN=SLC25A24 PE=1 SV=2	--	cme:CMN084C	solute carrier family 25 (mitochondrial carrier; adenine nucleotide translocator)	-	-	-
Unigene2110_All	1.1955	Up	1723	UDP-glucosyltransferase family 1 protein [Citrus sinensis]	FOGT1_ARATH Flavonol-3-O-glycoside-7-O-glucosyltransferase 1 OS=Arabidopsis thaliana GN=UGT73C6 PE=2 SV=1	--	ath:AT2G36780	UDP-glucosyl transferase 73C [EC:2.4.1.-]	-	-	-
Unigene21104_All	-2.1409	Down	878	peroxisomal copper-containing amine oxidase [Glycine max]	PAOX_ARTGO Phenylethylamine oxidase OS=Arthrobacter globiformis PE=1 SV=1	Cu2 Æ?? amine oxidase	vvi:100267280	primary-amine oxidase [EC:1.4.3.21]	-	-	-
Unigene21107_All	-2.4434	Down	644	NRPC1; DNA binding / DNA-directed RNA polymerase/ ribonucleoside binding / zinc ion binding [Arabidopsis thaliana]	RPC1_BOVIN DNA-directed RNA polymerase III subunit RPC1 OS=Bos taurus GN=POLR3A PE=2 SV=1	DNA-directed RNA polymerase, beta' subunit/160 kD subunit	rcu:RCOM_1440440	DNA-directed RNA polymerase III subunit C1 [EC:2.7.7.6]	-	-	-
Unigene21115_All	-2.0713	Down	477	ATATH9; transporter [Arabidopsis thaliana] >gi|49066033|sp|O04212.2|Y2090_ARATH RecName: Full=Putative ABC1 protein At2g40090; Flags: Precursor >gi|51969458|dbj|BAD43421.1| ABC transporter like protein [Arabidopsis thaliana] >gi|51970216|dbj|BAD43800.1| ABC transporter like protein [Arabidopsis thaliana]	Y2090_ARATH Putative ABC1 protein At2g40090 OS=Arabidopsis thaliana GN=At2g40090 PE=2 SV=2	Predicted unusual protein kinase	ath:AT2G40090	aarF domain-containing kinase	-	-	-
Unigene21125_All	-1.6904	Down	946	SAC3/GANP family protein [Arabidopsis thaliana]	MCM3A_MOUSE 80 kDa MCM3-associated protein OS=Mus musculus GN=Mcm3ap PE=2 SV=1	Nuclear protein export factor	--	--	-	-	-
Unigene21136_All	-1.5518	Down	1322	At2g40070 [Arabidopsis thaliana] >gi|110742086|dbj|BAE98974.1| En/Spm-like transposon protein [Arabidopsis thaliana]	MUC1_YEAST Flocculation protein FLO11 OS=Saccharomyces cerevisiae GN=MUC1 PE=1 SV=2	DNA-directed RNA polymerase, beta' subunit/160 kD subunit	ath:AT4G35800	DNA-directed RNA polymerase II subunit A [EC:2.7.7.6]	-	-	-
Unigene21168_All	-4.7419	Down	864	Ulp1 protease family protein (ISS) [Ostreococcus tauri]	--	Protease, Ulp1 family	olu:OSTLU_7192	sentrin-specific protease 1 [EC:3.4.22.-]	-	-	-
Unigene21173_All	-13.5625	Down	591	L-myo-inositol 1-phosphate synthase [Spartina alterniflora]	INO1_SPIPO Inositol-3-phosphate synthase OS=Spirodela polyrrhiza GN=TUR1 PE=2 SV=1	--	rcu:RCOM_0197350	myo-inositol-1-phosphate synthase [EC:5.5.1.4]	-	-	-
Unigene21188_All	1.6665	Up	642	ADSS (ADENYLOSUCCINATE SYNTHASE); adenylosuccinate synthase [Arabidopsis thaliana] >gi|2500026|sp|Q96529.1|PURA_ARATH RecName: Full=Adenylosuccinate synthetase, chloroplastic; Short=AMPSase; Short=AdSS; AltName: Full=IMP--aspartate ligase; Flags: Precursor >gi|1616657|gb|AAB16828.1| adenylosuccinate synthetase [Arabidopsis thaliana] >gi|4678286|emb|CAB41194.1| adenylosuccinate synthetase [Arabido…	PURA_ARATH Adenylosuccinate synthetase, chloroplastic OS=Arabidopsis thaliana GN=At3g57610 PE=1 SV=1	Adenylosuccinate synthase	pop:POPTR_825248	adenylosuccinate synthase [EC:6.3.4.4]	-	-	-
Unigene21218_All	1.324	Up	355	CM0545.290.nc [Lotus japonicus]	UBP13_ARATH Ubiquitin carboxyl-terminal hydrolase 13 OS=Arabidopsis thaliana GN=UBP13 PE=1 SV=1	Ubiquitin carboxyl-terminal hydrolase	rcu:RCOM_0423090	ubiquitin carboxyl-terminal hydrolase 7 [EC:3.1.2.15]	-	-	-
Unigene21224_All	-1.2421	Down	535	similar to translational activator [Arabidopsis thaliana]	GCN1L_HUMAN Translational activator GCN1 OS=Homo sapiens GN=GCN1L1 PE=1 SV=5	--	olu:OSTLU_36160	elongation factor EF-3	-	-	-
[truncated: 3,005 more rows]
