# Supplementary material for: Comparative Transcriptome Analyses between a Spontaneous Late-Ripening Sweet Orange Mutant and Its Wild Type Suggest the Functions of ABA, Sucrose and JA during Citrus Fruit Ripening
Source: PLoS One. 2014 Dec 31;9(12):e116056. doi: 10.1371/journal.pone.0116056 (PMC4281182; doi:10.1371/journal.pone.0116056)
Supplement: S5 Table — Blast searching against the Citrus sinensis CDS Database published by Qiang Xu et al.: The sequences of all of the unigenes were blasted against the published Citrus sinensis CDS sequences with an e-value of le-5. The data show all of the hits with an identity of greater than 95%. (XLS) [file pone.0116056.s012.xls]

## Sheet: Sheet1
Comparative transcriptomic analyses between a spontaneous late-ripening sweet orange mutant and its wild type reveal the functions of ABA, sucrose and JA during citrus fruit ripening
PLOS ONE
Ya-Jian Zhang1,2, Xing-Jian Wang1,2, Ju-Xun Wu1,2, Shan-Yan Chen1,2,3, Li-Jun Chai1,2, Hong Chen4, Xiu-xin Deng2, Hua-Lin Yi1,2＊
1 Key Laboratory of Horticultural Plant Biology, Ministry of Education, Huazhong Agricultural University, Wuhan 430070, China
2 National Key Laboratory of Crop Genetic Improvement, Huazhong Agricultural University, Wuhan 430070, China
3 Kunming Academy of Agricultural Sciences, Kunming 650000, China
4 Engineering Technology Academy, Huazhong Agricultural University, Wuhan 430070, China
＊Correspondence author: Hua-Lin Yi
E-mail: yihualin@mail.hzau.edu.cn

## Sheet: Sheet2
Query id	Subject id	% identity	alignment length	mismatches	gap opening	q. start	q.end	s.start	s.end	e-value	bit score
Unigene1_All	Cs7g01200.1	99.47	5841	16	2	1	5841	34	5859	0	11260
Unigene2_All	Cs3g03750.1	99.97	3612	1	0	180	3791	3612	1	0	7152
Unigene3_All	Cs9g17940.1	100	2181	0	0	99	2279	1	2181	0	4324
Unigene4_All	Cs4g07560.2	99.77	2172	5	0	134	2305	2172	1	0	4266
Unigene5_All	Cs2g17640.1	99.96	2417	1	0	184	2600	1	2417	0	4783
Unigene6_All	Cs8g06990.1	98.64	2285	29	1	473	2757	2283	1	0	4197
Unigene7_All	orange1.1t04712.2	99.7	1677	5	0	321	1997	1677	1	0	3285
Unigene8_All	Cs9g16160.1	99.86	1474	1	1	328	1801	1473	1	0	2857
Unigene9_All	Cs4g06740.5	99.38	1927	3	2	54	1979	5502	3584	0	3723
Unigene10_All	Cs5g19210.1	99.69	2281	7	0	108	2388	2281	1	0	4466
Unigene11_All	Cs2g29070.1	99.78	2763	6	0	125	2887	1	2763	0	5430
Unigene12_All	orange1.1t00375.1	99.73	1500	4	0	122	1621	1	1500	0	2942
Unigene13_All	Cs6g10250.2	99.38	2113	9	1	89	2201	2	2110	0	4084
Unigene14_All	Cs5g12950.1	99.5	1194	1	1	1097	2290	774	1962	0	2319
Unigene15_All	Cs8g14070.1	99.76	1670	4	0	432	2101	3357	1688	0	3237
Unigene16_All	Cs3g27420.1	99.93	2996	2	0	1	2996	200	3195	0	5923
Unigene17_All	Cs8g01220.1	100	2199	0	0	186	2384	1	2199	0	4359
Unigene18_All	Cs5g33560.1	99.95	1905	1	0	263	2167	1905	1	0	3768
Unigene19_All	Cs7g01720.3	98.59	924	13	0	231	1154	924	1	0	1729
Unigene20_All	Cs2g06860.1	100	1634	0	0	529	2162	1664	31	0	3239
Unigene21_All	Cs7g24320.2	99.85	1317	2	0	399	1715	1	1317	0	2595
Unigene22_All	Cs9g08750.3	96.54	520	18	0	1	520	555	36	0	888
Unigene23_All	Cs9g08750.2	99.1	1004	9	0	3	1006	159	1162	0	1919
Unigene24_All	Cs5g03610.2	99.68	1581	5	0	313	1893	1581	1	0	3061
Unigene25_All	Cs5g32500.1	99.66	1758	6	0	462	2219	1758	1	0	3437
Unigene26_All	Cs5g31760.2	99.92	1265	1	0	501	1765	1266	2	0	2500
Unigene27_All	Cs5g08520.1	99.55	1995	9	0	298	2292	1995	1	0	3883
Unigene28_All	Cs6g06160.1	99.24	786	6	0	305	1090	1	786	0	1511
Unigene29_All	Cs5g14020.2	98.33	1433	21	3	101	1532	1	1431	0	2627
Unigene30_All	Cs7g07250.1	100	1303	0	0	279	1581	1	1303	0	2583
Unigene31_All	Cs7g14710.1	99.53	1713	8	0	27	1739	1	1713	0	3291
Unigene32_All	Cs7g17060.1	99.95	1860	1	0	351	2210	1860	1	0	3638
Unigene33_All	Cs4g18030.2	98.65	1406	0	1	55	1460	24	1410	0	2587
Unigene34_All	Cs1g23330.1	99.25	2121	16	0	878	2998	715	2835	0	4078
Unigene35_All	Cs2g27360.1	98.39	435	7	0	1	435	166	600	0	807
Unigene36_All	Cs2g27360.1	98.67	600	8	0	187	786	1	600	0	1126
Unigene37_All	Cs2g12120.2	99.81	1591	3	0	176	1766	1	1591	0	3130
Unigene38_All	Cs2g15360.1	98.72	1251	16	0	45	1295	1	1251	0	2353
Unigene39_All	Cs1g13720.3	98.25	1483	26	0	172	1654	4455	2973	0	2692
Unigene40_All	orange1.1t04781.4	98.72	2116	27	0	1	2116	2170	4285	0	3981
Unigene41_All	Cs7g07310.1	100	1223	0	0	977	2199	1223	1	0	2383
Unigene42_All	Cs4g05380.1	99.5	3174	16	0	452	3625	3174	1	0	6165
Unigene43_All	Cs1g21190.1	99.38	1284	8	0	78	1361	1	1284	0	2482
Unigene44_All	Cs3g21620.2	99.78	1341	3	0	36	1376	1	1341	0	2635
Unigene45_All	Cs9g14680.3	99.63	1631	6	0	41	1671	323	1953	0	3186
Unigene46_All	Cs9g09380.2	99.13	687	6	0	901	1587	657	1343	0	1314
Unigene47_All	Cs6g02920.1	99.86	695	1	0	267	961	834	140	0	1370
Unigene48_All	Cs1g24970.4	99.39	3103	19	0	1	3103	1140	4242	0	6001
Unigene49_All	Cs4g18260.1	99.95	1977	1	0	221	2197	1	1977	0	3911
Unigene50_All	Cs2g11390.2	99.89	3581	4	0	1	3581	3829	249	0	7067
Unigene51_All	Cs7g31850.1	99.12	1480	13	0	165	1644	75	1554	0	2789
Unigene52_All	Cs8g02150.2	99.12	1939	4	1	105	2043	1	1926	0	3725
Unigene53_All	Cs5g24770.6	99.31	2755	6	1	1	2755	232	2973	0	5327
Unigene54_All	Cs9g03730.2	99.81	1058	2	0	137	1194	1	1058	0	2081
Unigene55_All	Cs2g21140.1	99.29	1554	11	0	134	1687	883	2436	0	2993
Unigene56_All	Cs3g09250.3	99.78	1854	4	0	340	2193	1	1854	0	3644
Unigene57_All	Cs7g09880.2	99.94	1557	1	0	146	1702	1605	49	0	3079
Unigene58_All	orange1.1t00805.2	99.44	1437	2	1	520	1956	582	2012	0	2787
Unigene59_All	Cs6g18580.1	98.5	1329	11	1	179	1507	1	1320	0	2484
Unigene60_All	Cs4g04920.2	100	1217	0	0	33	1249	1227	11	0	2413
Unigene61_All	orange1.1t00096.1	100	1743	0	0	384	2126	1743	1	0	3455
Unigene62_All	Cs7g04050.2	99.71	1377	4	0	466	1842	1377	1	0	2698
Unigene63_All	Cs9g01760.1	99.27	1653	3	1	1	1653	124	1767	0	3148
Unigene64_All	Cs5g11780.1	99.19	246	2	0	387	632	67	312	2e-132	472
Unigene65_All	Cs7g13540.1	95.51	980	36	2	1	980	2673	1702	0	1620
Unigene67_All	Cs6g01160.1	99.84	1230	2	0	191	1420	1	1230	0	2422
Unigene68_All	Cs5g14030.1	99.67	903	3	0	473	1375	1	903	0	1766
Unigene69_All	Cs2g15280.1	99.14	1275	11	0	186	1460	1	1275	0	2440
Unigene70_All	Cs6g06050.1	99.56	1132	5	0	1	1132	1132	1	0	2204
Unigene71_All	Cs2g07970.1	100	1457	0	0	1	1457	215	1671	0	2888
Unigene72_All	Cs5g04350.1	98.74	1035	13	0	1299	2333	751	1785	0	1949
Unigene73_All	Cs5g03150.2	98.8	836	0	1	765	1600	1227	402	0	1588
Unigene74_All	Cs6g10170.1	99.56	912	4	0	968	1879	1097	186	0	1776
Unigene75_All	Cs1g15110.1	99.17	1680	8	2	32	1711	1674	1	0	3211
Unigene76_All	Cs4g07510.1	99.48	1730	9	0	1211	2940	1730	1	0	3358
Unigene77_All	Cs7g16620.3	99.36	1719	11	0	9	1727	1	1719	0	3320
Unigene78_All	Cs1g08880.1	99.81	2124	4	0	236	2359	2130	7	0	4179
Unigene79_All	Cs7g05150.3	100	1891	0	0	1	1891	681	2571	0	3749
Unigene80_All	Cs4g16900.1	100	1320	0	0	164	1483	1	1320	0	2617
Unigene81_All	Cs9g02730.6	98.93	1401	15	0	1	1401	640	2040	0	2658
Unigene83_All	Cs6g09920.1	99.66	1746	6	0	232	1977	1	1746	0	3414
Unigene84_All	Cs3g09230.1	99.12	912	8	0	119	1030	1	912	0	1744
Unigene85_All	Cs2g09720.2	100	1779	0	0	168	1946	1	1779	0	3527
Unigene86_All	Cs5g01690.1	99.64	1398	5	0	313	1710	1	1398	0	2732
Unigene87_All	Cs8g04240.2	99.02	1017	10	0	186	1202	1017	1	0	1937
Unigene88_All	Cs7g10020.1	99.32	1480	0	1	178	1657	1470	1	0	2864
Unigene89_All	Cs5g13330.1	99.7	2025	6	0	36	2060	1	2025	0	3967
Unigene90_All	Cs7g28170.1	99.06	1383	13	0	106	1488	1	1383	0	2639
Unigene91_All	Cs3g22990.1	98.28	2738	30	2	1	2729	2730	1	0	4920
Unigene92_All	Cs8g19900.2	99.92	2451	2	0	70	2520	2451	1	0	4843
Unigene93_All	Cs1g20380.1	100	1620	0	0	302	1921	1620	1	0	3211
Unigene94_All	Cs4g18880.1	99.93	1370	1	0	79	1448	2172	803	0	2708
Unigene95_All	Cs7g07300.1	99.95	2103	1	0	1	2103	763	2865	0	4161
Unigene96_All	Cs9g06580.1	99.76	2079	0	1	1	2074	322	2400	0	4082
Unigene97_All	Cs7g04830.1	98.82	1184	5	1	1042	2225	1	1175	0	2254
Unigene98_All	Cs7g17080.2	99.39	984	6	0	224	1207	984	1	0	1903
Unigene99_All	Cs7g01740.1	99.94	3201	2	0	225	3425	3233	33	0	6187
Unigene100_All	Cs2g19400.1	99.79	2418	5	0	1	2418	952	3369	0	4754
Unigene101_All	Cs4g07940.1	98.7	997	3	1	273	1269	987	1	0	1883
Unigene102_All	Cs7g26090.1	99.86	708	1	0	1	708	343	1050	0	1396
Unigene104_All	Cs2g04710.2	100	946	0	0	1	946	946	1	0	1875
Unigene105_All	Cs3g08880.3	99.76	1230	3	0	8	1237	1230	1	0	2415
Unigene106_All	orange1.1t00453.3	100	1266	0	0	704	1969	1266	1	0	2510
Unigene107_All	orange1.1t04983.2	98.98	1572	16	0	33	1604	1	1572	0	2989
Unigene108_All	Cs7g32240.1	99.74	1172	3	0	467	1638	1172	1	0	2300
Unigene109_All	Cs1g24530.1	98.99	690	7	0	261	950	1	690	0	1312
Unigene110_All	Cs3g21290.1	99.64	1105	4	0	1	1105	2065	3169	0	2159
Unigene111_All	Cs7g14820.1	98.59	1916	27	0	3	1918	74	1989	0	3519
Unigene112_All	Cs7g02570.1	99.86	1457	2	0	1030	2486	1457	1	0	2872
Unigene113_All	orange1.1t01131.1	99.34	758	5	0	1	758	639	1396	0	1463
Unigene114_All	Cs9g01720.1	100	1245	0	0	52	1296	1	1245	0	2468
Unigene115_All	Cs7g26370.2	98.99	1691	14	1	370	2060	1688	1	0	3172
Unigene116_All	Cs6g07650.2	99.73	749	2	0	1	749	749	1	0	1469
Unigene117_All	Cs4g07740.1	99.1	774	7	0	224	997	106	879	0	1479
Unigene118_All	Cs6g19310.1	99.64	1391	5	0	18	1408	1	1391	0	2718
Unigene119_All	orange1.1t00743.1	98.87	529	6	0	1	529	904	1432	0	1001
Unigene120_All	Cs2g05530.2	100	1193	0	0	301	1493	1239	47	0	2365
Unigene121_All	Cs1g21280.1	99.46	1845	10	0	5	1849	1	1845	0	3483
Unigene122_All	Cs7g06830.3	100	879	0	0	291	1169	1	879	0	1742
Unigene123_All	Cs5g05540.1	98.84	2150	18	5	101	2248	1	2145	0	4046
Unigene124_All	Cs1g25850.2	99.52	1260	6	0	478	1737	1	1260	0	2450
Unigene125_All	Cs3g11680.6	99.63	1904	7	0	49	1952	2052	149	0	3677
Unigene126_All	Cs1g23000.1	99.31	726	5	0	201	926	1	726	0	1400
Unigene127_All	Cs5g14430.1	99.28	1107	8	0	171	1277	1107	1	0	2131
Unigene128_All	Cs1g05530.4	98.84	1378	1	2	1	1378	1302	2664	0	2615
Unigene129_All	Cs4g01630.1	99.5	1412	7	0	1	1412	1414	3	0	2702
Unigene130_All	orange1.1t01025.1	99.29	567	4	0	396	962	1008	442	0	1092
Unigene131_All	Cs4g09510.1	100	869	0	0	1	869	2534	3402	0	1723
Unigene132_All	Cs7g02370.3	99.72	1422	4	0	1	1422	1422	1	0	2680
Unigene133_All	Cs1g06740.3	99.53	633	3	0	257	889	1098	466	0	1231
Unigene134_All	Cs8g12230.2	99.75	1999	5	0	581	2579	2838	840	0	3923
Unigene135_All	Cs8g08250.1	98.99	594	6	0	378	971	972	379	0	1130
Unigene136_All	Cs1g19280.1	98.91	825	9	0	147	971	1008	184	0	1564
Unigene137_All	Cs7g21940.1	98.98	1476	15	0	53	1528	1476	1	0	2807
Unigene138_All	Cs7g31000.1	99.03	1238	12	0	56	1293	1	1238	0	2359
Unigene139_All	Cs5g31190.1	100	666	0	0	670	1335	586	1251	0	1273
Unigene140_All	Cs9g11140.2	98.54	683	4	1	360	1042	975	299	0	1277
Unigene141_All	orange1.1t02119.2	99.43	1230	1	1	95	1324	1224	1	0	2385
Unigene142_All	Cs5g08800.2	98.45	2644	26	2	1	2644	3767	1139	0	4956
Unigene143_All	Cs7g32230.1	98.97	1258	13	0	42	1299	1	1258	0	2391
Unigene144_All	orange1.1t01090.1	99.42	688	4	0	69	756	9	696	0	1332
Unigene145_All	Cs5g15920.2	99.9	1917	2	0	55	1971	2532	616	0	3784
Unigene146_All	Cs5g01810.1	99.86	2136	3	0	33	2168	1	2136	0	4211
Unigene147_All	Cs5g09860.1	99.2	1500	12	0	116	1615	1500	1	0	2878
Unigene148_All	Cs7g10510.1	99.77	853	2	0	935	1787	855	3	0	1675
Unigene149_All	Cs6g10480.2	99.4	1329	8	0	16	1344	1	1329	0	2571
Unigene150_All	Cs8g03240.1	99.33	2225	6	1	1	2225	761	2976	0	4300
Unigene151_All	orange1.1t00106.1	100	901	0	0	1	901	159	1059	0	1786
Unigene152_All	Cs9g15930.1	99.77	855	2	0	1	855	855	1	0	1679
Unigene153_All	Cs5g29670.1	99.4	1007	6	0	279	1285	1007	1	0	1949
Unigene154_All	Cs5g26760.1	99.93	1350	1	0	261	1610	1350	1	0	2668
Unigene155_All	Cs7g03830.1	97.74	2169	40	1	406	2574	361	2520	0	3935
Unigene156_All	Cs2g22030.2	98.38	432	7	0	160	591	277	708	0	801
Unigene157_All	orange1.1t03890.1	98.88	981	8	1	139	1116	1074	94	0	1853
Unigene158_All	Cs2g04580.1	99.56	1130	3	1	294	1423	1128	1	0	2194
Unigene159_All	orange1.1t00459.1	100	1424	0	0	287	1710	2	1425	0	2823
Unigene160_All	orange1.1t01089.2	99.84	1272	2	0	11	1282	1272	1	0	2464
Unigene161_All	orange1.1t00555.1	100	1294	0	0	1	1294	36	1329	0	2565
Unigene162_All	Cs5g23050.1	100	1077	0	0	181	1257	1077	1	0	2135
Unigene163_All	orange1.1t00488.1	99.9	969	1	0	87	1055	1401	433	0	1913
Unigene164_All	orange1.1t01523.1	99.19	991	8	0	82	1072	1	991	0	1901
Unigene165_All	Cs3g07280.1	99.92	1233	1	0	441	1673	1233	1	0	2436
Unigene166_All	Cs1g06050.1	100	575	0	0	370	944	670	96	0	1140
Unigene167_All	Cs3g14140.1	99.54	866	4	0	398	1263	2028	1163	0	1685
Unigene169_All	Cs7g13030.4	99.52	1252	6	0	133	1384	1252	1	0	2434
Unigene170_All	Cs4g10180.1	99.96	2278	1	0	1	2278	387	2664	0	4508
Unigene171_All	Cs4g18710.1	100	1562	0	0	370	1931	2010	449	0	3096
Unigene172_All	Cs2g29930.2	100	831	0	0	410	1240	1	831	0	1606
Unigene173_All	orange1.1t00367.1	99.86	2160	3	0	1	2160	4087	6246	0	4216
Unigene174_All	orange1.1t00484.8	100	1036	0	0	240	1275	1110	75	0	2054
Unigene175_All	Cs7g07360.1	99.51	1228	1	1	71	1298	1223	1	0	2387
Unigene176_All	Cs6g08400.1	99.88	811	1	0	366	1176	1533	723	0	1600
Unigene177_All	Cs5g34270.1	99.54	1092	5	0	110	1201	1	1092	0	2083
Unigene178_All	orange1.1t01584.2	99.71	1377	4	0	1	1377	1377	1	0	2698
Unigene179_All	orange1.1t01626.1	99.71	1738	5	0	1	1738	1755	18	0	3406
Unigene180_All	Cs1g19200.1	99.61	1032	4	0	444	1475	1	1032	0	2014
Unigene181_All	Cs9g07550.1	99.85	651	1	0	133	783	1	651	0	1283
Unigene182_All	Cs5g29020.1	98.93	1872	20	0	232	2103	1	1872	0	3552
Unigene183_All	Cs8g05620.1	99.4	662	4	0	1	662	305	966	0	1281
Unigene184_All	Cs7g11500.1	99.89	902	1	0	1	902	938	1839	0	1780
Unigene185_All	orange1.1t01036.2	99.15	1177	10	0	69	1245	1	1177	0	2254
Unigene186_All	Cs5g16250.4	99.33	1334	3	1	1	1334	903	2230	0	2575
Unigene187_All	Cs9g07430.1	100	1173	0	0	158	1330	1	1173	0	2325
Unigene188_All	orange1.1t00272.1	99.91	1119	1	0	41	1159	1	1119	0	2210
Unigene189_All	orange1.1t01854.2	98.3	1175	9	2	33	1207	1	1164	0	2173
Unigene190_All	Cs7g29720.1	100	1236	0	0	281	1516	1533	298	0	2409
Unigene191_All	Cs3g16040.1	99.81	1053	2	0	201	1253	1053	1	0	2072
Unigene192_All	Cs8g12700.1	100	1002	0	0	106	1107	1	1002	0	1986
Unigene193_All	Cs2g17220.3	98.77	1466	6	1	1	1466	3221	4674	0	2777
Unigene194_All	Cs2g12910.1	99.89	910	1	0	577	1486	910	1	0	1796
Unigene195_All	Cs2g21960.2	99.49	1168	6	0	1	1168	3	1170	0	2268
Unigene196_All	Cs8g01440.1	100	795	0	0	131	925	1	795	0	1576
Unigene197_All	Cs4g19770.1	99.85	1359	2	0	1	1359	609	1967	0	2678
Unigene198_All	Cs1g22800.1	99.16	1072	9	0	627	1698	1706	635	0	2054
Unigene199_All	Cs8g05350.2	99.62	1568	6	0	203	1770	3372	1805	0	3061
Unigene200_All	Cs5g29620.2	97.41	848	15	4	227	1069	846	1	0	1481
Unigene201_All	Cs6g21520.1	100	1047	0	0	104	1150	1	1047	0	2028
Unigene202_All	orange1.1t01051.1	99.22	767	6	0	1	767	296	1062	0	1473
Unigene203_All	Cs2g05470.2	99.62	1864	7	0	191	2054	2733	870	0	3640
Unigene204_All	orange1.1t02246.1	100	1427	0	0	3	1429	1	1427	0	2829
Unigene205_All	Cs7g31080.1	99.68	1242	1	1	1	1239	1242	1	0	2426
Unigene206_All	Cs4g01970.1	99.37	1105	6	1	152	1256	1	1104	0	2127
Unigene207_All	orange1.1t01865.1	99.92	1196	1	0	1	1196	2712	1517	0	2363
Unigene208_All	orange1.1t00437.2	99.86	720	1	0	140	859	1	720	0	1419
Unigene209_All	Cs4g20380.1	100	1374	0	0	517	1890	1384	2757	0	2724
Unigene210_All	Cs7g14640.1	99.84	638	1	0	1	638	1205	1842	0	1257
Unigene212_All	Cs5g26440.2	98.98	2550	11	2	225	2774	1	2535	0	4859
Unigene213_All	Cs6g15670.1	99.69	1275	4	0	30	1304	1	1275	0	2496
Unigene214_All	orange1.1t02207.1	99.8	1476	3	0	1	1476	2756	1281	0	2902
Unigene215_All	Cs8g13220.1	100	1038	0	0	1	1038	529	1566	0	2058
Unigene216_All	Cs1g14490.1	99.89	887	1	0	422	1308	332	1218	0	1750
Unigene217_All	Cs2g07830.1	99.83	1209	2	0	310	1518	1	1209	0	2381
Unigene218_All	Cs1g08620.1	99.86	1477	2	0	4	1480	42	1518	0	2763
Unigene219_All	Cs7g04100.2	99.6	1264	5	0	285	1548	1410	147	0	2466
Unigene220_All	Cs7g27860.2	100	854	0	0	604	1457	894	41	0	1693
Unigene221_All	Cs1g24500.2	98.34	1509	16	1	1	1509	1500	1	0	2801
Unigene222_All	Cs3g22150.1	99.62	798	3	0	1	798	292	1089	0	1558
Unigene223_All	Cs7g11360.2	99.06	1169	6	1	756	1924	610	1773	0	2230
Unigene224_All	Cs2g18580.1	99.77	876	2	0	238	1113	876	1	0	1721
Unigene225_All	Cs1g15390.1	100	787	0	0	1	787	255	1041	0	1560
Unigene226_All	Cs7g19250.3	99.38	813	5	0	171	983	813	1	0	1572
Unigene227_All	Cs1g04690.1	99.73	746	2	0	672	1417	584	1329	0	1463
Unigene228_All	Cs2g30300.3	100	1536	0	0	1	1536	604	2139	0	3045
Unigene229_All	Cs7g02000.2	99.92	1290	1	0	29	1318	1	1290	0	2508
Unigene230_All	Cs7g18350.1	99.79	932	2	0	1	932	981	50	0	1832
Unigene231_All	Cs9g17730.1	99.86	3570	5	0	562	4131	3570	1	0	7037
Unigene232_All	Cs6g13680.1	99.9	984	1	0	255	1238	2346	1363	0	1943
Unigene233_All	Cs2g30910.1	98.68	1292	6	1	1	1292	8	1288	0	2450
Unigene234_All	Cs3g22860.2	99.72	1453	4	0	80	1532	1	1453	0	2736
Unigene235_All	Cs3g06830.1	100	1185	0	0	138	1322	1185	1	0	2349
Unigene236_All	Cs3g25110.1	97.98	1587	26	1	230	1816	1581	1	0	2831
Unigene237_All	Cs3g05300.1	98.81	1179	14	0	566	1744	1179	1	0	2185
Unigene238_All	Cs3g17110.1	99.52	2100	10	0	14	2113	2100	1	0	4084
Unigene239_All	Cs3g13010.1	99.78	902	2	0	110	1011	902	1	0	1772
Unigene240_All	Cs7g08400.1	99.4	1843	11	0	1	1843	264	2106	0	3566
Unigene241_All	Cs1g07630.2	100	849	0	0	238	1086	849	1	0	1683
Unigene242_All	Cs2g13510.1	100	1203	0	0	320	1522	73	1275	0	2385
Unigene243_All	Cs5g33030.1	100	1030	0	0	1	1030	141	1170	0	2042
Unigene244_All	Cs8g08490.3	99.59	1210	5	0	266	1475	2	1211	0	2359
Unigene245_All	Cs5g32770.2	99.85	1299	2	0	177	1475	1	1299	0	2559
Unigene246_All	Cs7g21670.1	99.48	1165	6	0	1	1165	1165	1	0	2262
Unigene247_All	Cs9g04620.1	99.69	1622	5	0	1	1622	1922	301	0	3176
Unigene248_All	Cs2g20870.2	99.42	687	4	0	294	980	1605	919	0	1330
Unigene249_All	Cs8g10260.1	99.65	570	2	0	591	1160	1095	526	0	1114
Unigene250_All	Cs9g03710.2	98.68	757	10	0	367	1123	1	757	0	1421
Unigene251_All	Cs8g01160.1	99.66	1752	6	0	235	1986	1752	1	0	3426
Unigene252_All	Cs1g25760.1	99.47	1319	7	0	1	1319	23	1341	0	2559
Unigene253_All	Cs7g07120.1	100	1242	0	0	449	1690	1	1242	0	2462
Unigene254_All	Cs7g25330.1	99.89	928	1	0	98	1025	1	928	0	1832
Unigene256_All	Cs6g06070.1	99.32	1319	9	0	15	1333	1320	2	0	2543
Unigene257_All	orange1.1t03206.2	99.73	1497	4	0	278	1774	1497	1	0	2936
Unigene258_All	orange1.1t00603.1	99.93	1440	1	0	362	1801	1	1440	0	2847
Unigene259_All	Cs3g13110.2	99.81	1035	2	0	661	1695	1035	1	0	2036
Unigene260_All	Cs3g27730.1	100	1401	0	0	46	1446	1	1401	0	2736
Unigene261_All	orange1.1t02409.1	99.66	1479	5	0	13	1491	1479	1	0	2851
Unigene262_All	Cs4g01130.1	99.82	2167	4	0	1	2167	11	2177	0	4222
Unigene263_All	Cs4g19190.1	99.81	1585	3	0	281	1865	33	1617	0	3118
Unigene264_All	Cs6g16170.1	99.57	2097	8	1	526	2622	2103	8	0	4078
Unigene265_All	Cs2g15130.1	99.92	2436	2	0	303	2738	2697	262	0	4772
Unigene266_All	Cs3g03100.1	99.59	2169	9	0	218	2386	2169	1	0	4228
Unigene267_All	orange1.1t02719.1	99.89	1818	2	0	242	2059	1818	1	0	3588
Unigene268_All	orange1.1t02010.6	99.33	1339	2	3	433	1771	1	1332	0	2567
Unigene269_All	Cs4g05430.1	99.33	1635	11	0	53	1687	1	1635	0	3154
Unigene270_All	Cs7g13940.1	99.44	1426	7	1	33	1458	1425	1	0	2755
Unigene271_All	Cs2g13580.1	99.74	2347	6	0	153	2499	1	2347	0	4605
Unigene272_All	Cs5g04360.1	99.79	2865	6	0	199	3063	1	2865	0	5632
Unigene273_All	orange1.1t00466.5	99.9	2075	2	0	1	2075	188	2262	0	4098
Unigene274_All	Cs3g21530.2	99.63	3286	2	1	168	3453	1	3276	0	6387
Unigene275_All	Cs2g24550.1	99.5	1389	7	0	118	1506	1389	1	0	2609
Unigene276_All	Cs4g12580.1	99.85	2627	4	0	1	2627	698	3324	0	5176
Unigene277_All	Cs9g04600.1	99.42	1036	1	1	1	1036	1550	2580	0	2006
Unigene278_All	orange1.1t02582.1	99.65	574	2	0	25	598	1155	582	0	1122
Unigene279_All	Cs3g07600.1	99.46	1110	6	0	258	1367	175	1284	0	2153
Unigene280_All	orange1.1t05022.4	99.63	1341	5	0	36	1376	1359	19	0	2518
Unigene281_All	Cs2g25630.3	95.98	796	32	0	1	796	762	1557	0	1324
Unigene282_All	orange1.1t01905.2	99.89	895	1	0	230	1124	300	1194	0	1766
Unigene283_All	Cs6g09810.1	100	871	0	0	1	871	871	1	0	1727
Unigene285_All	Cs3g25830.1	99.71	1037	3	0	1	1037	584	1620	0	2032
Unigene286_All	Cs2g13060.1	98.44	1028	6	1	318	1345	2145	1128	0	1921
Unigene287_All	Cs7g16100.2	98.95	1913	20	0	1	1913	2720	4632	0	3634
Unigene288_All	orange1.1t00054.2	99.91	1132	0	1	138	1269	1	1131	0	2091
Unigene289_All	Cs7g12840.1	96.05	658	11	1	203	845	996	339	0	1118
Unigene290_All	Cs7g05510.2	99.95	1971	1	0	33	2003	1	1971	0	3899
Unigene291_All	Cs9g15880.2	99.86	693	1	0	304	996	693	1	0	1324
Unigene292_All	Cs7g27470.1	99.9	1004	1	0	1	1004	2304	1301	0	1982
Unigene293_All	Cs4g01900.1	100	932	0	0	164	1095	8	939	0	1848
Unigene294_All	Cs3g20600.2	99.55	1571	7	0	30	1600	1764	194	0	3059
Unigene295_All	Cs7g14460.2	99.69	324	1	0	1	324	292	615	0	634
Unigene296_All	Cs7g21230.1	99.78	1352	3	0	1	1352	1355	4	0	2656
Unigene297_All	orange1.1t01016.1	99.7	984	3	0	379	1362	1	984	0	1927
Unigene298_All	Cs1g19500.8	99.82	554	1	0	58	611	1	554	0	1090
Unigene299_All	Cs4g17700.1	100	1002	0	0	97	1098	1	1002	0	1986
Unigene300_All	Cs6g07830.1	98	1049	10	1	1	1049	66	1103	0	1925
Unigene301_All	Cs9g01790.2	100	882	0	0	264	1145	1965	1084	0	1707
Unigene302_All	Cs5g29050.2	100	488	0	0	387	874	1	488	0	967
Unigene303_All	Cs7g31600.1	99.71	1399	4	0	1	1399	1399	1	0	2742
Unigene305_All	Cs2g02250.1	99.85	657	1	0	1005	1661	657	1	0	1294
Unigene306_All	Cs7g13070.1	99.66	1764	6	0	95	1858	1	1764	0	3408
Unigene307_All	Cs2g25640.2	100	761	0	0	257	1017	103	863	0	1467
Unigene308_All	Cs2g04450.1	99.73	1096	3	0	1	1096	1713	618	0	2149
Unigene309_All	Cs7g19460.1	99.45	549	3	0	234	782	549	1	0	1065
Unigene310_All	Cs1g17480.2	99.51	1819	9	0	371	2189	1	1819	0	3493
Unigene311_All	Cs2g02740.1	100	810	0	0	161	970	810	1	0	1606
Unigene312_All	Cs7g27060.1	99.87	794	1	0	899	1692	794	1	0	1566
Unigene313_All	Cs2g04080.1	99.86	2096	3	0	552	2647	1757	3852	0	4131
Unigene314_All	Cs3g20780.1	99.57	2073	9	0	311	2383	2288	216	0	4038
Unigene315_All	Cs2g30350.1	100	1044	0	0	437	1480	1044	1	0	2070
Unigene316_All	Cs7g14970.1	99.15	944	0	1	302	1245	1395	460	0	1814
Unigene317_All	Cs5g03720.2	99.85	1355	2	0	1	1355	49	1403	0	2670
Unigene318_All	orange1.1t03232.1	100	1628	0	0	1	1628	158	1785	0	3227
Unigene319_All	Cs3g22380.1	99.55	669	3	0	216	884	669	1	0	1302
Unigene320_All	orange1.1t02144.1	99.66	876	3	0	313	1188	1176	301	0	1713
Unigene321_All	Cs2g19350.1	99.13	686	6	0	106	791	523	1208	0	1312
Unigene322_All	Cs4g08850.1	100	345	0	0	243	587	1	345	0	684
Unigene323_All	Cs3g19760.1	99.18	1461	12	0	108	1568	1	1461	0	2801
Unigene324_All	Cs3g01980.1	98.79	1322	10	1	16	1337	1743	428	0	2496
Unigene325_All	orange1.1t00255.1	99.92	1257	1	0	356	1612	1257	1	0	2484
Unigene326_All	Cs5g20950.6	99.38	1137	7	0	102	1238	1	1137	0	2198
Unigene327_All	Cs7g02430.1	99.59	986	4	0	11	996	1299	314	0	1923
Unigene328_All	orange1.1t01865.1	99.92	1236	1	0	15	1250	1	1236	0	2442
Unigene329_All	Cs8g17970.2	99.74	771	2	0	1	771	625	1395	0	1513
Unigene330_All	Cs3g23010.1	98.99	1084	9	1	1	1084	377	1458	0	2056
Unigene331_All	orange1.1t04711.3	100	666	0	0	219	884	666	1	0	1320
Unigene332_All	Cs5g32550.1	100	304	0	0	219	522	304	1	1e-171	603
Unigene333_All	Cs5g21000.1	99.62	1041	4	0	36	1076	1041	1	0	2032
Unigene334_All	Cs2g10380.1	99.81	515	1	0	213	727	860	1374	0	1013
Unigene335_All	Cs6g18150.1	99.93	1371	1	0	1	1371	70	1440	0	2710
Unigene336_All	Cs9g14730.4	100	699	0	0	724	1422	699	1	0	1386
Unigene337_All	Cs4g18940.1	100	459	0	0	34	492	459	1	0	910
Unigene338_All	Cs5g25190.1	100	966	0	0	233	1198	966	1	0	1915
Unigene339_All	Cs2g25350.2	96.77	960	16	2	270	1217	957	1	0	1667
Unigene340_All	Cs2g22680.1	99.59	969	4	0	54	1022	969	1	0	1889
Unigene341_All	Cs6g21910.2	99.61	770	3	0	113	882	1	770	0	1503
Unigene342_All	Cs1g17380.1	97.27	2346	53	1	297	2642	2799	465	0	4175
Unigene343_All	Cs5g09700.1	98.61	720	10	0	360	1079	720	1	0	1348
Unigene344_All	Cs6g14430.1	99.27	1098	8	0	1	1098	1017	2114	0	2113
Unigene345_All	Cs3g21720.1	98.76	1127	9	1	249	1375	1	1122	0	2087
Unigene346_All	Cs2g06630.1	99.89	941	1	0	1	941	482	1422	0	1857
Unigene347_All	orange1.1t01687.1	100	918	0	0	249	1166	1	918	0	1820
Unigene348_All	Cs6g07100.1	99.53	1932	3	1	349	2280	1	1926	0	3761
Unigene349_All	orange1.1t03995.1	99.86	698	1	0	5	702	698	1	0	1334
Unigene350_All	Cs2g11840.4	98.57	631	2	1	1	631	1297	1920	0	1183
Unigene351_All	Cs3g25100.1	100	1277	0	0	123	1399	2	1278	0	2531
Unigene352_All	Cs8g03310.1	99.87	789	1	0	188	976	1	789	0	1556
Unigene353_All	Cs1g24370.3	98.98	1476	13	1	213	1688	1474	1	0	2759
Unigene354_All	orange1.1t03263.1	99.83	1170	2	0	1	1170	1170	1	0	2303
Unigene355_All	Cs2g02570.1	100	1282	0	0	24	1305	1282	1	0	2541
Unigene356_All	Cs7g25970.1	99.17	480	4	0	168	647	1	480	0	920
Unigene357_All	Cs7g15400.1	99.5	1413	7	0	249	1661	1638	226	0	2670
Unigene358_All	Cs5g07550.1	98.11	794	15	0	91	884	1121	1914	0	1455
Unigene359_All	Cs5g02720.1	99.73	1485	4	0	176	1660	1485	1	0	2870
Unigene360_All	orange1.1t03953.1	99.31	864	6	0	85	948	1	864	0	1665
Unigene361_All	Cs6g14500.1	99.91	1131	1	0	60	1190	1	1131	0	2234
Unigene362_All	Cs7g26810.1	99.92	1188	1	0	69	1256	1188	1	0	2347
Unigene363_All	Cs3g26260.2	99.78	920	2	0	1	920	920	1	0	1808
Unigene364_All	orange1.1t00107.1	100	872	0	0	127	998	1	872	0	1687
Unigene365_All	Cs1g17420.1	99.11	1123	10	0	283	1405	1536	414	0	2004
Unigene366_All	orange1.1t01444.1	99.81	1044	2	0	162	1205	1044	1	0	2054
Unigene367_All	Cs4g18210.1	99.91	1072	1	0	214	1285	3294	2223	0	2117
Unigene368_All	Cs4g16050.1	100	1224	0	0	7	1230	1224	1	0	2426
Unigene369_All	Cs8g07480.1	100	812	0	0	96	907	1	812	0	1610
Unigene370_All	Cs7g16090.5	99.7	1011	3	0	126	1136	1	1011	0	1980
Unigene371_All	Cs7g05110.1	100	514	0	0	86	599	1029	516	0	1019
Unigene372_All	Cs7g11440.2	100	690	0	0	1	690	403	1092	0	1368
Unigene373_All	Cs5g01550.2	100	112	0	0	145	256	1386	1497	3e-57	222
Unigene374_All	Cs5g25170.1	100	792	0	0	152	943	1	792	0	1570
Unigene375_All	Cs7g31960.1	100	1086	0	0	372	1457	1086	1	0	2153
Unigene376_All	Cs5g15990.1	99.65	567	2	0	494	1060	354	920	0	1108
Unigene377_All	Cs5g06720.1	99.78	897	2	0	235	1131	1155	259	0	1762
Unigene378_All	Cs8g18830.1	99.29	842	6	0	222	1063	1056	215	0	1622
Unigene379_All	Cs4g03440.1	98.89	897	10	0	24	920	1	897	0	1628
Unigene380_All	Cs9g03190.1	100	1279	0	0	304	1582	1279	1	0	2535
Unigene381_All	Cs5g03140.1	99.63	544	2	0	108	651	3	546	0	1063
Unigene382_All	Cs6g11450.1	99.88	800	1	0	72	871	1	800	0	1578
Unigene383_All	Cs4g16980.1	100	641	0	0	110	750	1	641	0	1271
Unigene384_All	Cs3g27140.1	99.87	1508	2	0	1	1508	881	2388	0	2932
Unigene385_All	Cs7g02370.3	99.09	772	7	0	418	1189	2148	1377	0	1475
Unigene386_All	Cs7g27520.1	99.76	1686	4	0	154	1839	1	1686	0	3311
Unigene387_All	Cs7g03940.1	100	2199	0	0	133	2331	2199	1	0	4359
Unigene388_All	Cs1g01290.2	99.74	1162	3	0	1	1162	1162	1	0	2280
Unigene389_All	Cs7g07990.1	99.1	1116	10	0	108	1223	1116	1	0	2133
Unigene390_All	Cs8g05790.1	99.85	1305	2	0	108	1412	1905	601	0	2571
Unigene391_All	orange1.1t03242.1	100	704	0	0	1	704	332	1035	0	1396
Unigene392_All	Cs7g26550.2	99.69	650	2	0	252	901	1725	1076	0	1273
Unigene393_All	Cs5g26610.2	99.59	966	4	0	1	966	88	1053	0	1883
Unigene394_All	Cs1g21110.1	100	806	0	0	221	1026	1374	569	0	1598
Unigene395_All	orange1.1t00345.1	100	2457	0	0	90	2546	1	2457	0	4871
Unigene396_All	Cs1g08870.1	99.57	1165	5	0	57	1221	1	1165	0	2236
Unigene397_All	Cs8g20410.1	98.99	992	10	0	1	992	779	1770	0	1887
Unigene398_All	Cs5g26450.1	99.59	1452	6	0	81	1532	1	1452	0	2831
Unigene399_All	Cs3g21790.3	99.25	1744	6	1	101	1844	2118	382	0	3316
Unigene400_All	orange1.1t04332.1	99.52	419	2	0	65	483	1	419	0	815
Unigene401_All	orange1.1t00800.1	99.65	286	1	0	1	286	286	1	1e-158	559
Unigene402_All	Cs5g31630.4	100	1228	0	0	1	1228	456	1683	0	2434
Unigene403_All	Cs3g26620.1	100	756	0	0	94	849	1	756	0	1499
Unigene404_All	Cs4g04800.2	99.1	1452	4	1	1	1452	2820	1378	0	2783
Unigene406_All	Cs5g30670.1	100	176	0	0	460	635	1	176	2e-95	349
Unigene407_All	Cs4g01450.1	99.32	1326	9	0	20	1345	1	1326	0	2557
Unigene408_All	Cs5g01310.1	99.66	1756	6	0	1	1756	1334	3089	0	3433
Unigene409_All	Cs8g10760.1	98.29	645	11	0	27	671	741	97	0	1191
Unigene410_All	Cs5g22570.1	99.85	2027	2	1	18	2044	3618	1593	0	3951
Unigene411_All	Cs9g01490.1	100	411	0	0	42	452	1	411	0	815
Unigene412_All	Cs5g16250.1	99.69	975	3	0	102	1076	3198	2224	0	1909
Unigene413_All	Cs3g14290.1	99.57	696	3	0	345	1040	1305	610	0	1356
Unigene414_All	Cs3g11470.1	99.62	1850	7	0	18	1867	2880	1031	0	3612
Unigene415_All	orange1.1t01932.1	99.75	800	2	0	1	800	1587	788	0	1570
Unigene416_All	Cs5g28920.3	100	360	0	0	1	360	1861	2220	0	714
Unigene417_All	orange1.1t01087.2	98.94	377	4	0	341	717	1479	1103	0	716
Unigene418_All	Cs7g04760.1	100	921	0	0	87	1007	921	1	0	1826
Unigene419_All	Cs5g27580.1	97.49	798	5	1	1	798	890	108	0	1443
Unigene420_All	Cs6g21750.6	100	354	0	0	474	827	1	354	0	702
Unigene421_All	orange1.1t04242.1	100	522	0	0	233	754	5311	5832	0	1035
Unigene422_All	Cs8g10430.1	99.85	675	1	0	20	694	678	4	0	1330
Unigene423_All	Cs3g17410.1	100	720	0	0	265	984	720	1	0	1427
Unigene424_All	Cs5g05840.2	99.89	1872	2	0	12	1883	1872	1	0	3695
Unigene425_All	orange1.1t02861.1	99.65	285	1	0	204	488	285	1	6e-158	557
Unigene426_All	Cs5g17570.2	99.84	617	1	0	11	627	410	1026	0	1215
Unigene427_All	Cs5g09630.1	96.48	540	7	1	138	665	1	540	0	934
Unigene428_All	Cs8g06470.1	100	522	0	0	3	524	981	460	0	1035
Unigene429_All	Cs8g14090.1	99.59	979	0	1	1	979	975	1	0	1865
Unigene430_All	Cs2g10070.1	99.9	963	1	0	337	1299	1608	646	0	1901
Unigene431_All	Cs1g14500.2	99.5	595	3	0	1	595	595	1	0	1156
Unigene432_All	orange1.1t01286.2	97.96	1130	21	1	4	1131	2311	3440	0	2085
Unigene433_All	Cs7g03600.2	98.52	1554	8	2	57	1610	1	1539	0	2908
Unigene434_All	Cs2g02220.1	100	618	0	0	177	794	1	618	0	1183
Unigene435_All	orange1.1t00406.1	99.92	1275	1	0	203	1477	1275	1	0	2520
Unigene436_All	Cs7g24520.1	98.94	564	6	0	366	929	650	87	0	1070
Unigene437_All	Cs4g19020.2	100	575	0	0	1	575	404	978	0	1140
Unigene438_All	Cs7g28220.1	99.37	957	6	0	346	1302	957	1	0	1850
Unigene439_All	Cs1g14180.1	98.51	537	8	0	22	558	537	1	0	1001
Unigene440_All	Cs4g19670.2	99.8	987	2	0	373	1359	1	987	0	1941
Unigene441_All	Cs6g04300.1	99.58	955	4	0	36	990	1686	732	0	1861
Unigene442_All	Cs9g07730.3	99.9	1025	1	0	208	1232	2541	1517	0	2024
Unigene443_All	orange1.1t03673.1	99.22	1020	8	0	70	1089	1	1020	0	1959
Unigene444_All	Cs7g16330.4	98.58	916	10	1	120	1032	1551	636	0	1709
Unigene445_All	Cs2g19760.2	99.44	2152	4	3	536	2687	3672	1529	0	4121
Unigene446_All	Cs1g06700.2	99.8	1011	0	1	1	1011	658	1666	0	1982
Unigene447_All	Cs7g06700.1	99.66	1161	4	0	55	1215	1161	1	0	2270
Unigene448_All	Cs5g30870.1	100	2901	0	0	1	2901	2346	5246	0	5751
Unigene449_All	Cs2g25710.1	99.73	732	2	0	370	1101	1170	439	0	1435
Unigene450_All	Cs2g05140.1	99.71	348	1	0	1	348	562	909	0	682
Unigene451_All	Cs1g21740.2	99.39	1140	7	0	148	1287	1	1140	0	2157
Unigene452_All	Cs2g18540.1	99.87	752	1	0	1	752	2303	3054	0	1483
Unigene453_All	Cs1g14610.1	99.72	702	2	0	1	702	1167	466	0	1376
Unigene454_All	Cs2g20580.1	100	581	0	0	394	974	77	657	0	1152
Unigene455_All	Cs8g13660.1	99.13	462	4	0	1	462	112	573	0	807
Unigene456_All	orange1.1t03763.1	99.5	992	5	0	103	1094	1838	2829	0	1927
Unigene457_All	Cs1g22120.2	99.57	700	3	0	105	804	1	700	0	1364
Unigene458_All	Cs8g12490.1	99.9	1956	2	0	923	2878	1	1956	0	3862
Unigene459_All	Cs1g24470.1	100	808	0	0	1	808	414	1221	0	1602
Unigene460_All	orange1.1t01459.1	99.88	1737	2	0	98	1834	1	1737	0	3427
Unigene461_All	Cs2g17480.6	99.91	1145	1	0	614	1758	1635	491	0	2262
Unigene462_All	Cs4g03590.3	99.78	445	1	0	87	531	138	582	0	874
Unigene463_All	Cs9g19370.1	99.25	2532	17	1	505	3036	7	2536	0	4896
Unigene464_All	Cs1g17450.1	99.61	512	2	0	382	893	564	53	0	999
Unigene465_All	Cs8g17480.1	99.64	844	3	0	380	1223	273	1116	0	1649
Unigene466_All	Cs7g27940.2	99.83	585	1	0	1	585	2017	2601	0	1152
Unigene467_All	Cs4g03560.5	98.5	1401	6	1	1	1401	856	2241	0	2631
Unigene468_All	Cs5g24310.1	98.62	872	9	1	1	872	869	1	0	1629
Unigene469_All	Cs1g11360.1	99.31	432	3	0	1	432	432	1	0	833
Unigene470_All	Cs8g20430.1	99.55	440	2	0	265	704	1	440	0	856
Unigene471_All	Cs1g08370.1	99.58	721	3	0	117	837	957	237	0	1405
Unigene472_All	Cs2g24340.1	100	952	0	0	212	1163	2472	1521	0	1887
Unigene473_All	Cs1g20370.1	100	643	0	0	27	669	643	1	0	1275
Unigene474_All	Cs2g28610.1	99.06	742	7	0	116	857	339	1080	0	1415
Unigene475_All	Cs1g04590.1	99.67	606	2	0	33	638	774	169	0	1185
Unigene476_All	Cs9g04400.1	99.49	1180	6	0	1	1180	3103	1924	0	2292
Unigene477_All	Cs3g22020.3	98.8	750	9	0	58	807	1	750	0	1415
Unigene478_All	Cs1g26810.1	99.65	1149	4	0	94	1242	1	1149	0	2246
Unigene479_All	Cs6g09880.1	99.79	1396	3	0	212	1607	147	1542	0	2744
Unigene480_All	orange1.1t02452.2	97.67	43	1	0	1031	1073	317	359	2e-13	77.8
Unigene481_All	Cs6g17760.2	98.83	685	1	1	97	781	678	1	0	1298
Unigene482_All	Cs5g31230.3	100	469	0	0	456	924	2679	3147	0	930
Unigene483_All	orange1.1t02049.1	99.95	1911	1	0	236	2146	1	1911	0	3780
Unigene484_All	Cs2g20340.2	99.29	846	6	0	204	1049	1	846	0	1629
Unigene485_All	Cs4g07000.2	99.85	1311	2	0	469	1779	1731	421	0	2583
Unigene486_All	Cs2g02980.4	99.71	1385	4	0	364	1748	1395	11	0	2714
Unigene487_All	Cs6g18120.1	99.58	718	3	0	1	718	718	1	0	1400
Unigene488_All	Cs1g12810.1	99.6	506	2	0	66	571	2	507	0	987
Unigene489_All	Cs2g04710.2	100	486	0	0	231	716	1446	961	0	963
Unigene490_All	Cs5g04290.1	96.4	1029	10	3	298	1308	1020	1	0	1770
Unigene491_All	Cs2g06410.1	100	546	0	0	205	750	546	1	0	1082
Unigene492_All	Cs4g17270.1	100	405	0	0	424	828	405	1	0	803
Unigene493_All	Cs9g05800.1	98.47	717	5	1	255	971	711	1	0	1336
Unigene494_All	Cs8g03650.1	100	1085	0	0	129	1213	1	1085	0	2151
Unigene495_All	Cs2g15220.1	100	369	0	0	490	858	382	750	0	731
Unigene496_All	Cs2g09030.2	100	656	0	0	2	657	662	7	0	1300
Unigene497_All	Cs6g22240.1	99.14	1516	6	1	3	1518	3093	1585	0	2906
Unigene498_All	Cs4g13540.1	99.69	646	2	0	316	961	646	1	0	1265
Unigene499_All	orange1.1t02192.2	97.25	1092	30	0	1	1092	730	1821	0	1927
Unigene500_All	orange1.1t00552.4	100	636	0	0	281	916	636	1	0	1261
Unigene501_All	Cs4g01410.1	98.71	1550	7	1	1	1550	483	2019	0	2930
Unigene502_All	Cs5g29290.3	99.72	720	2	0	549	1268	720	1	0	1411
Unigene503_All	Cs5g02030.1	100	257	0	0	285	541	770	1026	1e-143	509
Unigene504_All	Cs7g03220.1	99.81	1608	3	0	1	1608	1608	1	0	3122
Unigene505_All	Cs5g30890.2	99.64	1111	4	0	1	1111	1111	1	0	2171
Unigene506_All	Cs3g26400.2	99.48	1342	5	1	188	1529	1748	409	0	2599
Unigene507_All	Cs2g03070.1	100	1174	0	0	1	1174	2310	3483	0	2286
Unigene508_All	Cs2g17970.1	99.1	892	8	0	96	987	1	892	0	1705
Unigene509_All	Cs2g02350.1	100	348	0	0	67	414	1	348	0	690
Unigene510_All	orange1.1t00654.4	100	730	0	0	80	809	1	730	0	1447
Unigene511_All	Cs3g15410.1	98.72	1325	11	3	172	1494	2034	714	0	2474
Unigene512_All	Cs9g17600.1	100	1196	0	0	333	1528	899	2094	0	2371
Unigene513_All	Cs1g20880.3	99.73	1093	3	0	228	1320	1093	1	0	2143
Unigene514_All	Cs1g17240.1	99.9	1038	1	0	365	1402	1893	856	0	2050
Unigene515_All	Cs4g16390.1	99.91	1089	1	0	269	1357	1089	1	0	2151
Unigene516_All	Cs6g09400.1	99.68	622	2	0	526	1147	1	622	0	1217
Unigene517_All	Cs1g23270.1	99.6	1772	7	0	445	2216	2838	1067	0	3457
Unigene518_All	Cs5g16990.2	100	728	0	0	1	728	8	735	0	1443
Unigene519_All	Cs1g26600.3	99.49	2757	14	0	1	2757	2939	183	0	5313
Unigene520_All	Cs4g01060.1	99.33	594	4	0	256	849	79	672	0	1146
Unigene521_All	Cs7g26620.1	99.47	565	3	0	129	693	1	565	0	1096
Unigene522_All	Cs5g04790.1	99.21	763	6	0	1	763	763	1	0	1465
Unigene523_All	Cs4g04940.2	100	225	0	0	1	225	1237	1461	1e-124	446
Unigene524_All	Cs5g07940.1	100	407	0	0	1	407	1211	1617	0	807
Unigene525_All	Cs5g30760.2	99.83	600	1	0	1	600	600	1	0	1181
Unigene526_All	Cs5g32650.2	99.84	1239	2	0	425	1663	1239	1	0	2440
Unigene527_All	Cs4g17710.1	99.91	1077	1	0	363	1439	1077	1	0	2127
Unigene528_All	Cs7g19450.1	99.66	890	3	0	353	1242	945	56	0	1740
Unigene529_All	Cs7g06000.1	100	1380	0	0	146	1525	2982	1603	0	2736
Unigene530_All	orange1.1t00004.1	99.82	1129	2	0	1	1129	57	1185	0	2222
Unigene531_All	Cs9g11110.1	99.44	1077	1	1	18	1094	1	1072	0	2046
Unigene532_All	Cs7g06870.1	99.62	522	2	0	146	667	1	522	0	1019
Unigene533_All	Cs4g04300.3	99.34	1209	8	0	1	1209	1209	1	0	2333
Unigene534_All	Cs1g21890.1	97.81	914	7	2	1	914	699	1599	0	1659
Unigene535_All	Cs6g04250.1	99.77	1325	3	0	1	1325	4175	2851	0	2561
Unigene536_All	Cs2g06320.2	99.82	1113	2	0	54	1166	1113	1	0	2190
Unigene537_All	Cs8g04260.5	99.76	839	2	0	70	908	1	839	0	1647
Unigene538_All	Cs6g07480.1	99.77	433	1	0	299	731	1269	837	0	850
Unigene539_All	Cs4g19760.1	100	474	0	0	237	710	474	1	0	940
Unigene540_All	Cs8g19710.2	100	918	0	0	159	1076	1	918	0	1820
Unigene541_All	Cs9g18470.1	99.85	1313	2	0	1	1313	230	1542	0	2587
Unigene542_All	Cs9g18890.1	99.33	897	3	1	193	1086	897	1	0	1727
Unigene543_All	Cs5g28920.1	99.65	578	2	0	535	1112	1	578	0	1130
Unigene544_All	orange1.1t03071.1	98.8	584	4	1	175	755	2157	1574	0	1098
Unigene545_All	Cs7g19140.2	99.73	1108	3	0	1	1108	1507	400	0	2173
Unigene546_All	Cs6g13710.1	99.75	1189	3	0	286	1474	2880	1692	0	2333
Unigene547_All	Cs2g24620.2	99.77	858	2	0	90	947	1	858	0	1685
Unigene548_All	Cs7g27180.2	99.22	893	7	0	1	893	893	1	0	1715
Unigene549_All	Cs3g15850.2	99.66	1471	5	0	322	1792	2820	1350	0	2876
Unigene550_All	Cs5g03510.1	99.76	1256	3	0	1	1256	1580	325	0	2466
Unigene551_All	Cs7g19920.1	99.53	1686	8	0	117	1802	1686	1	0	3279
Unigene552_All	Cs2g19390.1	99.71	1024	3	0	127	1150	1	1024	0	2006
Unigene553_All	Cs2g02390.1	100	372	0	0	431	802	1263	892	0	737
Unigene554_All	orange1.1t03052.2	99.89	936	1	0	11	946	1	936	0	1848
Unigene555_All	Cs7g27710.2	99.69	966	3	0	42	1007	1	966	0	1891
Unigene556_All	Cs9g03410.1	100	657	0	0	687	1343	472	1128	0	1302
Unigene557_All	Cs6g14550.1	98.86	878	10	0	1	878	137	1014	0	1661
Unigene558_All	Cs6g11080.1	97.35	1695	20	5	199	1892	1671	1	0	3003
Unigene559_All	orange1.1t03900.1	99.86	2071	3	0	112	2182	2184	114	0	4010
Unigene560_All	Cs2g28180.1	99.46	933	5	0	151	1083	933	1	0	1810
Unigene561_All	Cs2g06280.1	98.88	805	1	1	45	849	1573	777	0	1530
Unigene562_All	Cs8g14390.5	99.61	765	3	0	179	943	1	765	0	1493
Unigene563_All	Cs7g22920.1	100	1053	0	0	223	1275	1	1053	0	2087
Unigene564_All	Cs2g15870.1	99.56	913	4	0	251	1163	2566	1654	0	1778
Unigene565_All	Cs1g07410.1	99.21	1389	1	1	31	1419	1	1379	0	2676
Unigene566_All	Cs5g12830.2	100	1230	0	0	355	1584	1230	1	0	2438
Unigene567_All	Cs4g01170.2	99.91	1144	1	0	1	1144	200	1343	0	2260
Unigene568_All	Cs2g02540.2	99.62	1318	2	1	187	1504	1	1315	0	2569
Unigene569_All	Cs7g23800.1	99.18	978	8	0	248	1225	978	1	0	1875
Unigene570_All	Cs8g12670.1	100	858	0	0	288	1145	858	1	0	1701
Unigene571_All	Cs3g22570.5	99.79	1414	3	0	1	1414	534	1947	0	2779
Unigene572_All	Cs2g10375.1	99.89	926	1	0	367	1292	926	1	0	1828
Unigene573_All	Cs3g24540.1	99.84	1281	2	0	85	1365	1281	1	0	2524
Unigene574_All	Cs8g04650.1	99.88	865	1	0	6	870	1	865	0	1707
Unigene576_All	Cs1g26870.1	99.59	1225	5	0	1	1225	129	1353	0	2341
Unigene577_All	Cs8g20990.2	99.29	1545	11	0	129	1673	1545	1	0	2976
Unigene578_All	Cs7g13380.1	99.57	934	4	0	166	1099	934	1	0	1820
Unigene579_All	Cs9g14650.1	100	174	0	0	222	395	1	174	3e-94	345
Unigene580_All	Cs2g29170.1	99.91	1172	1	0	1	1172	1305	134	0	2315
Unigene581_All	Cs7g17020.1	99.21	1399	11	0	1	1399	24	1422	0	2686
Unigene582_All	Cs1g06760.1	99.9	1044	1	0	110	1153	1	1044	0	2062
Unigene583_All	Cs3g21130.1	100	1196	0	0	79	1274	2	1197	0	2371
Unigene584_All	Cs4g01010.2	99.78	894	2	0	100	993	894	1	0	1717
Unigene585_All	Cs5g10290.1	99.5	1389	7	0	36	1424	1	1389	0	2698
Unigene586_All	Cs7g28100.2	99.93	1497	1	0	1	1497	985	2481	0	2960
Unigene587_All	Cs8g19650.1	99.89	903	1	0	651	1553	903	1	0	1782
Unigene588_All	Cs4g19850.1	100	1018	0	0	1	1018	1018	1	0	1976
Unigene589_All	Cs7g26180.1	99.89	870	1	0	248	1117	1	870	0	1717
Unigene590_All	Cs7g27500.3	99.71	1027	3	0	48	1074	1	1027	0	2012
Unigene591_All	Cs4g05740.1	99.77	887	2	0	1	887	653	1539	0	1742
Unigene592_All	Cs9g11760.1	100	436	0	0	70	505	2	437	0	864
Unigene593_All	Cs9g17510.2	99.14	2914	12	2	172	3085	1	2901	0	5586
Unigene594_All	orange1.1t00747.1	99.18	609	5	0	367	975	2544	1936	0	1168
Unigene596_All	Cs7g01480.1	99.54	1077	5	0	316	1392	3109	4185	0	2095
Unigene597_All	orange1.1t00243.1	100	975	0	0	295	1269	2113	3087	0	1933
Unigene598_All	Cs2g30560.1	100	1004	0	0	1	1004	599	1602	0	1990
Unigene599_All	Cs6g21110.1	99.53	856	4	0	765	1620	1381	526	0	1665
Unigene600_All	Cs8g11020.1	99.65	1439	5	0	615	2053	593	2031	0	2813
Unigene601_All	Cs6g16200.1	99.91	1104	1	0	52	1155	1	1104	0	2181
Unigene602_All	orange1.1t03399.4	100	1428	0	0	394	1821	1	1428	0	2789
Unigene603_All	Cs5g02840.3	99.86	1389	2	0	178	1566	1563	175	0	2690
Unigene604_All	Cs2g02580.1	99.67	915	3	0	152	1066	1	915	0	1790
Unigene605_All	Cs7g03170.1	99.57	928	4	0	341	1268	1	928	0	1808
Unigene606_All	orange1.1t01871.1	99.59	1208	5	0	1	1208	257	1464	0	2313
Unigene607_All	Cs5g06110.1	99.71	1050	3	0	1	1050	1050	1	0	2058
Unigene608_All	Cs4g02630.1	99.79	958	2	0	1221	2178	573	1530	0	1883
Unigene609_All	Cs2g04690.4	100	640	0	0	711	1350	795	156	0	1269
Unigene610_All	Cs7g24230.1	99.67	921	3	0	67	987	1	921	0	1802
Unigene611_All	Cs6g19750.1	100	234	0	0	1	234	1009	776	2e-130	464
Unigene612_All	Cs5g07780.1	98.62	290	4	0	144	433	1	290	5e-154	543
Unigene613_All	Cs7g09650.1	99.87	787	1	0	1	787	1251	2037	0	1552
Unigene614_All	orange1.1t00548.2	99.89	870	1	0	416	1285	1	870	0	1675
Unigene615_All	Cs7g03110.1	99.85	683	1	0	1	683	1196	514	0	1346
Unigene618_All	Cs5g11660.1	100	312	0	0	109	420	1	312	1e-176	618
Unigene619_All	Cs5g07730.1	98.75	1038	4	1	231	1268	1029	1	0	1921
Unigene620_All	Cs9g17490.3	99.89	880	1	0	1	880	880	1	0	1737
Unigene621_All	Cs6g22370.2	99.42	346	2	0	1	346	684	1029	0	670
Unigene623_All	Cs8g12140.2	99.87	1531	2	0	1	1531	1716	186	0	2977
Unigene624_All	Cs1g01510.1	99.79	965	2	0	1	965	2483	3447	0	1897
Unigene625_All	orange1.1t04032.2	99.53	642	1	1	1	642	2505	3144	0	1243
Unigene626_All	Cs7g24030.1	100	675	0	0	289	963	3555	2881	0	1338
Unigene627_All	Cs6g10385.1	99.41	509	3	0	121	629	101	609	0	985
Unigene628_All	Cs2g02210.2	100	1068	0	0	153	1220	1	1068	0	2117
Unigene629_All	Cs9g03430.1	97.4	732	19	0	56	787	732	1	0	1312
Unigene630_All	Cs2g03070.2	99.91	1097	1	0	1	1097	2042	946	0	2119
Unigene631_All	Cs2g02170.1	99.66	883	3	0	1	883	1788	2670	0	1727
Unigene632_All	Cs5g06070.1	100	300	0	0	194	493	1	300	3e-169	595
Unigene633_All	Cs5g25650.1	98.95	764	8	0	19	782	1338	575	0	1451
Unigene634_All	Cs7g22870.1	99.7	330	1	0	54	383	1	330	0	646
Unigene635_All	Cs2g04830.3	99.92	1289	1	0	120	1408	2892	1604	0	2547
Unigene636_All	Cs3g16910.1	100	843	0	0	1	843	1197	2039	0	1671
Unigene637_All	Cs5g27330.2	99.67	1203	4	0	181	1383	1203	1	0	2353
Unigene638_All	Cs4g01910.2	98.6	645	9	0	202	846	647	3	0	1207
Unigene639_All	Cs6g07340.1	99.73	374	1	0	1	374	2546	2919	0	733
Unigene641_All	Cs4g04350.1	100	683	0	0	36	718	1	683	0	1354
Unigene642_All	Cs5g27900.1	99.04	622	6	0	27	648	1554	933	0	1185
Unigene643_All	Cs6g13650.1	100	178	0	0	1	178	1113	1290	1e-96	353
Unigene644_All	Cs6g19750.1	99.92	1278	1	0	224	1501	2400	1123	0	2478
Unigene645_All	Cs4g02110.1	100	780	0	0	194	973	780	1	0	1546
Unigene646_All	Cs2g20090.1	99.9	994	1	0	63	1056	994	1	0	1963
Unigene647_All	Cs6g05050.2	99.27	1361	6	2	132	1492	1635	279	0	2607
Unigene648_All	Cs3g05500.1	99.08	435	4	0	1	435	435	1	0	831
Unigene649_All	Cs3g05450.1	100	1175	0	0	86	1260	308	1482	0	2329
Unigene650_All	Cs7g05210.2	98.38	1114	10	2	1	1114	1553	448	0	2062
Unigene651_All	Cs9g05400.1	99.52	420	2	0	151	570	420	1	0	817
Unigene652_All	Cs2g21220.2	99.74	1137	3	0	1	1137	478	1614	0	2230
Unigene653_All	Cs2g01620.2	99.92	1215	1	0	1	1215	1215	1	0	2359
Unigene654_All	Cs3g10760.1	99.24	529	4	0	1	529	317	845	0	1017
Unigene655_All	Cs7g13370.1	100	263	0	0	2	264	467	205	2e-147	521
Unigene656_All	Cs7g11140.1	99.6	744	3	0	1	744	744	1	0	1451
Unigene657_All	Cs5g26780.3	99.22	516	4	0	1	516	516	1	0	991
Unigene658_All	Cs9g08000.1	100	1213	0	0	1	1213	1423	211	0	2405
Unigene659_All	Cs3g18160.5	99.29	567	4	0	1	567	1294	1860	0	1092
Unigene660_All	Cs8g19840.2	98.94	850	9	0	1	850	1513	664	0	1614
Unigene661_All	Cs3g27070.1	99.59	976	4	0	1	976	977	2	0	1903
Unigene662_All	orange1.1t00517.1	100	408	0	0	62	469	1	408	0	809
Unigene663_All	Cs9g02960.1	100	762	0	0	109	870	1	762	0	1511
Unigene664_All	orange1.1t00557.1	100	462	0	0	94	555	1	462	0	916
Unigene665_All	Cs5g30860.1	100	1078	0	0	1	1078	1149	72	0	2137
Unigene666_All	Cs2g08430.1	99.62	526	2	0	1	526	1133	1658	0	979
Unigene667_All	Cs1g11780.1	98.77	896	11	0	6	901	1305	410	0	1689
Unigene668_All	Cs3g20740.1	97.78	720	4	2	104	823	1	708	0	1304
Unigene669_All	Cs6g07530.1	98.05	256	5	0	1	256	256	1	3e-131	468
Unigene670_All	Cs2g13100.1	98.95	665	7	0	1	665	1448	2112	0	1263
Unigene671_All	Cs4g01770.2	100	171	0	0	307	477	2202	2032	2e-92	339
Unigene672_All	orange1.1t00156.2	99.7	337	1	0	258	594	1	337	0	660
Unigene673_All	Cs8g01910.2	99.66	1185	4	0	95	1279	1	1185	0	2317
Unigene674_All	Cs8g18840.1	98.94	188	2	0	155	342	3177	2990	5e-98	357
Unigene675_All	Cs5g07240.1	98.2	388	7	0	1	388	451	64	0	714
Unigene676_All	Cs5g34750.1	98.62	2175	28	1	9	2183	1535	3707	0	4086
Unigene677_All	Cs9g15370.1	99.88	861	1	0	188	1048	1	861	0	1657
Unigene678_All	Cs7g30080.2	99.74	1161	3	0	65	1225	1	1161	0	2278
Unigene679_All	Cs7g13810.1	99.78	453	1	0	189	641	1	453	0	890
Unigene680_All	Cs7g04810.1	100	495	0	0	67	561	1	495	0	981
Unigene681_All	Cs1g22060.5	100	894	0	0	1	894	390	1283	0	1772
Unigene682_All	Cs5g26380.1	98.73	473	0	1	291	763	1	467	0	892
Unigene683_All	Cs8g14720.1	99.55	663	3	0	31	693	1	663	0	1291
Unigene684_All	Cs5g24040.1	99.9	955	1	0	1	955	326	1280	0	1885
Unigene686_All	Cs1g17880.1	99.84	1226	2	0	200	1425	119	1344	0	2373
Unigene687_All	Cs1g01560.1	98.92	463	5	0	1	463	558	96	0	878
Unigene688_All	Cs7g11290.1	99.47	935	4	1	1	935	1374	2307	0	1806
Unigene689_All	Cs7g19990.1	99.72	351	1	0	1	351	351	1	0	688
Unigene690_All	orange1.1t00682.1	99.76	412	1	0	1	412	2127	2538	0	809
Unigene691_All	Cs4g08740.1	99.76	411	1	0	161	571	1	411	0	765
Unigene692_All	Cs4g01760.1	99.56	918	4	0	134	1051	1	918	0	1788
Unigene693_All	Cs5g31490.1	99.65	1134	1	1	115	1248	1131	1	0	2212
Unigene694_All	Cs3g23110.1	98.96	958	10	0	1	958	958	1	0	1820
Unigene695_All	Cs7g28050.1	99.88	805	1	0	330	1134	23	827	0	1588
Unigene696_All	orange1.1t01183.1	100	576	0	0	1	576	112	687	0	1142
Unigene697_All	Cs6g15370.1	99.71	689	2	0	1	689	408	1096	0	1350
Unigene698_All	orange1.1t01634.1	97.41	1002	23	1	7	1008	2	1000	0	1802
Unigene699_All	Cs9g05760.2	100	406	0	0	1	406	406	1	0	805
Unigene700_All	Cs7g02960.1	100	395	0	0	323	717	831	437	0	783
Unigene701_All	Cs4g15680.1	100	407	0	0	691	1097	1440	1034	0	807
Unigene702_All	Cs5g24040.5	100	206	0	0	282	487	1	206	2e-113	408
Unigene703_All	orange1.1t01559.1	99.58	477	2	0	75	551	1	477	0	930
Unigene705_All	Cs9g17960.1	100	885	0	0	1	885	795	1679	0	1754
Unigene706_All	Cs8g15150.1	99.66	294	1	0	185	478	178	471	3e-163	575
Unigene707_All	Cs6g16110.1	100	699	0	0	44	742	699	1	0	1386
Unigene708_All	Cs8g06790.3	99.31	435	3	0	118	552	1	435	0	839
Unigene709_All	Cs5g06900.1	99.73	1110	3	0	1	1110	1437	328	0	2177
Unigene710_All	Cs5g22270.2	99.05	950	9	0	96	1045	1302	353	0	1812
Unigene711_All	Cs1g04570.4	100	210	0	0	1	210	2302	2511	1e-115	416
Unigene712_All	orange1.1t00612.1	99.84	1239	2	0	97	1335	1	1239	0	2440
Unigene713_All	Cs1g25920.1	99.86	726	1	0	178	903	1	726	0	1431
Unigene714_All	Cs5g09660.2	100	429	0	0	1	429	214	642	0	850
Unigene715_All	Cs6g16540.1	99.1	1553	5	1	1	1553	1925	382	0	2833
Unigene716_All	Cs2g11690.2	99.89	903	1	0	69	971	903	1	0	1740
Unigene718_All	orange1.1t00256.1	100	855	0	0	1239	2093	855	1	0	1695
Unigene719_All	Cs3g16580.1	98.64	1324	2	3	1	1324	340	1647	0	2442
Unigene720_All	Cs3g21970.1	99.38	1122	7	0	1	1122	417	1538	0	2169
Unigene722_All	Cs5g01550.2	99.38	1126	7	0	1	1126	309	1434	0	2177
Unigene723_All	Cs9g15360.4	100	544	0	0	1	544	1731	2274	0	1078
Unigene724_All	Cs7g04150.3	100	456	0	0	145	600	936	481	0	904
Unigene725_All	Cs3g24850.2	100	372	0	0	49	420	91	462	0	737
Unigene726_All	Cs6g06250.5	100	863	0	0	113	975	999	137	0	1711
Unigene727_All	Cs7g16020.2	99.83	576	1	0	115	690	1	576	0	1092
Unigene728_All	Cs6g10000.1	99.78	1371	3	0	116	1486	1	1371	0	2694
Unigene729_All	Cs1g03130.2	99.7	333	1	0	65	397	1	333	0	652
Unigene730_All	Cs2g11440.2	99.28	1805	11	1	143	1947	1	1803	0	3469
Unigene731_All	Cs6g11290.2	98.13	1069	12	1	1	1069	302	1362	0	1966
Unigene733_All	orange1.1t00195.2	99.9	981	1	0	1	981	981	1	0	1937
Unigene734_All	Cs2g02410.1	99.87	768	1	0	143	910	1	768	0	1515
Unigene735_All	Cs8g04730.1	99.78	1794	4	0	350	2143	2733	940	0	3483
Unigene736_All	Cs7g10460.1	98.92	648	7	0	1	648	1559	912	0	1229
Unigene737_All	Cs4g08810.1	99.02	820	8	0	14	833	820	1	0	1562
Unigene738_All	Cs3g27780.1	100	987	0	0	212	1198	1	987	0	1748
Unigene739_All	Cs8g04090.1	99.82	555	1	0	113	667	1	555	0	1092
Unigene740_All	Cs1g01070.1	99.28	834	6	0	127	960	834	1	0	1606
Unigene741_All	Cs3g13970.2	99.82	559	1	0	1	559	559	1	0	1100
Unigene742_All	Cs3g15530.1	100	101	0	0	1	101	101	1	9e-51	200
Unigene743_All	Cs5g13430.1	99.75	806	2	0	22	827	951	1756	0	1582
Unigene744_All	Cs2g09600.1	99.88	827	1	0	1	827	1330	504	0	1631
Unigene745_All	Cs8g04430.3	99.5	401	2	0	1	401	401	1	0	779
Unigene746_All	Cs7g29810.1	99.62	263	1	0	681	943	1	263	1e-144	513
Unigene747_All	Cs1g08210.1	100	729	0	0	539	1267	729	1	0	1445
Unigene748_All	orange1.1t00252.2	100	1071	0	0	133	1203	1	1071	0	2123
Unigene749_All	Cs5g02170.1	100	494	0	0	75	568	1	494	0	979
Unigene750_All	Cs4g07870.1	99.79	946	2	0	91	1036	1794	849	0	1859
Unigene751_All	Cs4g17360.3	100	518	0	0	103	620	1	518	0	1027
Unigene752_All	Cs1g04030.1	99.72	723	2	0	117	839	1	723	0	1417
Unigene753_All	Cs6g06370.2	99.54	1292	5	1	33	1324	6183	4893	0	2506
Unigene754_All	Cs2g19990.2	99.76	1233	3	0	149	1381	1	1233	0	2420
Unigene755_All	Cs9g19170.1	100	209	0	0	215	423	1	209	5e-115	414
Unigene756_All	Cs5g01510.1	100	75	0	0	195	269	1	75	7e-35	149
Unigene757_All	Cs3g26370.1	99.45	365	0	1	49	413	1	363	0	702
Unigene758_All	Cs1g23840.2	100	855	0	0	5	859	722	1576	0	1695
Unigene759_All	Cs1g22830.3	100	221	0	0	4	224	593	813	2e-122	438
Unigene760_All	Cs5g07350.1	99.62	1047	4	0	16	1062	1047	1	0	2044
Unigene762_All	orange1.1t00135.1	100	529	0	0	252	780	3336	2808	0	1049
Unigene763_All	Cs7g16840.1	98.74	396	5	0	97	492	215	610	0	745
Unigene764_All	Cs8g02250.2	99.01	1109	6	1	354	1462	1920	817	0	2111
Unigene765_All	orange1.1t01574.1	100	498	0	0	71	568	498	1	0	987
Unigene766_All	Cs4g01470.2	98.72	312	4	0	337	648	312	1	6e-167	587
Unigene767_All	Cs4g17130.1	99.86	733	1	0	337	1069	1	733	0	1445
Unigene768_All	Cs3g25850.1	99.12	455	4	0	361	815	1257	803	0	870
Unigene769_All	Cs3g24910.1	99.9	1026	1	0	99	1124	1122	97	0	2026
Unigene771_All	Cs5g28920.3	100	1515	0	0	1	1515	411	1925	0	3003
Unigene772_All	Cs2g29410.1	99.59	490	2	0	58	547	1	490	0	955
Unigene773_All	Cs1g26720.4	99.81	518	1	0	1	518	518	1	0	1019
Unigene774_All	Cs6g11690.1	99.86	713	1	0	88	800	1	713	0	1405
Unigene775_All	Cs1g22940.1	98.99	1188	12	0	89	1276	1	1188	0	2260
Unigene776_All	Cs3g15560.1	100	1080	0	0	37	1116	1080	1	0	2141
Unigene777_All	orange1.1t01932.2	98.52	271	4	0	1	271	271	1	4e-130	464
Unigene778_All	Cs7g31740.1	99.8	2447	5	0	614	3060	529	2975	0	4811
Unigene779_All	Cs9g05670.1	100	589	0	0	152	740	1767	1179	0	1168
Unigene780_All	Cs4g06620.2	99.92	1288	1	0	83	1370	1852	565	0	2545
Unigene781_All	Cs3g17810.1	100	570	0	0	168	737	570	1	0	1130
Unigene782_All	Cs3g20220.1	99.48	385	2	0	222	606	210	594	0	747
Unigene783_All	Cs7g19770.2	99.83	1151	2	0	336	1486	1	1151	0	2266
Unigene784_All	Cs1g04360.1	99.52	630	3	0	42	671	630	1	0	1225
Unigene785_All	Cs6g22340.1	99.84	643	1	0	364	1006	1188	546	0	1267
Unigene786_All	Cs1g03060.1	100	1109	0	0	7	1115	1272	164	0	2157
Unigene787_All	Cs1g02880.2	100	489	0	0	115	603	1	489	0	969
Unigene788_All	Cs8g04680.4	99.21	889	7	0	127	1015	2186	1298	0	1707
Unigene790_All	Cs8g19660.1	99.58	1202	5	0	1	1202	509	1710	0	2343
Unigene791_All	Cs4g02995.1	100	85	0	0	432	516	1	85	4e-41	168
Unigene792_All	Cs8g15610.2	100	157	0	0	1	157	627	783	3e-84	311
Unigene793_All	orange1.1t01721.2	100	814	0	0	25	838	2213	1400	0	1614
Unigene794_All	Cs4g02300.1	99.17	845	7	0	83	927	1293	449	0	1620
Unigene796_All	Cs3g18920.1	98.91	276	3	0	200	475	276	1	6e-148	523
Unigene797_All	Cs1g14030.1	100	495	0	0	1	495	2164	2658	0	981
Unigene799_All	Cs6g03420.2	99.16	836	7	0	316	1151	1167	2002	0	1602
Unigene800_All	Cs7g26180.1	100	576	0	0	1	576	844	1419	0	1142
Unigene801_All	Cs8g17270.1	100	640	0	0	105	744	1	640	0	1269
Unigene802_All	Cs5g08500.1	100	1002	0	0	495	1496	1	1002	0	1986
Unigene803_All	Cs1g23910.1	99.78	456	1	0	464	919	456	1	0	896
Unigene804_All	Cs1g25190.1	100	275	0	0	1	275	275	1	2e-154	545
Unigene805_All	orange1.1t04235.1	100	237	0	0	181	417	237	1	8e-132	470
Unigene806_All	Cs3g08840.2	100	476	0	0	1	476	5	480	0	944
Unigene808_All	Cs6g13200.1	100	549	0	0	1	549	549	1	0	1088
Unigene809_All	Cs4g04610.1	98.97	969	4	1	264	1232	963	1	0	1844
Unigene810_All	Cs6g02030.1	100	120	0	0	1	120	1243	1362	4e-62	238
Unigene811_All	orange1.1t01696.1	100	198	0	0	327	524	498	301	1e-108	392
Unigene812_All	Cs4g07540.1	100	452	0	0	7	458	1	452	0	896
Unigene813_All	orange1.1t01884.1	100	358	0	0	4	361	1074	1431	0	710
Unigene814_All	Cs4g19350.1	100	282	0	0	175	456	282	1	1e-158	559
Unigene815_All	Cs8g12640.4	100	916	0	0	1	916	916	1	0	1816
Unigene816_All	Cs7g22610.2	99.85	663	1	0	1	663	890	1552	0	1306
Unigene817_All	orange1.1t00257.1	99.85	656	1	0	318	973	809	1464	0	1292
Unigene818_All	Cs2g03130.1	99.71	691	2	0	830	1520	986	296	0	1354
Unigene819_All	Cs4g06490.1	99.19	494	4	0	1	494	494	1	0	906
Unigene820_All	orange1.1t00433.2	99.82	1119	2	0	64	1182	1	1119	0	2202
Unigene821_All	Cs2g21190.3	100	743	0	0	1	743	464	1206	0	1473
Unigene822_All	Cs4g02040.1	99.36	312	2	0	164	475	1	312	1e-171	603
Unigene823_All	Cs3g16410.4	98.75	240	3	0	440	679	1914	1675	2e-126	452
Unigene824_All	Cs3g15790.1	99.7	987	3	0	70	1056	1	987	0	1933
Unigene825_All	Cs8g01580.2	99.62	1331	0	1	1	1331	130	1455	0	2551
Unigene826_All	Cs6g15910.2	100	918	0	0	1	918	1103	186	0	1820
Unigene827_All	Cs3g21220.1	99.86	700	1	0	1	700	944	245	0	1380
Unigene828_All	Cs1g15850.9	99.76	416	1	0	1	416	1151	1566	0	817
Unigene829_All	Cs5g26880.1	99.82	541	1	0	1	541	2658	3198	0	1065
Unigene830_All	Cs1g26190.1	99.68	621	2	0	111	731	1	621	0	1215
Unigene831_All	Cs5g03740.1	98.18	1927	7	4	15	1941	1	1899	0	3558
Unigene832_All	Cs8g08260.2	99.03	1652	5	1	1	1652	1162	2802	0	3041
Unigene833_All	Cs9g13420.2	98.78	656	8	0	77	732	2	657	0	1237
Unigene834_All	Cs6g02080.1	99.71	1048	3	0	331	1378	1896	849	0	2054
Unigene835_All	orange1.1t03426.2	100	1398	0	0	229	1626	1	1398	0	2771
Unigene836_All	Cs7g10220.1	99.64	558	2	0	191	748	1	558	0	1090
Unigene837_All	Cs4g15110.1	100	238	0	0	251	488	4764	4527	2e-132	472
Unigene838_All	Cs1g15050.1	99.14	812	7	0	1	812	218	1029	0	1554
Unigene839_All	Cs6g22370.1	99.69	975	3	0	174	1148	1	975	0	1909
Unigene840_All	Cs7g17770.1	99.82	554	1	0	1	554	554	1	0	1090
Unigene841_All	orange1.1t03978.4	99.59	987	4	0	1	987	989	3	0	1883
Unigene842_All	Cs8g02470.1	100	432	0	0	164	595	1	432	0	856
Unigene843_All	Cs2g18990.1	99.66	595	2	0	1	595	664	70	0	1164
Unigene844_All	Cs9g19060.1	99.74	389	1	0	1	389	119	507	0	763
Unigene845_All	orange1.1t02726.2	99.41	1020	6	0	169	1188	1020	1	0	1974
Unigene846_All	Cs9g03840.1	100	253	0	0	192	444	747	495	2e-141	502
Unigene847_All	orange1.1t03280.1	100	228	0	0	182	409	1425	1198	1e-126	452
Unigene848_All	Cs5g11820.1	99.26	408	3	0	82	489	1941	1534	0	785
Unigene849_All	Cs4g18930.1	99.84	642	1	0	389	1030	202	843	0	1223
Unigene850_All	Cs6g13490.1	99.83	605	1	0	1	605	605	1	0	1191
Unigene851_All	Cs2g27920.2	98.57	771	11	0	1	771	55	825	0	1441
Unigene853_All	Cs3g26290.2	99.72	719	2	0	1	719	1184	1902	0	1409
Unigene854_All	orange1.1t03683.5	99.48	382	2	0	52	433	558	177	0	741
Unigene855_All	Cs7g22610.2	99.77	431	1	0	363	793	461	891	0	846
Unigene856_All	Cs2g11790.1	99.89	915	1	0	51	965	1	915	0	1806
Unigene857_All	Cs7g16980.2	99.37	791	5	0	1	791	815	1605	0	1528
Unigene858_All	Cs3g20910.1	98.75	1926	15	1	60	1985	1917	1	0	3636
Unigene859_All	Cs7g18210.1	98.48	66	1	0	471	536	154	219	4e-27	123
Unigene860_All	Cs6g10470.1	99.79	475	1	0	32	506	669	195	0	934
Unigene861_All	Cs3g25350.1	99.59	486	2	0	413	898	486	1	0	948
Unigene862_All	Cs5g10730.1	99.78	450	1	0	302	751	1239	790	0	884
Unigene863_All	Cs7g14010.2	99.59	975	4	0	1	975	1040	66	0	1901
Unigene864_All	Cs7g02950.1	98.55	689	10	0	1	689	981	293	0	1245
Unigene865_All	Cs3g20760.1	99.6	506	2	0	196	701	506	1	0	987
Unigene866_All	Cs1g10540.1	100	1137	0	0	1	1137	448	1584	0	2254
Unigene867_All	Cs2g30900.1	100	510	0	0	145	654	660	151	0	1011
Unigene868_All	Cs6g16860.1	99.6	252	1	0	1	252	1717	1968	3e-138	492
Unigene869_All	Cs7g15060.3	99.88	831	1	0	182	1012	1	831	0	1639
Unigene870_All	Cs3g21990.1	100	416	0	0	104	519	564	149	0	825
Unigene871_All	Cs1g23840.2	95.24	231	5	1	157	381	57	287	4e-72	272
Unigene872_All	Cs2g09580.3	99.61	1297	5	0	214	1510	1791	495	0	2531
Unigene873_All	Cs1g16440.2	99.88	803	1	0	2	804	803	1	0	1584
Unigene874_All	Cs4g06860.1	99.51	612	2	1	51	661	1	612	0	1181
Unigene875_All	orange1.1t02277.1	100	449	0	0	60	508	1	449	0	890
Unigene876_All	Cs7g14470.1	99.17	961	2	1	1	961	486	1440	0	1844
Unigene877_All	Cs9g08090.1	99.94	1811	1	0	1	1811	65	1875	0	3582
Unigene878_All	Cs7g24080.1	99.83	1204	2	0	357	1560	187	1390	0	2371
Unigene879_All	Cs7g19680.1	99.71	1377	4	0	146	1522	1	1377	0	2656
Unigene881_All	Cs3g10170.2	100	699	0	0	722	1420	1	699	0	1386
Unigene883_All	Cs2g28750.2	98.74	1110	2	1	57	1166	1	1098	0	2002
Unigene884_All	Cs7g26400.1	99.84	1280	2	0	340	1619	1280	1	0	2522
Unigene885_All	Cs5g13340.2	99.79	937	2	0	126	1062	939	3	0	1842
Unigene886_All	Cs6g11020.1	98.75	479	6	0	282	760	612	134	0	860
Unigene887_All	Cs3g24120.1	99.87	765	1	0	161	925	1	765	0	1509
Unigene888_All	Cs5g25250.1	96.24	985	12	3	61	1033	1	972	0	1679
Unigene890_All	Cs6g13990.3	99.13	808	1	1	262	1069	1074	273	0	1548
Unigene891_All	Cs1g03520.1	99.87	1546	2	0	183	1728	2634	1089	0	3007
Unigene892_All	Cs4g01870.1	100	775	0	0	39	813	789	15	0	1536
Unigene893_All	Cs6g19250.1	100	251	0	0	1	251	1619	1869	2e-140	498
Unigene895_All	Cs7g26820.1	99.55	671	3	0	1	671	1840	2510	0	1306
Unigene896_All	Cs5g33980.1	100	269	0	0	47	315	1	269	3e-151	533
Unigene897_All	Cs3g19910.1	100	566	0	0	35	600	566	1	0	1122
Unigene898_All	Cs7g31810.4	98.52	1626	24	0	1	1626	689	2314	0	3033
Unigene899_All	Cs2g05990.1	99.65	1158	4	0	1	1158	870	2027	0	2264
Unigene900_All	Cs1g26860.1	100	477	0	0	1	477	915	1391	0	946
Unigene902_All	Cs6g11620.1	99.67	918	3	0	25	942	196	1113	0	1796
Unigene903_All	Cs8g01300.1	100	332	0	0	213	544	332	1	0	658
Unigene904_All	orange1.1t02628.1	98.91	918	2	1	78	995	1	910	0	1746
Unigene905_All	Cs2g14120.1	100	775	0	0	1	775	775	1	0	1536
Unigene906_All	Cs5g28990.1	99.72	1064	3	0	1	1064	3548	4611	0	2038
Unigene907_All	Cs7g13260.3	100	228	0	0	1	228	228	1	3e-126	452
Unigene908_All	orange1.1t02947.1	99.09	547	5	0	178	724	1080	534	0	1003
Unigene909_All	Cs7g03910.3	99.24	525	4	0	406	930	1011	487	0	967
Unigene910_All	Cs1g22160.2	99.22	255	2	0	294	548	255	1	9e-138	490
Unigene911_All	Cs6g09510.1	98.66	522	7	0	1	522	522	1	0	979
Unigene912_All	Cs5g14460.1	100	545	0	0	1	545	679	135	0	1080
Unigene913_All	Cs4g07430.1	99.54	1077	5	0	384	1460	1077	1	0	2095
Unigene914_All	Cs2g16160.1	99.07	755	7	0	1	755	755	1	0	1441
Unigene915_All	Cs3g07670.1	99.84	616	1	0	1	616	1064	449	0	1213
Unigene916_All	Cs5g10370.3	99.68	316	1	0	1	316	1275	1590	1e-176	618
Unigene918_All	Cs5g34490.2	99.55	440	2	0	13	452	440	1	0	856
Unigene919_All	Cs6g18310.2	99.63	819	3	0	1	819	1571	753	0	1600
Unigene920_All	Cs5g13140.2	99.01	404	4	0	1	404	404	1	0	769
Unigene921_All	Cs8g04710.1	99.2	249	2	0	305	553	249	1	3e-134	478
Unigene922_All	Cs1g11880.1	100	531	0	0	240	770	1	531	0	1005
Unigene923_All	Cs4g16320.1	99.76	414	1	0	39	452	414	1	0	813
Unigene924_All	Cs5g02750.1	100	434	0	0	1	434	501	68	0	860
Unigene925_All	Cs9g14090.3	99.84	629	1	0	1	629	62	690	0	1239
Unigene926_All	Cs7g15980.1	96.86	414	6	1	288	694	1	414	0	704
Unigene927_All	Cs1g19370.1	99.7	674	2	0	1	674	1068	395	0	1320
Unigene928_All	Cs1g06810.1	99.91	1062	1	0	307	1368	3582	2521	0	2097
Unigene929_All	Cs2g13570.2	98.93	560	6	0	1	560	494	1053	0	1063
Unigene930_All	Cs7g08090.2	99.82	564	1	0	1	564	1008	1571	0	1110
Unigene932_All	Cs3g17850.2	98.89	1347	4	1	223	1569	2910	1575	0	2563
Unigene933_All	Cs7g30590.2	99.16	1071	9	0	103	1173	1071	1	0	2052
Unigene934_All	orange1.1t00253.1	100	483	0	0	223	705	483	1	0	957
Unigene935_All	Cs9g11240.1	100	619	0	0	171	789	1	619	0	1227
Unigene936_All	Cs8g08640.3	99.21	380	3	0	1	380	380	1	0	729
Unigene937_All	Cs5g16270.1	99.16	237	2	0	297	533	170	406	4e-127	454
Unigene938_All	Cs2g06860.1	99.73	370	1	0	1	370	2266	1897	0	726
Unigene939_All	Cs3g21250.2	100	505	0	0	191	695	4158	3654	0	1001
Unigene940_All	Cs2g30560.1	100	316	0	0	202	517	1	316	5e-179	626
Unigene941_All	Cs7g18560.1	99.13	578	5	0	1	578	578	1	0	1106
Unigene942_All	Cs2g26230.2	98.28	349	6	0	104	452	1	349	0	644
Unigene943_All	Cs5g28130.1	99.07	645	6	0	15	659	1	645	0	1197
Unigene944_All	Cs1g16220.1	96.02	427	16	1	92	518	1	426	0	726
Unigene945_All	Cs5g05510.1	99.86	1406	2	0	401	1806	2100	695	0	2771
Unigene946_All	Cs4g14200.1	100	231	0	0	161	391	1	231	3e-128	458
Unigene947_All	Cs6g06480.1	99.88	840	1	0	215	1054	1053	214	0	1657
Unigene948_All	Cs8g02770.1	100	1323	0	0	247	1569	1	1323	0	2623
Unigene949_All	Cs7g09240.1	99.52	413	2	0	1	413	1793	1381	0	803
Unigene950_All	Cs3g23960.5	98.9	454	5	0	234	687	1	454	0	860
Unigene951_All	Cs1g20390.2	99.89	877	1	0	285	1161	2175	1299	0	1731
Unigene952_All	Cs1g12650.1	98.52	472	7	0	129	600	21	492	0	880
Unigene953_All	Cs2g06340.1	100	404	0	0	736	1139	2874	2471	0	801
Unigene954_All	Cs2g21530.2	99.03	516	5	0	31	546	678	163	0	983
Unigene955_All	Cs2g01780.1	100	869	0	0	1	869	206	1074	0	1723
Unigene956_All	Cs2g01930.1	100	1428	0	0	67	1494	1	1428	0	2831
Unigene957_All	Cs3g09325.1	99.35	153	1	0	266	418	153	1	3e-79	295
Unigene958_All	Cs2g15670.1	99.77	885	2	0	70	954	885	1	0	1739
Unigene959_All	orange1.1t00505.1	100	511	0	0	1	511	843	1353	0	1013
Unigene960_All	Cs9g05420.1	99.08	541	5	0	196	736	1260	720	0	1033
Unigene961_All	orange1.1t01255.1	100	1639	0	0	1	1639	576	2214	0	3249
Unigene963_All	Cs2g31450.1	100	882	0	0	127	1008	319	1200	0	1748
Unigene964_All	Cs3g10420.1	96.13	439	14	1	1	439	436	1	0	731
Unigene965_All	Cs2g05710.1	99.94	1739	1	0	1	1739	503	2241	0	3439
Unigene966_All	Cs5g34770.1	100	136	0	0	92	227	1	136	1e-71	270
Unigene967_All	Cs6g06290.1	99.83	577	1	0	80	656	2040	1464	0	1136
Unigene968_All	Cs2g19200.4	100	968	0	0	6	973	1	968	0	1919
Unigene969_All	Cs5g12730.1	98.85	260	3	0	1	260	91	350	2e-138	492
Unigene970_All	Cs7g10260.1	99.75	406	1	0	183	588	972	567	0	797
Unigene971_All	Cs6g15090.1	99.75	799	2	0	1	799	1174	376	0	1568
Unigene972_All	Cs1g16190.1	100	522	0	0	1	522	522	1	0	1035
Unigene973_All	orange1.1t01703.2	100	1125	0	0	1	1125	1510	2634	0	2230
Unigene974_All	Cs9g02220.2	99.77	862	2	0	1	862	2734	1873	0	1693
Unigene975_All	Cs7g31810.4	99.51	611	3	0	1	611	3577	4187	0	1187
Unigene976_All	Cs1g22190.1	99.78	917	2	0	1	917	917	1	0	1725
Unigene977_All	Cs1g22900.1	100	594	0	0	1	594	594	1	0	1178
Unigene978_All	Cs3g17270.2	98.89	90	1	0	1	90	874	963	7e-42	170
Unigene979_All	Cs1g19310.1	99.82	1136	2	0	1	1136	1136	1	0	2236
Unigene980_All	Cs1g03440.3	98.01	301	0	1	157	457	295	1	3e-156	551
Unigene981_All	Cs6g20250.1	100	981	0	0	1	981	981	1	0	1945
Unigene982_All	Cs7g10460.1	99.55	669	3	0	1	669	203	871	0	1269
Unigene983_All	Cs9g08850.1	99.37	316	2	0	1	316	1980	2295	4e-174	611
Unigene984_All	Cs9g17250.3	100	649	0	0	24	672	414	1062	0	1287
Unigene985_All	Cs5g02620.1	99.57	234	1	0	137	370	1	234	1e-127	456
Unigene986_All	Cs5g23640.1	99.54	861	2	1	311	1171	3597	2739	0	1669
Unigene987_All	Cs6g03680.1	99.63	547	2	0	48	594	315	861	0	1068
Unigene988_All	orange1.1t01256.1	100	711	0	0	76	786	211	921	0	1409
Unigene989_All	Cs7g08380.1	99.64	556	2	0	1	556	912	1467	0	1086
Unigene990_All	Cs6g11490.1	100	695	0	0	1	695	1247	553	0	1378
Unigene991_All	Cs7g12890.1	99.37	473	3	0	173	645	774	302	0	914
Unigene992_All	orange1.1t02832.1	99.34	910	6	0	1	910	2775	3684	0	1756
Unigene993_All	Cs5g04460.1	98.57	629	9	0	1	629	1113	485	0	1176
Unigene994_All	Cs7g16100.2	98.77	1872	7	2	1	1872	868	2723	0	3540
Unigene995_All	Cs3g24680.1	99.52	420	2	0	16	435	660	241	0	817
Unigene996_All	Cs1g16440.2	99.66	877	3	0	1	877	751	1627	0	1715
Unigene997_All	Cs3g22930.2	99.65	854	2	1	1	854	369	1221	0	1661
Unigene998_All	Cs2g13750.1	99.79	950	2	0	431	1380	1	950	0	1867
Unigene999_All	Cs4g08980.1	99.03	515	5	0	138	652	2	516	0	981
Unigene1001_All	Cs7g15370.2	99.69	957	3	0	6	962	1559	603	0	1873
Unigene1002_All	orange1.1t05278.1	99.46	557	3	0	1	557	127	683	0	1080
Unigene1003_All	Cs3g01120.1	99.27	1102	1	1	1	1102	265	1359	0	2125
Unigene1004_All	Cs2g02190.2	99.87	741	1	0	52	792	1	741	0	1461
Unigene1005_All	Cs2g22400.2	99.83	590	1	0	341	930	590	1	0	1162
Unigene1006_All	Cs1g24790.5	98.99	497	5	0	512	1008	1353	857	0	946
Unigene1007_All	Cs5g29600.1	99.37	639	4	0	13	651	1	639	0	1235
Unigene1008_All	Cs1g09500.2	99.31	1443	10	0	3	1445	1443	1	0	2781
Unigene1009_All	Cs3g18490.1	100	1380	0	0	3	1382	478	1857	0	2736
Unigene1010_All	Cs4g09460.2	99.52	1046	4	1	1	1046	701	1745	0	2026
Unigene1011_All	Cs3g19070.1	99.79	474	1	0	35	508	1	474	0	932
Unigene1012_All	orange1.1t00120.1	99.59	982	4	0	36	1017	1	982	0	1915
Unigene1013_All	Cs6g14530.1	100	716	0	0	14	729	875	160	0	1419
Unigene1014_All	Cs5g27730.1	99.54	648	3	0	119	766	1804	2451	0	1261
Unigene1015_All	Cs6g18680.1	100	514	0	0	1	514	36	549	0	1019
Unigene1016_All	Cs8g01510.2	100	400	0	0	255	654	1176	777	0	793
Unigene1017_All	Cs9g07660.1	99.73	1129	3	0	322	1450	1	1129	0	2214
Unigene1018_All	Cs3g15430.1	100	781	0	0	1	781	1241	461	0	1548
Unigene1019_All	Cs6g20990.2	99.52	1049	5	0	1	1049	446	1494	0	2040
Unigene1020_All	Cs8g13650.1	98.75	1356	8	1	150	1505	1347	1	0	2520
Unigene1021_All	Cs9g18370.1	99.9	1008	1	0	1	1008	2784	3791	0	1990
Unigene1022_All	orange1.1t00605.1	100	518	0	0	544	1061	831	314	0	1027
Unigene1023_All	Cs8g17860.1	99.26	543	4	0	1	543	871	329	0	1045
Unigene1024_All	orange1.1t00568.1	99.82	2238	4	0	307	2544	2238	1	0	4405
Unigene1025_All	Cs9g07680.1	100	384	0	0	1	384	384	1	0	660
Unigene1026_All	Cs5g10110.1	99.89	909	1	0	74	982	909	1	0	1794
Unigene1027_All	orange1.1t01554.1	99.52	624	3	0	16	639	624	1	0	1213
Unigene1028_All	Cs6g13570.1	100	619	0	0	196	814	927	309	0	1227
Unigene1029_All	Cs3g21250.3	99.68	943	3	0	1	943	3264	2322	0	1846
Unigene1030_All	orange1.1t03750.1	99.5	799	4	0	63	861	1296	498	0	1552
Unigene1031_All	Cs2g14330.2	99.7	985	3	0	1	985	985	1	0	1929
Unigene1032_All	Cs1g17790.1	99.36	776	5	0	45	820	2	777	0	1499
Unigene1033_All	Cs7g01100.2	99.52	1036	5	0	1	1036	1036	1	0	2014
Unigene1034_All	Cs2g25790.1	99.58	479	2	0	36	514	1	479	0	934
Unigene1035_All	orange1.1t02402.1	99.71	681	2	0	202	882	681	1	0	1334
Unigene1036_All	orange1.1t02728.1	99.04	520	5	0	1	520	6085	5566	0	991
Unigene1037_All	Cs7g13580.1	99.43	1061	6	0	1	1061	1895	2955	0	2014
Unigene1038_All	Cs3g25900.2	100	315	0	0	322	636	315	1	3e-178	624
Unigene1039_All	Cs4g18300.1	100	503	0	0	14	516	408	910	0	997
Unigene1040_All	Cs2g10400.3	100	1229	0	0	1	1229	1106	2334	0	2436
Unigene1041_All	orange1.1t03958.1	97.24	471	13	0	140	610	36	506	0	831
Unigene1042_All	orange1.1t04277.2	99.14	116	1	0	365	480	2439	2324	3e-57	222
Unigene1043_All	Cs9g16760.1	99.63	268	1	0	1	268	268	1	7e-148	523
Unigene1044_All	Cs7g13310.2	100	1490	0	0	8	1497	2	1491	0	2954
Unigene1045_All	Cs8g18270.1	98.94	1516	9	1	72	1587	1	1509	0	2853
Unigene1046_All	Cs5g04010.1	99.8	508	1	0	61	568	508	1	0	999
Unigene1047_All	Cs5g29710.1	98.23	1075	15	1	185	1255	1215	141	0	2004
Unigene1048_All	Cs5g22040.1	99.26	544	4	0	1	544	1117	1660	0	1047
Unigene1049_All	Cs1g15680.1	98.95	1815	7	2	404	2218	2109	307	0	3451
Unigene1050_All	Cs6g11930.2	100	123	0	0	1	123	3319	3441	6e-64	244
Unigene1051_All	Cs1g01060.1	99.78	2287	5	0	1	2287	252	2538	0	4452
Unigene1052_All	Cs8g20600.1	98.79	248	3	0	236	483	10	257	3e-131	468
Unigene1053_All	orange1.1t03022.1	96.67	451	15	0	458	908	669	219	0	775
Unigene1054_All	Cs6g11220.2	99.81	533	1	0	1	533	607	1139	0	1049
Unigene1055_All	Cs5g15320.1	97.96	981	6	1	1213	2193	2193	1227	0	1804
Unigene1056_All	Cs5g25930.1	97.23	723	14	1	2	724	762	46	0	1277
Unigene1057_All	Cs1g12520.1	99.41	852	5	0	261	1112	996	145	0	1649
Unigene1058_All	orange1.1t03404.3	100	531	0	0	1	531	531	1	0	1053
Unigene1059_All	Cs1g21110.1	100	596	0	0	41	636	1	596	0	1181
Unigene1060_All	Cs5g08460.1	99.27	818	6	0	1	818	818	1	0	1574
Unigene1061_All	orange1.1t02030.3	99.38	965	0	1	1	965	3664	4622	0	1867
Unigene1062_All	orange1.1t04444.1	97.2	107	3	0	117	223	107	1	4e-47	188
Unigene1063_All	Cs5g03710.2	100	529	0	0	1	529	450	978	0	1049
Unigene1064_All	Cs8g06400.3	100	1141	0	0	568	1708	1141	1	0	2262
Unigene1065_All	Cs6g07490.1	98.84	603	7	0	30	632	603	1	0	1140
Unigene1066_All	Cs1g18260.1	99.62	1310	5	0	1	1310	1340	31	0	2557
Unigene1067_All	Cs9g08170.1	99.77	436	1	0	37	472	1	436	0	856
Unigene1068_All	Cs5g34480.3	100	696	0	0	1	696	1949	2644	0	1380
Unigene1069_All	Cs3g18990.1	99.48	1350	7	0	33	1382	1	1350	0	2621
Unigene1070_All	Cs1g19410.1	98.65	1406	3	2	143	1548	2184	3573	0	2648
Unigene1071_All	orange1.1t02573.1	99.59	733	3	0	2	734	973	241	0	1429
Unigene1072_All	Cs5g26880.1	99.83	584	1	0	1	584	2519	1936	0	1150
Unigene1073_All	Cs6g20830.1	96.83	505	16	0	122	626	1167	663	0	874
Unigene1075_All	Cs3g14110.1	98.66	746	4	1	84	829	1452	713	0	1402
Unigene1076_All	Cs8g16700.4	99.4	497	3	0	1	497	265	761	0	961
Unigene1077_All	Cs4g07180.1	100	567	0	0	114	680	1	567	0	1124
Unigene1078_All	Cs3g21310.2	99.7	1344	4	0	336	1679	1344	1	0	2633
Unigene1079_All	Cs1g13150.2	99.72	713	2	0	479	1191	404	1116	0	1398
Unigene1080_All	Cs2g16960.5	100	32	0	0	269	300	1539	1508	1e-09	63.9
Unigene1081_All	Cs9g08020.1	99.85	1357	2	0	1	1357	1125	2481	0	2674
Unigene1082_All	Cs7g24860.2	99.27	1099	8	0	1	1099	1099	1	0	2074
Unigene1083_All	Cs4g19590.2	100	956	0	0	1	956	956	1	0	1853
Unigene1084_All	Cs5g07690.1	99.2	627	5	0	191	817	960	334	0	1203
Unigene1085_All	Cs5g01840.2	99.46	738	4	0	1	738	738	1	0	1431
Unigene1086_All	Cs3g03170.1	98.42	443	7	0	52	494	2865	2423	0	823
Unigene1087_All	orange1.1t02261.2	99.75	809	2	0	200	1008	1	809	0	1588
Unigene1088_All	Cs1g18850.1	99.43	1046	6	0	24	1069	1926	881	0	2026
Unigene1089_All	Cs7g03420.2	100	524	0	0	53	576	738	215	0	1039
Unigene1091_All	Cs7g13160.9	99.24	661	2	1	1	661	58	715	0	1267
Unigene1092_All	orange1.1t01400.1	100	1002	0	0	139	1140	1	1002	0	1986
Unigene1093_All	Cs1g24620.2	98.92	833	9	0	1	833	833	1	0	1580
Unigene1094_All	Cs2g18610.1	100	1170	0	0	122	1291	101	1270	0	2319
Unigene1095_All	orange1.1t02948.1	99.51	821	4	0	1	821	821	1	0	1477
Unigene1096_All	orange1.1t02722.2	99.53	212	1	0	1	212	2120	2331	1e-114	412
Unigene1097_All	Cs1g14320.1	99.16	834	7	0	5	838	1382	549	0	1552
Unigene1098_All	Cs9g13990.1	100	938	0	0	113	1050	1	938	0	1859
Unigene1099_All	Cs8g07600.2	100	491	0	0	150	640	1017	527	0	973
Unigene1100_All	Cs8g01410.1	99.59	486	2	0	840	1325	1	486	0	948
Unigene1101_All	Cs3g17770.1	99.69	963	3	0	68	1030	1233	271	0	1885
Unigene1102_All	Cs2g18540.1	100	337	0	0	524	860	1966	2302	0	668
Unigene1103_All	Cs6g14080.1	99.66	2057	5	1	275	2331	2055	1	0	3975
Unigene1104_All	orange1.1t02819.1	99.64	558	2	0	329	886	1071	514	0	1090
Unigene1106_All	Cs2g27330.1	98.78	327	4	0	133	459	327	1	5e-176	617
Unigene1107_All	Cs5g05470.1	99.46	559	3	0	238	796	1047	489	0	1084
Unigene1108_All	Cs3g22410.1	100	937	0	0	20	956	1704	768	0	1857
Unigene1109_All	Cs9g02500.1	100	155	0	0	1	155	428	582	5e-83	307
Unigene1110_All	Cs7g32360.2	99.26	541	4	0	281	821	1431	1971	0	1041
Unigene1111_All	Cs9g18030.1	100	661	0	0	206	866	1110	450	0	1310
Unigene1112_All	Cs3g18160.3	98.52	472	7	0	536	1007	1	472	0	880
Unigene1113_All	Cs3g23940.1	100	714	0	0	215	928	714	1	0	1415
Unigene1114_All	Cs5g05500.4	99.32	1464	10	0	1	1464	646	2109	0	2823
Unigene1115_All	Cs5g21340.1	99.83	1192	2	0	1	1192	138	1329	0	2347
Unigene1116_All	Cs3g26390.2	99.66	594	2	0	70	663	594	1	0	1162
Unigene1117_All	orange1.1t04069.1	97.63	506	6	1	1	506	954	455	0	868
Unigene1118_All	orange1.1t02170.1	97.89	1186	25	0	1	1186	4285	3100	0	2153
Unigene1119_All	Cs3g10840.1	99.4	999	6	0	1	999	999	1	0	1933
Unigene1120_All	Cs3g16820.2	99.5	793	4	0	57	849	1	793	0	1540
Unigene1121_All	orange1.1t04644.1	99.59	970	4	0	269	1238	1245	276	0	1891
Unigene1122_All	orange1.1t02863.1	99.74	390	1	0	1	390	688	1077	0	765
Unigene1123_All	Cs5g32070.1	100	1444	0	0	214	1657	1452	9	0	2863
Unigene1124_All	Cs3g21770.6	99.28	558	4	0	311	868	642	85	0	1074
Unigene1125_All	Cs7g30700.3	97.17	601	4	1	1	601	736	1323	0	1072
Unigene1126_All	Cs8g05430.4	99.19	1235	10	0	361	1595	1	1235	0	2369
Unigene1127_All	Cs6g07990.1	99.82	1088	2	0	265	1352	1464	377	0	2141
Unigene1128_All	Cs7g18040.1	99.25	1066	5	1	1	1066	1005	2067	0	2046
Unigene1129_All	Cs1g16500.1	99.86	714	1	0	268	981	1	714	0	1407
Unigene1130_All	Cs4g18780.1	100	469	0	0	1	469	762	1230	0	930
Unigene1131_All	orange1.1t01779.1	99.15	939	0	1	1	939	931	1	0	1804
Unigene1132_All	Cs7g23990.1	99.13	1489	10	1	54	1542	1656	171	0	2803
Unigene1133_All	Cs4g17310.1	100	653	0	0	140	792	774	122	0	1294
Unigene1134_All	Cs1g08150.1	99.81	527	1	0	1	527	413	939	0	1037
Unigene1135_All	Cs4g04050.2	99.86	725	1	0	1	725	1562	838	0	1388
Unigene1136_All	Cs9g17750.1	99.67	896	1	1	522	1417	130	1023	0	1746
Unigene1137_All	orange1.1t03554.1	99.84	642	1	0	1436	2077	1	642	0	1265
Unigene1139_All	orange1.1t04465.1	99.59	735	3	0	72	806	735	1	0	1433
Unigene1140_All	Cs8g06270.4	99.57	936	4	0	350	1285	1320	385	0	1824
Unigene1141_All	Cs7g16320.1	99.65	573	2	0	279	851	1028	456	0	1120
Unigene1142_All	Cs8g14030.2	99.92	1210	1	0	257	1466	3612	2403	0	2391
Unigene1143_All	Cs8g18750.2	99.49	583	3	0	62	644	1	583	0	1132
Unigene1145_All	Cs3g18630.1	98.6	1497	10	1	1	1497	5869	4384	0	2813
Unigene1146_All	Cs6g13190.1	99.46	918	5	0	32	949	8	925	0	1780
Unigene1147_All	Cs5g32570.6	100	979	0	0	136	1114	1014	36	0	1941
Unigene1149_All	Cs8g02310.5	99.43	523	2	1	23	545	1	522	0	969
Unigene1150_All	Cs6g20230.1	100	552	0	0	208	759	552	1	0	1094
Unigene1151_All	Cs5g05350.1	100	732	0	0	38	769	897	166	0	1409
Unigene1152_All	orange1.1t01690.1	99.55	1115	0	1	1	1115	1021	2130	0	2171
Unigene1153_All	orange1.1t02373.1	98.41	1194	4	1	837	2030	2084	906	0	2236
Unigene1154_All	orange1.1t00937.1	99.83	1156	2	0	1	1156	1360	2515	0	2276
Unigene1155_All	Cs5g13600.1	99.12	340	3	0	1	340	340	1	0	650
Unigene1157_All	Cs3g08500.1	99.68	951	3	0	1	951	622	1572	0	1861
Unigene1158_All	Cs8g19250.1	100	297	0	0	335	631	297	1	2e-167	589
Unigene1159_All	orange1.1t02488.1	100	969	0	0	1	969	46	1014	0	1921
Unigene1160_All	Cs7g32220.2	99.35	1377	9	0	97	1473	1377	1	0	2658
Unigene1161_All	Cs5g32820.1	99.86	693	1	0	118	810	693	1	0	1366
Unigene1162_All	Cs5g22810.1	100	612	0	0	583	1194	612	1	0	1213
Unigene1163_All	Cs1g26200.1	100	666	0	0	38	703	1483	2148	0	1320
Unigene1164_All	Cs7g27700.1	95.72	187	8	0	5	191	10	196	6e-83	307
Unigene1165_All	Cs9g04040.1	100	549	0	0	15	563	549	1	0	1088
Unigene1166_All	Cs7g16140.1	99.07	324	3	0	1	324	324	1	9e-177	618
Unigene1167_All	Cs6g16970.3	98.31	710	2	1	1	710	700	1	0	1275
Unigene1168_All	Cs1g02860.1	100	1140	0	0	1	1140	295	1434	0	2177
Unigene1169_All	Cs4g02960.2	99.92	1314	1	0	6	1319	1	1314	0	2514
Unigene1170_All	Cs8g13190.1	99.64	557	2	0	1	557	2744	3300	0	1088
Unigene1171_All	Cs1g25670.1	99.28	828	6	0	147	974	828	1	0	1594
Unigene1172_All	Cs2g03920.2	99.03	724	7	0	1	724	832	1555	0	1380
Unigene1173_All	Cs2g17110.1	95.63	847	34	1	1	847	844	1	0	1281
Unigene1174_All	Cs7g27010.1	99.6	752	3	0	1	752	752	1	0	1467
Unigene1175_All	Cs9g02530.1	99.27	1099	8	0	1	1099	1099	1	0	2115
Unigene1176_All	orange1.1t01252.2	98.9	273	3	0	262	534	1140	868	4e-146	517
Unigene1177_All	Cs9g05660.1	99.05	846	8	0	108	953	2053	1208	0	1614
Unigene1178_All	Cs8g07590.1	99.78	930	2	0	143	1072	930	1	0	1828
Unigene1179_All	Cs1g09910.2	100	828	0	0	180	1007	1221	394	0	1641
Unigene1180_All	Cs8g21050.2	100	378	0	0	157	534	378	1	0	749
Unigene1181_All	orange1.1t00029.1	100	765	0	0	89	853	765	1	0	1516
Unigene1182_All	Cs1g18190.2	98.9	1458	12	1	288	1745	2205	752	0	2761
Unigene1183_All	Cs7g20560.1	99.9	1047	1	0	3	1049	1047	1	0	2068
Unigene1184_All	Cs1g16550.1	100	412	0	0	144	555	1755	1344	0	817
Unigene1185_All	Cs8g17280.1	99.04	1037	10	0	3	1039	158	1194	0	1976
Unigene1186_All	Cs6g17980.1	99.41	1536	6	1	72	1607	1533	1	0	2970
Unigene1187_All	orange1.1t03819.1	97.59	374	1	1	1	374	2572	2937	0	676
Unigene1188_All	Cs3g26810.1	97.79	1491	19	2	216	1706	1577	101	0	2730
Unigene1189_All	Cs8g19780.1	100	1303	0	0	1	1303	64	1366	0	2583
Unigene1190_All	Cs2g21360.2	99.75	1224	3	0	308	1531	1224	1	0	2403
Unigene1191_All	Cs1g18380.2	98.74	1187	15	0	1	1187	1772	2958	0	2234
Unigene1192_All	orange1.1t00480.1	99.66	1182	4	0	5	1186	1701	2882	0	2270
Unigene1193_All	orange1.1t01432.1	99.82	1094	2	0	1	1094	1094	1	0	2153
Unigene1194_All	Cs9g17170.1	100	603	0	0	34	636	1	603	0	1195
Unigene1195_All	Cs3g19990.1	100	194	0	0	8	201	362	555	3e-106	385
Unigene1196_All	Cs4g13610.1	99.65	1432	1	1	196	1627	1	1428	0	2797
Unigene1197_All	Cs2g05980.1	100	915	0	0	75	989	1	915	0	1814
Unigene1198_All	Cs1g17510.1	98.47	1044	9	2	1	1044	20	1056	0	1937
Unigene1199_All	Cs7g16860.1	99.4	663	4	0	425	1087	663	1	0	1283
Unigene1200_All	Cs9g06930.1	100	660	0	0	108	767	1	660	0	1308
Unigene1201_All	Cs7g11000.1	98.11	318	6	0	175	492	1362	1045	7e-166	583
Unigene1202_All	Cs7g20330.1	99.78	894	2	0	88	981	894	1	0	1756
Unigene1203_All	Cs7g04340.1	99.74	771	2	0	25	795	1	771	0	1513
Unigene1204_All	Cs5g24490.2	99.24	794	6	0	1	794	701	1494	0	1526
Unigene1205_All	orange1.1t03017.2	100	465	0	0	1	465	1952	2416	0	922
Unigene1206_All	Cs7g13410.1	100	736	0	0	1	736	388	1123	0	1459
Unigene1207_All	Cs3g19340.1	100	148	0	0	1	148	321	468	7e-79	293
Unigene1208_All	Cs5g25300.1	99.86	723	1	0	238	960	1	723	0	1425
Unigene1209_All	Cs6g03130.1	100	911	0	0	8	918	1266	356	0	1806
Unigene1210_All	orange1.1t04990.1	96.92	454	14	0	207	660	1311	858	0	789
Unigene1211_All	Cs7g31540.1	97.83	600	4	1	161	751	600	1	0	1094
Unigene1212_All	Cs4g16650.1	100	1076	0	0	1	1076	434	1509	0	2133
Unigene1213_All	Cs7g06510.1	100	488	0	0	153	640	2334	1847	0	967
Unigene1214_All	orange1.1t03286.1	99.75	408	1	0	137	544	1	408	0	801
Unigene1215_All	Cs7g02560.3	100	647	0	0	197	843	1	647	0	1283
Unigene1216_All	Cs6g22050.1	100	768	0	0	1	768	356	1123	0	1522
Unigene1217_All	orange1.1t00501.1	98.47	784	0	1	1	784	772	1	0	1473
Unigene1218_All	Cs5g18360.2	99.45	1087	6	0	87	1173	1	1087	0	2107
Unigene1219_All	Cs3g20490.1	99.32	1323	6	1	1	1320	109	1431	0	2547
Unigene1220_All	Cs7g25820.1	99.66	587	2	0	1	587	833	247	0	1148
Unigene1221_All	Cs3g07150.1	99.67	1230	4	0	10	1239	1230	1	0	2407
Unigene1222_All	Cs1g16200.1	99.76	413	1	0	729	1141	413	1	0	811
Unigene1223_All	Cs1g25140.1	99.14	348	3	0	120	467	1	348	0	666
Unigene1224_All	Cs2g06830.1	99.9	1022	1	0	4	1025	1022	1	0	2018
Unigene1225_All	Cs2g19010.2	99.83	585	1	0	684	1268	1263	679	0	1152
Unigene1226_All	Cs9g04460.1	99.29	703	5	0	176	878	703	1	0	1354
Unigene1227_All	Cs3g27440.1	100	48	0	0	501	548	597	550	5e-19	95.6
Unigene1228_All	Cs3g15710.1	100	474	0	0	380	853	1263	790	0	940
Unigene1229_All	Cs2g24440.1	99.81	1057	2	0	421	1477	1395	339	0	2079
Unigene1230_All	Cs8g16710.1	99.57	699	3	0	207	905	1	699	0	1362
Unigene1231_All	Cs6g03390.1	99.67	898	3	0	10	907	975	78	0	1756
Unigene1232_All	Cs7g25130.1	95.52	469	7	2	136	604	455	1	0	771
Unigene1233_All	Cs4g14820.1	99.88	819	1	0	20	838	819	1	0	1616
Unigene1234_All	orange1.1t00394.2	100	801	0	0	262	1062	801	1	0	1588
Unigene1235_All	Cs9g09030.1	100	1104	0	0	42	1145	1104	1	0	2189
Unigene1236_All	Cs4g14680.1	99.86	1434	2	0	309	1742	1434	1	0	2827
Unigene1237_All	Cs6g03310.1	99.3	852	6	0	215	1066	852	1	0	1641
Unigene1238_All	Cs5g11740.1	97.69	778	2	2	1	778	169	930	0	1411
Unigene1239_All	Cs3g26710.1	99.7	1336	0	1	30	1365	1	1332	0	2615
Unigene1240_All	Cs7g27840.2	99.71	693	2	0	574	1266	1	693	0	1316
Unigene1241_All	Cs3g19380.1	99.39	165	1	0	197	361	1410	1246	1e-86	319
Unigene1242_All	Cs3g16380.1	100	979	0	0	287	1265	2139	1161	0	1834
Unigene1243_All	Cs7g27010.1	99.58	712	3	0	162	873	1611	900	0	1388
Unigene1244_All	Cs7g09250.3	99.35	930	6	0	1	930	100	1029	0	1796
Unigene1245_All	Cs4g18520.1	100	1593	0	0	125	1717	3177	1585	0	3158
Unigene1246_All	orange1.1t01941.1	97.8	771	10	1	164	927	772	2	0	1398
Unigene1248_All	Cs4g01980.1	99.82	555	1	0	1	555	131	685	0	1092
Unigene1249_All	Cs5g05100.1	100	711	0	0	421	1131	197	907	0	1409
Unigene1250_All	Cs7g28650.1	100	759	0	0	100	858	1	759	0	1505
Unigene1251_All	Cs2g10990.1	99.89	910	1	0	88	997	1	910	0	1796
Unigene1252_All	Cs6g13950.1	99.64	843	3	0	85	927	843	1	0	1647
Unigene1253_All	Cs8g16020.1	98.31	354	6	0	530	883	354	1	0	654
Unigene1254_All	Cs3g17710.1	100	341	0	0	446	786	341	1	0	676
Unigene1255_All	Cs6g09850.1	97.91	670	1	1	73	742	1	657	0	1233
Unigene1256_All	Cs5g30480.1	100	1203	0	0	430	1632	1667	465	0	2385
Unigene1257_All	Cs6g10350.1	99.2	749	6	0	11	759	119	867	0	1437
Unigene1258_All	Cs5g10040.2	99.88	816	1	0	103	918	816	1	0	1610
Unigene1259_All	orange1.1t00247.1	99.43	880	5	0	61	940	1	880	0	1663
Unigene1260_All	Cs5g12490.1	99.83	1200	2	0	166	1365	1284	85	0	2363
Unigene1261_All	Cs8g08390.2	99.64	840	3	0	233	1072	1	840	0	1641
Unigene1262_All	Cs9g01470.1	99.07	429	1	1	282	707	477	49	0	815
Unigene1263_All	Cs5g01260.1	98.92	1299	14	0	126	1424	1	1299	0	2422
Unigene1264_All	Cs1g05100.1	99.62	523	2	0	1	523	793	1315	0	1021
Unigene1265_All	Cs8g06750.1	100	587	0	0	1	587	272	858	0	1164
Unigene1266_All	Cs4g15720.1	99.84	642	1	0	86	727	1	642	0	1265
Unigene1267_All	Cs6g21710.1	98.53	1092	13	1	257	1348	1368	280	0	2034
Unigene1268_All	Cs1g22900.1	99.92	1291	1	0	301	1591	4893	3603	0	2551
Unigene1269_All	Cs6g09530.1	98.97	773	7	1	256	1028	1365	594	0	1461
Unigene1270_All	Cs3g25910.1	99.59	1218	5	0	328	1545	1	1218	0	2375
Unigene1271_All	orange1.1t03016.6	99.86	1480	2	0	103	1582	2171	692	0	2918
Unigene1272_All	Cs8g01610.1	99.83	577	1	0	154	730	1	577	0	1136
Unigene1273_All	Cs7g13580.1	98.99	693	1	1	117	809	1362	676	0	1320
Unigene1274_All	Cs1g18130.1	99.44	708	4	0	156	863	1	708	0	1372
Unigene1275_All	Cs7g10830.4	100	1443	0	0	76	1518	1443	1	0	2861
Unigene1276_All	Cs3g22450.5	99.76	1272	3	0	289	1560	1272	1	0	2498
Unigene1277_All	Cs7g13880.1	99.87	742	1	0	1	742	4270	3529	0	1463
Unigene1278_All	Cs3g23500.1	99.91	1064	1	0	511	1574	1557	494	0	2101
Unigene1279_All	Cs3g18070.1	98.94	473	5	0	1	473	497	969	0	898
Unigene1280_All	Cs6g20780.3	99.94	1599	1	0	683	2281	1599	1	0	3162
Unigene1281_All	orange1.1t05959.1	99.12	1136	4	1	1	1136	603	1732	0	2175
Unigene1282_All	Cs9g09710.1	99.06	531	5	0	187	717	924	394	0	1013
Unigene1283_All	Cs7g25780.1	99.71	1046	3	0	96	1141	1	1046	0	2050
Unigene1284_All	Cs4g15090.2	100	756	0	0	160	915	1	756	0	1499
Unigene1285_All	Cs6g12170.1	99.74	388	1	0	353	740	411	24	0	761
Unigene1286_All	Cs5g22580.2	99.41	1185	7	0	1	1185	1541	2725	0	2294
Unigene1287_All	Cs2g14520.1	99.3	1580	11	0	1	1580	996	2575	0	3045
Unigene1288_All	orange1.1t03597.2	98.97	970	2	2	292	1261	157	1118	0	1840
Unigene1289_All	Cs3g06120.1	99.62	533	2	0	1	533	196	728	0	1041
Unigene1292_All	orange1.1t00626.2	97.74	576	13	0	1	576	126	701	0	1039
Unigene1293_All	Cs2g16150.1	100	459	0	0	106	564	1	459	0	910
Unigene1294_All	Cs9g18850.2	100	584	0	0	134	717	1	584	0	1158
Unigene1295_All	Cs3g24340.3	99.81	531	1	0	355	885	1290	760	0	1045
Unigene1296_All	Cs7g07890.1	99.82	1097	2	0	1	1097	74	1170	0	2159
Unigene1298_All	Cs9g14780.2	99.72	1077	3	0	156	1232	1218	142	0	2070
Unigene1299_All	Cs4g07750.3	99.8	491	1	0	1	491	506	16	0	965
Unigene1300_All	Cs5g31990.1	100	556	0	0	439	994	621	66	0	1102
Unigene1301_All	Cs7g11430.1	100	603	0	0	1	603	538	1140	0	1195
Unigene1302_All	orange1.1t04761.1	98.64	369	5	0	1	369	1123	755	0	692
Unigene1303_All	Cs8g06020.6	97.29	665	9	1	285	949	1	656	0	1183
Unigene1304_All	Cs9g18640.2	99.63	819	3	0	1	819	211	1029	0	1558
Unigene1305_All	orange1.1t00806.1	99.26	1082	1	1	1	1082	3883	4957	0	2085
Unigene1306_All	Cs2g12990.2	100	591	0	0	188	778	591	1	0	1172
Unigene1307_All	Cs1g23530.1	99.81	1041	2	0	195	1235	1608	568	0	2048
Unigene1308_All	Cs3g20830.1	99.58	713	3	0	1	713	39	751	0	1390
Unigene1309_All	Cs1g13610.1	98.82	846	10	0	1	846	3109	2264	0	1598
Unigene1310_All	Cs9g03780.1	97.94	875	9	1	1	866	32	906	0	1600
Unigene1311_All	Cs3g06130.1	99.84	1226	1	1	1	1226	1340	116	0	2407
Unigene1312_All	Cs5g33720.1	99.31	725	3	1	104	828	723	1	0	1392
Unigene1313_All	orange1.1t01622.1	100	913	0	0	1	913	913	1	0	1810
Unigene1314_All	Cs7g01930.1	99.38	973	6	0	384	1356	2088	1116	0	1881
Unigene1315_All	Cs4g11260.2	100	1110	0	0	46	1155	1	1110	0	2200
Unigene1316_All	Cs8g04280.1	100	482	0	0	1	482	73	554	0	955
Unigene1317_All	Cs3g27760.1	100	429	0	0	1	429	1426	998	0	850
Unigene1318_All	Cs2g12670.1	99.11	449	4	0	100	548	17	465	0	858
Unigene1319_All	Cs1g22730.2	99.61	773	3	0	1	773	6641	7413	0	1509
Unigene1320_All	Cs6g13350.1	99.67	915	3	0	92	1006	1266	352	0	1790
Unigene1321_All	Cs7g16330.4	99.13	459	4	0	1	459	684	226	0	878
Unigene1322_All	Cs6g03480.1	100	27	0	0	695	721	855	829	4e-06	54
Unigene1323_All	Cs9g07920.1	99.86	727	1	0	1	727	111	837	0	1433
Unigene1324_All	Cs3g25750.2	99.53	1058	5	0	341	1398	1074	17	0	2058
Unigene1325_All	orange1.1t04338.4	99.26	1490	11	0	26	1515	1	1490	0	2866
Unigene1326_All	Cs3g04050.1	99.33	297	2	0	220	516	1593	1297	7e-163	573
Unigene1327_All	Cs2g17490.2	100	1499	0	0	1	1499	1500	2	0	2972
Unigene1328_All	Cs3g23210.2	99.62	521	2	0	290	810	558	38	0	1017
Unigene1329_All	Cs5g01610.1	99.12	684	6	0	206	889	1134	451	0	1308
Unigene1330_All	Cs1g15200.3	99.61	768	3	0	1	768	961	1728	0	1499
Unigene1331_All	Cs3g17570.3	99.01	304	3	0	1	304	1376	1073	1e-164	579
Unigene1332_All	orange1.1t02288.1	99.73	753	2	0	120	872	1	753	0	1477
Unigene1333_All	Cs8g10610.1	98.29	234	4	0	261	494	1043	810	2e-120	432
Unigene1334_All	Cs3g26320.1	99.62	260	1	0	1	260	212	471	3e-143	507
Unigene1335_All	Cs7g11280.1	99.78	903	2	0	77	979	1	903	0	1733
Unigene1336_All	Cs1g07500.2	99.52	1039	3	1	1	1039	1037	1	0	2014
Unigene1337_All	Cs6g08000.1	100	411	0	0	1	411	25	435	0	815
Unigene1338_All	orange1.1t01910.1	98.39	373	6	0	1	373	562	190	0	692
Unigene1339_All	orange1.1t04043.4	100	742	0	0	1	742	3246	2505	0	1471
Unigene1340_All	Cs4g18760.1	100	780	0	0	96	875	1	780	0	1546
Unigene1341_All	Cs5g02420.1	99.73	368	1	0	129	496	447	80	0	722
Unigene1342_All	Cs6g21550.1	100	124	0	0	253	376	1	124	1e-64	246
Unigene1343_All	Cs8g14950.3	99.51	1028	5	0	1	1028	1039	12	0	1957
Unigene1344_All	Cs5g20300.1	98.75	80	1	0	387	466	2748	2669	8e-36	151
Unigene1345_All	Cs8g01370.2	100	274	0	0	229	502	1	274	6e-154	543
Unigene1346_All	Cs5g23470.1	100	240	0	0	51	290	1	240	2e-133	476
Unigene1347_All	Cs1g18750.2	100	306	0	0	74	379	1302	997	4e-173	607
Unigene1348_All	Cs2g09550.3	100	80	0	0	208	287	3774	3695	2e-38	159
Unigene1349_All	Cs6g11230.3	98.08	104	2	0	1	104	104	1	5e-48	190
Unigene1350_All	Cs1g21100.4	98.34	361	6	0	141	501	666	1026	0	668
Unigene1352_All	Cs8g08290.1	99.65	1150	4	0	118	1267	348	1497	0	2248
Unigene1353_All	Cs5g12510.3	100	302	0	0	1	302	302	1	1e-170	599
Unigene1354_All	Cs7g06240.2	99.27	274	2	0	1	274	577	304	2e-149	527
Unigene1358_All	Cs7g01990.1	95.58	385	0	1	103	487	783	416	0	652
Unigene1359_All	Cs2g17250.1	99.67	305	1	0	269	573	393	89	5e-170	597
Unigene1360_All	Cs4g05730.1	99.8	504	1	0	1	504	460	963	0	991
Unigene1361_All	Cs9g01380.2	99.27	954	7	0	577	1530	1339	2292	0	1836
Unigene1362_All	Cs5g25130.1	99.68	1244	4	0	116	1359	2649	1406	0	2434
Unigene1363_All	Cs7g01270.3	99.91	1113	1	0	163	1275	1	1113	0	2198
Unigene1364_All	Cs7g01660.1	98.74	238	3	0	1	238	238	1	1e-125	448
Unigene1365_All	Cs6g02630.1	100	128	0	0	133	260	1	128	1e-54	212
Unigene1368_All	Cs3g27300.2	100	352	0	0	1	352	983	1334	0	698
Unigene1369_All	orange1.1t04611.2	99.44	179	1	0	114	292	1	179	4e-95	347
Unigene1370_All	Cs1g23590.1	99.59	485	2	0	70	554	615	131	0	946
Unigene1372_All	Cs5g15310.1	99.54	217	1	0	187	403	133	349	1e-117	422
Unigene1373_All	Cs8g10585.1	98.93	187	1	1	229	414	533	347	6e-95	347
Unigene1374_All	Cs2g07920.2	100	298	0	0	189	486	411	114	3e-168	591
Unigene1376_All	Cs8g01710.1	100	117	0	0	395	511	1	117	3e-60	232
Unigene1377_All	orange1.1t00119.3	100	283	0	0	1	283	309	27	2e-159	561
Unigene1378_All	Cs2g04190.1	100	466	0	0	1	466	466	1	0	924
Unigene1379_All	Cs4g05490.3	99.56	456	2	0	113	568	1610	1155	0	888
Unigene1380_All	Cs3g17130.2	100	205	0	0	1	205	59	263	3e-113	406
Unigene1381_All	orange1.1t03334.1	99.61	258	1	0	295	552	1	258	1e-102	373
Unigene1382_All	Cs3g25410.4	100	395	0	0	1	395	768	1162	0	783
Unigene1383_All	Cs6g03760.1	99.46	184	1	0	70	253	1	184	4e-98	357
Unigene1385_All	Cs5g29540.5	98.87	266	3	0	1	266	407	142	3e-142	504
Unigene1386_All	Cs8g14280.1	97.13	279	8	0	1	279	397	119	5e-95	347
Unigene1387_All	Cs1g06790.1	99.73	372	1	0	93	464	790	1161	0	729
Unigene1388_All	Cs5g08590.4	99.48	192	1	0	1	192	1864	2055	8e-103	373
Unigene1390_All	Cs5g10140.4	99.44	178	1	0	4	181	178	1	3e-94	345
Unigene1393_All	Cs1g24340.1	98.29	117	2	0	82	198	816	700	6e-56	216
Unigene1394_All	orange1.1t00455.2	99.65	283	1	0	1	283	369	87	4e-157	553
Unigene1395_All	Cs2g17980.1	98.63	291	4	0	1	291	697	987	1e-154	545
Unigene1396_All	Cs7g31170.1	98.68	379	5	0	1	379	835	457	0	712
Unigene1397_All	Cs2g29030.1	100	401	0	0	1	401	447	47	0	795
Unigene1398_All	Cs9g13720.1	99.14	699	6	0	1	699	785	87	0	1338
Unigene1400_All	Cs2g17010.1	99.73	1108	3	0	1	1108	1120	13	0	2173
Unigene1401_All	Cs3g07780.1	100	282	0	0	71	352	1	282	8e-159	559
Unigene1403_All	Cs2g21760.1	99.71	342	1	0	259	600	342	1	0	670
Unigene1404_All	Cs2g13760.1	95.85	554	12	1	1	554	282	824	0	948
Unigene1406_All	Cs8g06110.1	95.62	137	5	1	23	159	143	8	8e-56	216
Unigene1407_All	Cs5g19550.1	99.67	306	1	0	1	306	1119	1424	7e-171	599
Unigene1409_All	Cs3g22650.1	100	222	0	0	14	235	1	222	3e-123	440
Unigene1411_All	orange1.1t00810.1	98.99	495	5	0	27	521	662	168	0	900
Unigene1412_All	Cs1g08170.1	99.73	371	1	0	1	371	1119	749	0	728
Unigene1413_All	Cs2g27470.1	99.37	315	2	0	1	315	394	708	7e-174	609
Unigene1414_All	Cs1g23550.1	98.33	180	3	0	70	249	1426	1605	7e-91	333
Unigene1415_All	Cs7g03610.1	99.7	333	1	0	1	333	333	1	0	652
Unigene1416_All	orange1.1t00252.3	100	1499	0	0	1	1499	572	2070	0	2930
Unigene1418_All	Cs9g17720.2	100	401	0	0	1	401	628	228	0	795
Unigene1419_All	Cs3g26905.1	99.73	369	1	0	37	405	1	369	0	724
Unigene1420_All	orange1.1t04719.3	100	328	0	0	1	328	94	421	0	650
Unigene1421_All	Cs3g23380.1	100	291	0	0	1	291	679	969	3e-164	577
Unigene1422_All	Cs2g12360.3	100	1671	0	0	161	1831	1671	1	0	3313
Unigene1423_All	Cs9g05730.1	99.79	484	1	0	1	484	775	292	0	952
Unigene1424_All	Cs7g28500.1	99.26	272	2	0	1	272	141	412	3e-148	523
Unigene1426_All	Cs5g09140.2	99.7	329	1	0	382	710	1341	1013	0	644
Unigene1427_All	Cs1g24610.1	100	60	0	0	1	60	1814	1873	4e-26	119
Unigene1428_All	Cs2g10860.2	100	313	0	0	1	313	313	1	3e-177	620
Unigene1429_All	Cs4g10530.1	100	100	0	0	1	100	100	1	2e-50	198
Unigene1431_All	Cs3g02090.1	100	223	0	0	173	395	2	224	1e-123	442
Unigene1432_All	Cs1g23960.1	100	356	0	0	178	533	1224	869	0	706
Unigene1433_All	orange1.1t02403.1	100	201	0	0	1	201	201	1	1e-110	398
Unigene1434_All	orange1.1t04377.1	100	698	0	0	1	698	1977	1280	0	1384
Unigene1435_All	Cs5g31120.1	100	80	0	0	1	80	80	1	2e-38	159
Unigene1436_All	Cs1g12790.2	99.14	467	4	0	1	467	576	110	0	894
Unigene1437_All	Cs5g20330.1	98.82	510	6	0	1	510	510	1	0	963
Unigene1439_All	Cs7g22500.1	100	173	0	0	7	179	351	179	1e-70	266
Unigene1440_All	orange1.1t01681.1	100	39	0	0	304	342	999	961	7e-14	77.8
Unigene1441_All	Cs2g28550.1	99.61	766	3	0	66	831	1	766	0	1495
Unigene1442_All	Cs1g16300.1	100	592	0	0	1	592	956	365	0	1174
Unigene1443_All	orange1.1t00448.2	99.58	1650	2	1	262	1906	1650	1	0	3215
Unigene1444_All	Cs7g29360.4	99.7	332	1	0	1	332	905	1236	0	650
Unigene1445_All	Cs1g22760.2	99.92	1255	1	0	3	1257	108	1362	0	2480
Unigene1446_All	Cs9g17410.2	99.87	792	0	1	32	823	1584	794	0	1554
Unigene1447_All	Cs9g16140.1	100	126	0	0	332	457	1257	1132	1e-65	250
Unigene1448_All	Cs5g07110.1	97.33	225	6	0	29	253	520	296	1e-110	398
Unigene1449_All	Cs3g16990.2	96.91	291	1	1	1	291	1414	1132	1e-144	511
Unigene1450_All	Cs6g08240.1	100	87	0	0	68	154	304	390	1e-42	172
Unigene1451_All	Cs4g03460.1	100	62	0	0	370	431	1938	1877	2e-27	123
Unigene1452_All	Cs1g22060.1	100	131	0	0	5	135	131	1	6e-69	260
Unigene1453_All	Cs1g05170.1	99.05	210	2	0	1	210	685	894	7e-111	400
Unigene1454_All	Cs2g09880.1	100	235	0	0	1	235	235	1	2e-130	466
Unigene1455_All	Cs1g15470.1	95.52	603	2	2	1	603	1951	2528	0	1011
Unigene1456_All	Cs5g10690.2	99.41	1193	7	0	55	1247	1479	287	0	2309
Unigene1457_All	Cs5g02970.1	100	966	0	0	311	1276	966	1	0	1915
Unigene1458_All	Cs7g27740.2	99.14	233	2	0	1	233	3239	3007	5e-125	446
Unigene1459_All	Cs8g18530.1	100	267	0	0	192	458	1515	1249	8e-150	529
Unigene1460_All	Cs4g01340.1	100	372	0	0	42	413	4640	4269	0	737
Unigene1461_All	Cs1g24620.1	100	291	0	0	1	291	1123	1413	3e-164	577
Unigene1463_All	orange1.1t03640.1	100	29	0	0	1	29	337	365	5e-08	58
Unigene1464_All	orange1.1t00573.1	99.4	331	2	0	1	331	331	1	0	640
Unigene1465_All	Cs5g04760.1	100	411	0	0	1	411	418	828	0	815
Unigene1466_All	Cs8g18500.1	100	45	0	0	334	378	282	238	2e-17	89.7
Unigene1467_All	Cs1g17280.1	100	344	0	0	1	344	185	528	0	640
Unigene1468_All	Cs6g01660.1	98.85	87	1	0	390	476	879	793	5e-40	165
Unigene1469_All	Cs7g13800.3	100	267	0	0	1	267	434	700	5e-150	529
Unigene1470_All	Cs2g17570.3	99.8	489	1	0	1	489	1741	1253	0	961
Unigene1472_All	Cs7g12490.1	97.46	118	3	0	4	121	118	1	4e-54	210
Unigene1473_All	Cs3g26500.1	99.72	358	1	0	1	358	557	914	0	702
Unigene1474_All	Cs2g05740.1	99.84	622	1	0	37	658	1086	465	0	1112
Unigene1475_All	Cs1g25500.1	99.29	425	1	1	10	434	408	830	0	813
Unigene1476_All	Cs8g04070.1	99.66	594	2	0	134	727	1	594	0	1162
Unigene1478_All	orange1.1t01442.1	99.73	375	1	0	1	375	996	1370	0	735
Unigene1480_All	Cs1g14620.1	99.66	297	1	0	47	343	1	297	2e-165	581
Unigene1481_All	Cs3g21300.1	99.66	294	1	0	25	318	1	294	1e-163	575
Unigene1482_All	Cs1g11360.1	100	142	0	0	61	202	1695	1554	1e-75	281
Unigene1484_All	Cs2g14060.1	99.48	388	2	0	1	388	1725	2112	0	753
Unigene1485_All	Cs9g15835.1	95.91	171	6	1	129	299	1	170	2e-73	276
Unigene1486_All	Cs2g03830.1	100	524	0	0	1	524	1109	1632	0	1039
Unigene1487_All	Cs4g15700.1	100	613	0	0	124	736	613	1	0	1215
Unigene1488_All	Cs2g10250.2	99.84	617	1	0	59	675	1	617	0	1215
Unigene1489_All	Cs4g06730.2	99.44	356	2	0	1	356	444	799	0	690
Unigene1490_All	Cs1g02770.3	100	246	0	0	205	450	630	385	3e-137	488
Unigene1491_All	Cs2g04430.1	99.66	2068	3	1	1	2064	81	2148	0	4042
Unigene1492_All	orange1.1t00942.1	100	58	0	0	305	362	1	58	3e-25	115
Unigene1493_All	Cs2g29100.4	98.33	419	7	0	1	419	1793	1375	0	775
Unigene1494_All	Cs2g24100.2	100	100	0	0	256	355	849	750	3e-50	198
Unigene1497_All	Cs1g18540.1	99.84	643	1	0	274	916	828	186	0	1267
Unigene1498_All	Cs8g05280.1	98.96	675	7	0	1	675	675	1	0	1283
Unigene1499_All	Cs6g21400.1	99.31	435	3	0	1	435	848	414	0	839
Unigene1501_All	Cs2g29150.2	97.25	363	10	0	1	363	691	1053	0	640
Unigene1502_All	Cs4g15440.2	100	496	0	0	1	496	496	1	0	983
Unigene1504_All	Cs5g28880.2	99.51	405	2	0	204	608	1	405	0	787
Unigene1507_All	Cs6g07700.1	97.73	132	3	0	1	132	132	1	2e-62	238
Unigene1509_All	Cs4g01220.7	99.55	442	2	0	1	442	609	168	0	860
Unigene1510_All	Cs7g30260.1	99.68	311	1	0	96	406	870	560	1e-173	609
Unigene1511_All	Cs8g15380.1	99.82	1094	2	0	246	1339	3333	2240	0	2153
Unigene1514_All	Cs7g01470.3	98.66	149	2	0	111	259	1	149	7e-75	280
Unigene1515_All	Cs7g05960.1	100	1138	0	0	1	1138	678	1815	0	2214
Unigene1517_All	Cs3g03720.1	100	473	0	0	1	473	473	1	0	896
Unigene1518_All	Cs1g03040.1	100	549	0	0	1	549	276	824	0	1088
Unigene1519_All	Cs3g25750.2	99.62	1058	4	0	13	1070	1074	17	0	2066
Unigene1522_All	Cs3g18190.4	100	112	0	0	262	373	1	112	2e-57	222
Unigene1523_All	Cs2g04430.1	100	29	0	0	249	277	277	305	5e-08	58
Unigene1524_All	Cs2g27620.4	100	372	0	0	202	573	1	372	0	737
Unigene1526_All	Cs6g11250.1	100	281	0	0	1	281	1939	1659	2e-158	557
Unigene1527_All	Cs7g23860.2	100	317	0	0	1	317	671	355	8e-180	628
Unigene1528_All	Cs7g24390.1	100	259	0	0	1	259	1169	1427	3e-145	513
Unigene1529_All	Cs3g22010.1	99.64	277	1	0	1	277	652	928	1e-153	541
Unigene1530_All	Cs6g18770.1	100	234	0	0	90	323	1	234	3e-130	464
Unigene1531_All	Cs7g10580.2	100	49	0	0	1	49	49	1	5e-20	97.6
Unigene1532_All	Cs2g14600.1	98.95	190	2	0	1	190	190	1	3e-99	361
Unigene1533_All	Cs1g26000.1	100	284	0	0	79	362	1194	911	4e-160	563
Unigene1534_All	orange1.1t02420.1	99.79	487	1	0	1	487	1336	1822	0	957
Unigene1535_All	Cs8g16800.1	100	412	0	0	1	412	2083	2494	0	817
Unigene1536_All	Cs9g10920.1	100	357	0	0	28	384	357	1	0	708
Unigene1537_All	Cs6g22160.2	100	901	0	0	1	901	255	1155	0	1786
Unigene1538_All	orange1.1t04504.1	100	270	0	0	183	452	897	628	1e-151	535
Unigene1539_All	Cs8g19860.1	100	37	0	0	287	323	1	37	1e-12	73.8
Unigene1541_All	Cs9g02630.1	100	104	0	0	1	104	104	1	8e-53	206
Unigene1542_All	Cs9g17250.3	100	237	0	0	47	283	367	131	4e-132	470
Unigene1543_All	orange1.1t03336.1	100	278	0	0	1	278	654	377	1e-156	551
Unigene1544_All	Cs7g30720.1	98.67	225	3	0	117	341	1995	1771	1e-117	422
Unigene1545_All	Cs3g03720.1	100	32	0	0	286	317	2	33	9e-10	63.9
Unigene1547_All	orange1.1t00772.1	99.68	316	1	0	191	506	31	346	1e-176	618
Unigene1548_All	Cs5g06830.2	99.68	942	3	0	1	942	502	1443	0	1844
Unigene1549_All	Cs1g07550.1	100	394	0	0	48	441	1	394	0	781
Unigene1550_All	orange1.1t03195.2	100	241	0	0	100	340	1	241	2e-134	478
Unigene1551_All	Cs5g26880.1	100	172	0	0	1	172	172	1	2e-93	341
Unigene1552_All	Cs3g21410.2	96.73	642	0	1	327	968	694	74	0	1138
Unigene1553_All	Cs6g09280.1	100	85	0	0	293	377	912	828	3e-41	168
Unigene1554_All	Cs4g08760.1	100	336	0	0	62	397	1	336	0	666
Unigene1555_All	orange1.1t02207.1	99.02	509	0	1	1	509	793	1296	0	969
Unigene1556_All	orange1.1t01598.1	99.5	200	1	0	149	348	1	200	1e-107	389
Unigene1557_All	Cs5g11460.1	100	271	0	0	63	333	300	30	2e-152	537
Unigene1558_All	Cs8g09680.1	100	285	0	0	171	455	285	1	2e-160	565
Unigene1559_All	orange1.1t00262.1	100	225	0	0	1	225	475	699	5e-125	446
Unigene1560_All	Cs1g05900.1	98.41	63	1	0	156	218	317	379	7e-26	117
Unigene1561_All	Cs6g18640.2	98.02	252	5	0	70	321	1	252	4e-129	460
Unigene1562_All	Cs7g30680.1	100	343	0	0	1	343	745	403	0	680
Unigene1563_All	Cs7g31590.6	98.7	308	4	0	43	350	1	308	7e-165	579
Unigene1564_All	Cs8g03690.1	99.65	579	2	0	151	729	1	579	0	1132
Unigene1565_All	Cs6g20260.4	100	270	0	0	113	382	4263	3994	1e-151	535
Unigene1566_All	orange1.1t02406.4	100	79	0	0	316	394	3396	3318	1e-37	157
Unigene1567_All	Cs4g10860.1	100	443	0	0	1	443	2381	2823	0	878
Unigene1568_All	Cs3g22470.1	99.83	602	1	0	1	602	2195	1594	0	1185
Unigene1569_All	Cs7g03800.3	100	361	0	0	1	361	361	1	0	716
Unigene1570_All	Cs1g19700.1	99.28	277	2	0	1	277	672	948	6e-151	533
Unigene1571_All	Cs2g20250.1	99.16	119	1	0	1	119	401	519	2e-59	228
Unigene1572_All	Cs2g12020.2	98.86	88	1	0	238	325	761	674	9e-41	167
Unigene1573_All	Cs2g17380.1	100	300	0	0	1	300	4	303	1e-169	595
Unigene1574_All	Cs3g11540.3	100	205	0	0	1	205	2864	3068	3e-113	406
Unigene1576_All	Cs8g19460.2	100	87	0	0	157	243	471	385	1e-42	172
Unigene1578_All	Cs7g08620.1	98.25	57	1	0	247	303	62	118	3e-22	105
Unigene1579_All	Cs3g22990.1	99.13	577	5	0	268	844	3081	2505	0	1104
Unigene1580_All	Cs7g11990.1	96.88	417	7	2	38	454	1	411	0	716
Unigene1582_All	Cs6g18510.1	100	273	0	0	1	273	2313	2041	1e-153	541
Unigene1583_All	Cs1g18460.1	99.39	164	1	0	71	234	4036	3873	3e-86	317
Unigene1584_All	Cs8g02840.1	99.74	774	2	0	1	774	901	1674	0	1518
Unigene1586_All	Cs2g14870.1	99.46	372	2	0	80	451	1	372	0	722
Unigene1587_All	Cs5g03050.2	97.73	132	3	0	180	311	1	132	3e-62	238
Unigene1588_All	Cs9g06860.1	99.66	882	3	0	1	882	933	1814	0	1725
Unigene1591_All	Cs6g01060.1	99.84	1214	2	0	1	1214	1511	298	0	2391
Unigene1592_All	Cs7g09170.4	100	210	0	0	1	210	826	1035	7e-116	416
Unigene1595_All	Cs3g22200.1	100	123	0	0	1	123	448	570	5e-64	244
Unigene1596_All	Cs4g01710.1	98.06	103	2	0	1	103	227	125	2e-47	188
Unigene1597_All	Cs5g26880.1	99.33	748	5	0	1	748	1379	632	0	1443
Unigene1601_All	Cs1g04570.5	98.5	802	1	1	1	802	38	828	0	1507
Unigene1602_All	Cs8g08260.2	99.2	1120	8	1	52	1171	1	1119	0	2141
Unigene1603_All	Cs7g26990.1	100	352	0	0	1	352	1208	857	0	698
Unigene1604_All	orange1.1t00609.1	100	474	0	0	83	556	1065	592	0	940
Unigene1605_All	Cs3g22870.2	99.73	364	1	0	1	364	910	1273	0	714
Unigene1606_All	Cs2g20030.1	99.19	248	2	0	1	248	536	783	1e-133	476
Unigene1608_All	Cs5g34510.2	100	492	0	0	1	492	559	1050	0	975
Unigene1609_All	Cs1g12230.1	98.23	1132	13	3	393	1523	164	1289	0	2070
Unigene1611_All	Cs1g24390.4	99.27	409	3	0	63	471	708	1116	0	787
Unigene1612_All	Cs5g22870.1	100	597	0	0	1	597	187	783	0	1183
Unigene1613_All	Cs5g04120.1	98.77	406	5	0	2	407	1777	1372	0	765
Unigene1614_All	Cs5g04610.1	100	302	0	0	1	302	7	308	7e-171	599
Unigene1616_All	Cs9g14590.3	100	204	0	0	1	204	204	1	2e-112	404
Unigene1617_All	Cs6g08695.1	100	55	0	0	208	262	1	55	1e-23	109
Unigene1618_All	Cs4g07410.2	100	325	0	0	43	367	1	325	0	644
Unigene1619_All	Cs7g20310.1	100	393	0	0	1	393	325	717	0	779
Unigene1621_All	orange1.1t00803.2	99.67	1494	5	0	119	1612	1	1494	0	2880
Unigene1622_All	Cs2g24750.2	100	157	0	0	155	311	1539	1383	2e-84	311
Unigene1623_All	Cs3g03140.1	98.97	292	3	0	1	292	540	831	9e-158	555
Unigene1625_All	Cs4g01150.1	100	335	0	0	183	517	1494	1160	0	664
Unigene1627_All	Cs3g20780.1	99.71	346	1	0	1	346	2488	2833	0	678
Unigene1628_All	Cs5g03890.1	100	363	0	0	100	462	1	363	0	720
Unigene1629_All	Cs7g26440.2	99.55	1122	5	0	167	1288	1	1122	0	2143
Unigene1630_All	Cs9g06110.1	100	302	0	0	144	445	303	2	1e-170	599
Unigene1631_All	orange1.1t04328.1	100	401	0	0	1	401	842	1242	0	795
Unigene1632_All	orange1.1t04667.1	100	384	0	0	1	384	880	1263	0	761
Unigene1633_All	Cs5g15320.1	99.03	1035	10	0	54	1088	1	1035	0	1889
Unigene1635_All	Cs8g04060.1	98.17	383	7	0	89	471	1	383	0	704
Unigene1636_All	orange1.1t04106.1	98.51	336	4	1	147	481	1023	688	2e-162	571
Unigene1637_All	Cs6g05980.1	100	279	0	0	1	279	279	1	4e-157	553
Unigene1638_All	Cs1g07850.1	100	39	0	0	1	39	481	443	8e-14	77.8
Unigene1639_All	Cs2g16570.2	99.47	188	1	0	186	373	426	239	7e-88	323
Unigene1641_All	Cs5g13360.1	100	376	0	0	188	563	2628	2253	0	745
Unigene1643_All	Cs5g27010.1	100	103	0	0	1	103	17	119	5e-52	204
Unigene1644_All	Cs8g07570.1	100	246	0	0	1	246	48	293	1e-137	488
Unigene1645_All	Cs6g14310.1	100	200	0	0	1	200	824	1023	5e-110	396
Unigene1646_All	Cs5g29930.2	98.43	318	5	0	85	402	1	318	2e-168	591
Unigene1647_All	Cs3g06090.2	98.04	255	5	0	89	343	1269	1015	7e-131	466
Unigene1649_All	Cs8g20490.1	100	646	0	0	1	646	104	749	0	1281
Unigene1650_All	Cs7g04930.1	99.59	482	2	0	1	482	757	276	0	940
Unigene1651_All	Cs4g09600.1	98.14	808	4	1	184	991	1	797	0	1453
Unigene1652_All	orange1.1t02483.1	98.36	426	7	0	7	432	1353	928	0	789
Unigene1653_All	orange1.1t01965.1	100	180	0	0	1	180	180	1	3e-98	357
Unigene1654_All	orange1.1t00727.1	97.87	375	8	0	1	375	1621	1995	0	680
Unigene1656_All	Cs1g16870.2	100	930	0	0	1	930	1363	434	0	1844
Unigene1657_All	Cs2g11730.6	99.4	829	5	0	1	829	1302	474	0	1604
Unigene1658_All	Cs4g13100.1	100	513	0	0	175	687	4275	3763	0	1017
Unigene1659_All	orange1.1t02621.1	100	214	0	0	36	249	1	214	2e-118	424
Unigene1660_All	Cs5g27270.2	99.31	290	2	0	122	411	2676	2387	8e-159	559
Unigene1661_All	Cs2g03100.1	100	398	0	0	1	398	2237	2634	0	789
Unigene1662_All	Cs1g23960.1	100	566	0	0	1	566	351	916	0	1122
Unigene1664_All	Cs7g07880.1	100	161	0	0	1	161	43	203	7e-87	319
Unigene1666_All	Cs7g17970.1	98.38	617	0	1	1	617	2315	1709	0	1154
Unigene1667_All	Cs9g06480.1	100	465	0	0	122	586	465	1	0	922
Unigene1668_All	Cs9g01840.1	100	288	0	0	1	288	652	365	1e-162	571
Unigene1669_All	Cs5g34040.1	100	235	0	0	1	235	1116	1350	1e-130	466
Unigene1670_All	orange1.1t00352.1	100	41	0	0	176	216	612	572	3e-15	81.8
Unigene1671_All	Cs7g19680.3	99.54	218	1	0	1	218	2729	2512	2e-118	424
Unigene1672_All	Cs7g05100.2	99.71	343	1	0	1	343	291	633	0	672
Unigene1673_All	Cs1g08150.1	100	169	0	0	128	296	81	249	2e-91	335
Unigene1674_All	orange1.1t00173.3	99.93	1499	1	0	487	1985	2400	902	0	2964
Unigene1675_All	Cs1g16730.1	98.09	314	6	0	1	314	827	1140	2e-163	575
Unigene1676_All	Cs7g13660.1	100	180	0	0	161	340	1	180	1e-67	256
Unigene1677_All	Cs7g21210.1	99.83	585	1	0	85	669	1	585	0	1152
Unigene1678_All	Cs8g11000.1	99.54	1972	9	0	1	1972	12	1983	0	3796
Unigene1679_All	Cs2g21220.1	100	158	0	0	520	677	1	158	1e-84	313
Unigene1680_All	Cs3g26450.2	100	182	0	0	1	182	1535	1716	4e-99	361
Unigene1684_All	Cs6g11220.1	99.77	437	1	0	162	598	1491	1055	0	858
Unigene1687_All	Cs2g29430.2	100	331	0	0	1	331	573	903	0	656
Unigene1688_All	orange1.1t00311.2	100	129	0	0	284	412	1	129	2e-67	256
Unigene1689_All	Cs2g17550.1	100	257	0	0	100	356	747	491	6e-144	509
Unigene1690_All	Cs2g01480.3	100	34	0	0	279	312	651	618	6e-11	67.9
Unigene1691_All	Cs7g25650.1	99.14	232	2	0	1	232	232	1	3e-124	444
Unigene1692_All	Cs6g01070.1	99.36	786	5	0	1	786	1689	904	0	1518
Unigene1693_All	Cs4g15970.2	99.66	293	1	0	1	293	293	1	4e-163	573
Unigene1694_All	Cs1g07140.1	98.6	215	3	0	1	215	2585	2799	6e-112	402
Unigene1695_All	Cs6g06690.1	100	318	0	0	180	497	1	318	4e-180	630
Unigene1696_All	Cs6g08470.1	98.37	307	5	0	191	497	1020	714	1e-161	569
Unigene1697_All	Cs4g06530.7	99.78	446	1	0	83	528	1	446	0	876
Unigene1698_All	Cs2g29620.7	97.65	298	7	0	1	298	2366	2663	8e-152	535
Unigene1700_All	Cs8g16360.1	100	429	0	0	292	720	678	250	0	850
Unigene1701_All	Cs5g07380.1	99.78	911	2	0	1	911	1334	424	0	1790
Unigene1702_All	Cs7g25370.3	100	573	0	0	1	573	443	1015	0	1136
Unigene1703_All	Cs8g04260.2	99.63	270	1	0	62	331	1161	892	2e-149	527
Unigene1704_All	Cs6g21080.1	98.11	212	4	0	4	215	426	215	8e-108	389
Unigene1705_All	Cs3g09490.3	99.78	1797	4	0	16	1812	1797	1	0	3489
Unigene1706_All	Cs5g29290.3	100	31	0	0	300	330	1245	1215	4e-09	61.9
Unigene1707_All	orange1.1t02257.5	99.53	215	1	0	103	317	1	215	1e-116	418
Unigene1708_All	Cs5g06110.1	100	271	0	0	1	271	1285	1015	2e-152	537
Unigene1709_All	Cs5g29340.1	98.94	284	3	0	241	524	365	648	1e-152	539
Unigene1710_All	Cs6g14320.1	98.14	644	7	1	1	644	207	845	0	1181
Unigene1711_All	Cs7g12850.2	100	149	0	0	1	149	149	1	1e-79	295
Unigene1712_All	Cs6g04390.1	100	211	0	0	1	211	211	1	2e-116	418
Unigene1714_All	Cs5g28880.2	99.7	338	1	0	1	338	376	713	0	662
Unigene1715_All	Cs1g11740.1	96.15	52	2	0	1	52	738	789	5e-17	87.7
Unigene1716_All	Cs9g07900.1	97.2	286	8	0	1	286	286	1	3e-142	504
Unigene1717_All	Cs9g01390.1	99.16	1436	10	1	186	1619	74	1509	0	2746
Unigene1718_All	Cs6g04390.1	100	299	0	0	1	299	461	163	4e-169	593
Unigene1719_All	Cs4g19060.1	100	209	0	0	4	212	209	1	1e-115	414
Unigene1720_All	Cs5g33580.1	100	217	0	0	421	637	2835	2619	8e-120	430
Unigene1721_All	Cs3g10690.1	100	396	0	0	1	396	396	1	0	743
Unigene1722_All	Cs6g11570.2	100	151	0	0	1	151	151	1	7e-81	299
Unigene1724_All	Cs7g24030.2	100	212	0	0	2	213	2820	2609	2e-117	420
Unigene1725_All	Cs6g16410.2	98.92	370	4	0	1	370	969	1338	0	702
Unigene1729_All	orange1.1t03981.1	99.01	1218	12	0	260	1477	1218	1	0	2319
Unigene1730_All	Cs4g09360.1	99.69	323	1	0	1	323	2950	3272	0	632
Unigene1731_All	orange1.1t05462.1	100	392	0	0	128	519	507	116	0	777
Unigene1732_All	Cs6g01200.2	99.77	440	1	0	1	440	1127	688	0	864
Unigene1734_All	orange1.1t04514.1	100	328	0	0	1	328	172	499	0	650
Unigene1735_All	Cs3g08390.1	96.46	198	0	1	33	230	1401	1211	2e-93	341
Unigene1736_All	Cs6g14760.1	98.49	398	6	0	19	416	1	398	0	741
Unigene1737_All	Cs2g20370.3	100	307	0	0	1	307	811	505	7e-174	609
Unigene1738_All	Cs9g17140.2	99.73	366	1	0	1	366	108	473	0	718
Unigene1739_All	Cs1g06240.1	100	34	0	0	287	320	1	34	6e-11	67.9
Unigene1740_All	Cs1g15400.1	100	308	0	0	1	308	734	427	2e-174	611
Unigene1743_All	Cs9g13470.1	100	401	0	0	198	598	1	401	0	795
Unigene1744_All	Cs5g27200.3	99.2	626	5	0	135	760	1041	416	0	1201
Unigene1745_All	Cs7g01180.1	100	258	0	0	1	258	258	1	2e-144	511
Unigene1746_All	Cs6g09120.2	99.59	246	1	0	161	406	1	246	6e-135	480
Unigene1747_All	orange1.1t01849.1	100	49	0	0	1	49	296	344	7e-20	97.6
Unigene1748_All	Cs2g29300.5	99.65	288	1	0	1	288	835	1122	2e-147	521
Unigene1749_All	Cs4g12620.1	100	111	0	0	204	314	354	244	7e-57	220
Unigene1751_All	Cs4g19000.1	100	224	0	0	33	256	1	224	2e-124	444
Unigene1752_All	Cs9g02110.1	100	183	0	0	154	336	2439	2257	8e-100	363
Unigene1753_All	Cs7g08300.1	99.63	267	1	0	1	267	267	1	1e-147	521
Unigene1754_All	Cs3g24450.5	100	503	0	0	1	503	634	132	0	997
Unigene1756_All	Cs5g10590.1	100	348	0	0	1	348	1490	1143	0	690
Unigene1757_All	Cs4g11270.1	100	257	0	0	1	257	3168	2912	4e-144	509
Unigene1758_All	orange1.1t02241.1	100	273	0	0	324	596	1152	880	3e-153	541
Unigene1759_All	Cs6g05615.1	100	206	0	0	1	206	1045	1250	1e-113	408
Unigene1760_All	Cs5g04080.1	100	573	0	0	280	852	1	573	0	1136
Unigene1761_All	Cs9g13680.2	99.52	839	4	0	30	868	1923	1085	0	1631
Unigene1762_All	Cs6g08810.1	99.79	975	2	0	1	975	489	1463	0	1875
Unigene1763_All	Cs7g05350.1	100	175	0	0	1	175	3420	3594	6e-95	347
Unigene1764_All	Cs5g07560.1	99.35	155	1	0	57	211	11	165	2e-80	299
Unigene1765_All	Cs5g01520.3	98.29	292	5	0	1	292	169	460	5e-153	539
Unigene1766_All	Cs8g02800.3	100	442	0	0	1	442	759	1200	0	876
Unigene1767_All	Cs2g14550.1	98.93	280	3	0	1	280	1853	2132	1e-150	531
Unigene1768_All	Cs7g10370.2	99.11	224	2	0	38	261	2514	2291	1e-119	428
Unigene1769_All	Cs2g11800.2	100	608	0	0	1	608	608	1	0	1205
Unigene1771_All	Cs5g08420.4	100	308	0	0	62	369	1035	728	2e-174	611
Unigene1772_All	Cs3g01380.1	97.01	234	7	0	277	510	1872	1639	2e-113	408
Unigene1773_All	Cs8g03540.1	95	100	5	0	126	225	102	3	3e-38	159
Unigene1774_All	Cs6g06480.1	100	238	0	0	1	238	26	263	8e-133	472
Unigene1775_All	Cs1g18420.1	100	224	0	0	1	224	225	2	2e-124	444
Unigene1776_All	Cs9g16360.1	100	123	0	0	129	251	1	123	4e-64	244
Unigene1777_All	Cs5g20950.3	99.8	499	1	0	234	732	2259	1761	0	981
Unigene1778_All	Cs9g02020.3	99.37	473	3	0	1	473	249	721	0	914
Unigene1779_All	Cs8g01180.1	99.05	210	2	0	2	211	438	229	4e-111	400
Unigene1780_All	Cs6g08210.1	100	147	0	0	1	147	147	1	1e-78	291
Unigene1781_All	Cs5g05030.1	100	206	0	0	1	206	430	635	9e-114	408
Unigene1782_All	Cs9g02200.1	100	304	0	0	1	304	305	2	6e-172	603
Unigene1783_All	Cs2g03950.1	100	301	0	0	96	396	647	347	4e-170	597
Unigene1784_All	Cs2g11060.1	100	650	0	0	174	823	2721	2072	0	1289
Unigene1785_All	Cs9g14380.1	100	603	0	0	272	874	603	1	0	1195
Unigene1786_All	Cs6g09160.3	99.61	258	1	0	1	258	727	984	4e-142	504
Unigene1787_All	Cs1g10450.1	96.63	267	9	0	2	268	993	727	1e-128	458
Unigene1788_All	Cs6g10100.1	99.26	272	2	0	1	272	1262	1533	4e-148	523
Unigene1789_All	Cs8g19410.1	99.4	501	3	0	54	554	1	501	0	969
Unigene1794_All	Cs1g21180.4	100	254	0	0	1	254	2243	2496	2e-142	504
Unigene1795_All	Cs6g04250.1	99.51	412	2	0	1	412	1749	1338	0	801
Unigene1796_All	Cs7g05910.4	99.71	679	2	0	291	969	1699	1021	0	1330
Unigene1797_All	orange1.1t04053.2	99.79	971	2	0	1	971	77	1047	0	1909
Unigene1798_All	Cs7g31210.3	98.94	283	3	0	1	283	1113	831	2e-152	537
Unigene1801_All	Cs8g13800.1	100	240	0	0	1	240	145	384	5e-134	476
Unigene1802_All	Cs5g23640.2	100	338	0	0	1	338	815	1152	0	670
Unigene1803_All	Cs1g12920.1	96.75	246	8	0	1	246	1769	1524	2e-118	424
Unigene1804_All	Cs3g20310.2	100	250	0	0	50	299	250	1	7e-140	496
Unigene1805_All	Cs9g04270.4	100	42	0	0	1	42	1018	1059	1e-15	83.8
Unigene1806_All	Cs9g16860.3	100	422	0	0	193	614	1059	638	0	837
Unigene1807_All	Cs1g24090.4	99.46	184	1	0	1	184	184	1	4e-98	357
Unigene1808_All	Cs2g16500.3	99.66	293	1	0	223	515	303	11	7e-163	573
Unigene1809_All	Cs6g22050.1	100	319	0	0	40	358	1443	1125	0	632
Unigene1810_All	Cs9g05160.1	100	174	0	0	126	299	174	1	2e-94	345
Unigene1811_All	Cs2g09350.1	99.28	139	1	0	1	139	1023	1161	3e-71	268
Unigene1812_All	Cs6g09630.1	100	360	0	0	1	360	3688	4047	0	714
Unigene1813_All	Cs4g06750.1	100	66	0	0	136	201	2238	2173	3e-30	131
Unigene1814_All	Cs4g08520.1	97.1	379	2	1	6	384	2277	1908	0	672
Unigene1815_All	Cs1g10310.2	100	172	0	0	287	458	2427	2256	4e-93	341
Unigene1816_All	orange1.1t03691.1	99.61	513	2	0	1	513	972	460	0	1001
Unigene1817_All	Cs6g19310.1	100	67	0	0	504	570	1464	1398	2e-30	133
Unigene1818_All	Cs9g16720.1	99.77	439	1	0	1	439	976	538	0	862
Unigene1819_All	Cs8g08330.1	97.56	41	1	0	370	410	2472	2432	1e-12	73.8
Unigene1820_All	orange1.1t03831.1	100	199	0	0	27	225	992	794	1e-109	394
Unigene1821_All	Cs8g01980.1	100	192	0	0	1	192	192	1	3e-105	381
Unigene1822_All	orange1.1t03123.2	100	216	0	0	171	386	648	433	2e-119	428
Unigene1823_All	Cs5g01490.1	99.17	240	2	0	1	240	524	285	3e-129	460
Unigene1825_All	Cs2g29470.1	97.98	99	2	0	63	161	99	1	8e-45	180
Unigene1826_All	orange1.1t04550.1	100	266	0	0	1	266	1138	1403	2e-149	527
Unigene1829_All	Cs1g13690.1	99.53	213	1	0	1	213	4123	4335	2e-115	414
Unigene1830_All	orange1.1t00673.1	99.57	233	1	0	258	490	3453	3221	4e-127	454
Unigene1831_All	Cs5g05190.1	100	139	0	0	161	299	1	139	1e-73	276
Unigene1832_All	Cs4g14770.1	99.78	460	1	0	287	746	825	366	0	904
Unigene1833_All	Cs1g11100.2	99.68	311	1	0	1	311	507	817	7e-174	609
Unigene1834_All	orange1.1t02915.3	97.67	258	6	0	23	280	1	258	2e-130	464
Unigene1835_All	Cs2g11720.2	100	49	0	0	1	49	582	630	5e-20	97.6
Unigene1836_All	Cs8g16530.1	100	154	0	0	147	300	1	154	1e-82	305
Unigene1838_All	Cs3g14950.2	98.76	242	3	0	1	242	1384	1625	5e-128	456
Unigene1839_All	Cs8g02390.1	99.06	212	2	0	1	212	346	135	2e-112	404
Unigene1841_All	Cs1g07950.1	100	277	0	0	1	277	48	324	5e-156	549
Unigene1842_All	orange1.1t03287.1	100	185	0	0	187	371	1	185	6e-101	367
Unigene1843_All	Cs5g09940.8	99.47	187	1	0	308	494	1	187	1e-99	363
Unigene1844_All	Cs3g08600.1	98.22	169	3	0	1	169	169	1	3e-84	311
Unigene1846_All	Cs5g09010.1	100	297	0	0	1	297	403	699	1e-167	589
Unigene1847_All	Cs2g02650.2	99.46	552	3	0	1	552	811	1362	0	1070
Unigene1848_All	Cs3g25020.1	100	197	0	0	2	198	197	1	3e-108	391
Unigene1849_All	Cs4g10800.3	100	271	0	0	110	380	1	271	3e-152	537
Unigene1850_All	Cs2g03900.5	99.61	256	1	0	43	298	1	256	5e-141	500
Unigene1851_All	Cs5g28350.1	99.57	235	1	0	1	235	234	468	1e-128	458
Unigene1852_All	Cs5g10870.1	98.66	893	12	0	1	893	898	6	0	1675
Unigene1853_All	Cs3g01600.5	99.42	171	1	0	1	171	171	1	2e-90	331
Unigene1854_All	Cs6g09940.1	100	56	0	0	358	413	1	56	6e-24	111
Unigene1856_All	Cs9g06420.1	100	477	0	0	1	477	661	1137	0	946
Unigene1857_All	Cs4g07580.3	98.96	867	9	0	1	867	508	1374	0	1647
Unigene1858_All	Cs9g02010.1	99.36	312	2	0	62	373	1	312	1e-171	603
Unigene1859_All	Cs7g29900.1	99.13	461	4	0	1	461	614	1074	0	882
Unigene1860_All	Cs5g01560.1	99.65	287	1	0	169	455	2028	1742	2e-159	561
Unigene1864_All	Cs3g08130.1	99.23	775	6	0	63	837	1056	282	0	1489
Unigene1865_All	orange1.1t00350.1	100	126	0	0	1	126	121	246	6e-66	250
Unigene1866_All	orange1.1t01827.3	99.55	1764	8	0	68	1831	1764	1	0	3433
Unigene1867_All	Cs9g17550.1	100	201	0	0	83	283	201	1	1e-110	398
Unigene1868_All	Cs8g02630.1	100	1221	0	0	201	1421	1	1221	0	2420
Unigene1871_All	Cs1g06420.7	100	159	0	0	412	570	1398	1240	3e-85	315
Unigene1874_All	Cs1g21180.4	99.74	385	1	0	1	385	2327	1943	0	755
Unigene1875_All	Cs1g18180.1	100	80	0	0	234	313	213	134	2e-38	159
Unigene1878_All	Cs8g19430.1	98.98	197	2	0	1	197	197	1	2e-103	375
Unigene1879_All	Cs3g26810.1	99.59	734	3	0	135	868	1	734	0	1431
Unigene1880_All	Cs6g03690.1	97.42	194	3	1	1	194	1328	1519	1e-92	339
Unigene1881_All	Cs7g09640.1	96.01	401	6	1	1	401	1315	925	0	678
Unigene1882_All	Cs9g09120.1	100	113	0	0	1	113	123	11	3e-58	224
Unigene1883_All	Cs7g20340.1	100	121	0	0	1	121	121	1	5e-63	240
Unigene1884_All	Cs2g26580.2	99.37	319	2	0	1	319	2551	2869	3e-176	617
Unigene1885_All	Cs8g03320.1	99.81	525	0	1	1	525	803	1326	0	971
Unigene1886_All	Cs9g04700.1	100	40	0	0	231	270	1176	1137	1e-14	79.8
Unigene1888_All	Cs5g06710.3	99.34	608	4	0	1	608	32	639	0	1174
Unigene1889_All	Cs5g11780.1	98.7	307	4	0	1	307	264	570	4e-164	577
Unigene1890_All	Cs5g33130.3	99.79	955	2	0	1	955	1419	2373	0	1877
Unigene1891_All	Cs1g18700.2	100	188	0	0	79	266	612	425	6e-103	373
Unigene1892_All	Cs1g17720.1	99.27	412	0	1	1	412	3003	2595	0	789
Unigene1893_All	Cs2g05350.1	100	1377	0	0	54	1430	1	1377	0	2730
Unigene1894_All	Cs6g18910.1	100	34	0	0	19	52	34	1	6e-11	67.9
Unigene1895_All	Cs1g13290.1	98.16	434	8	0	1	434	716	283	0	797
Unigene1896_All	Cs3g17530.1	99.66	890	3	0	1	890	890	1	0	1740
Unigene1897_All	Cs5g25640.1	99.72	723	2	0	168	890	2922	2200	0	1417
Unigene1898_All	Cs3g18630.1	99.59	487	2	0	1	487	3493	3007	0	950
Unigene1900_All	Cs6g19760.1	98.97	194	2	0	9	202	893	700	8e-102	369
Unigene1901_All	Cs5g09250.1	100	206	0	0	1	206	206	1	1e-113	408
Unigene1902_All	orange1.1t04599.1	100	224	0	0	1	224	695	918	2e-124	444
Unigene1903_All	Cs3g03730.1	99.81	520	1	0	1	520	1308	789	0	1023
Unigene1904_All	Cs2g13690.1	98.28	698	12	0	14	711	34	731	0	1289
Unigene1905_All	Cs1g16810.1	99.86	690	1	0	132	821	1	690	0	1360
Unigene1906_All	Cs8g13110.2	100	293	0	0	1	293	552	260	2e-165	581
Unigene1907_All	orange1.1t02237.1	95.96	396	1	1	1	396	793	1173	0	678
Unigene1908_All	Cs3g17100.2	99.69	638	2	0	144	781	2	639	0	1249
Unigene1910_All	Cs7g23340.1	98.92	279	3	0	1	279	565	843	5e-150	529
Unigene1911_All	Cs2g09350.1	100	35	0	0	6	40	1023	1057	2e-11	69.9
Unigene1912_All	Cs9g11200.1	100	1072	0	0	1	1072	336	1407	0	2125
Unigene1913_All	orange1.1t00714.1	100	309	0	0	126	434	1	309	7e-175	613
Unigene1914_All	Cs3g19460.1	99.57	698	3	0	1	698	467	1164	0	1360
Unigene1915_All	Cs4g10120.3	100	231	0	0	1	231	944	1174	1e-128	458
Unigene1916_All	Cs4g08630.2	99.7	677	2	0	21	697	1876	1200	0	1326
Unigene1917_All	Cs2g07850.2	100	159	0	0	211	369	1	159	2e-85	315
Unigene1918_All	Cs6g11420.1	96.26	187	7	0	200	386	307	121	2e-85	315
Unigene1919_All	Cs9g16790.1	100	198	0	0	339	536	1	198	1e-108	392
Unigene1920_All	Cs7g26680.1	95.43	175	2	1	118	286	1	175	1e-76	285
Unigene1921_All	Cs6g08550.1	99.38	644	4	0	1	644	97	740	0	1245
Unigene1922_All	Cs3g07650.4	100	783	0	0	1	783	1466	684	0	1552
Unigene1923_All	Cs1g08740.1	99.66	888	3	0	1	888	921	34	0	1737
Unigene1924_All	Cs1g07330.1	100	48	0	0	1	48	98	51	2e-19	95.6
Unigene1925_All	Cs7g12620.1	100	369	0	0	1	369	1247	879	0	731
Unigene1926_All	orange1.1t02347.2	98.67	377	5	0	397	773	1	377	0	708
Unigene1927_All	Cs5g33610.1	99.45	545	3	0	1	545	404	948	0	1057
Unigene1928_All	Cs3g01570.4	100	312	0	0	1	312	312	1	1e-176	618
Unigene1929_All	Cs6g09640.2	98.95	191	2	0	76	266	1	191	6e-100	363
Unigene1931_All	Cs5g10900.1	100	139	0	0	1	139	294	432	9e-74	276
Unigene1932_All	Cs1g21160.1	99.77	428	1	0	1	428	455	28	0	841
Unigene1934_All	orange1.1t01622.2	100	435	0	0	1	435	492	926	0	862
Unigene1935_All	Cs3g13490.4	98.81	252	3	0	1	252	252	1	1e-133	476
Unigene1936_All	Cs5g08800.2	99.36	156	1	0	1	156	156	1	2e-81	301
Unigene1937_All	orange1.1t03016.4	100	185	0	0	1	185	185	1	4e-101	367
Unigene1938_All	Cs1g04810.2	98.53	475	7	0	1	475	1949	2423	0	886
Unigene1939_All	Cs7g08400.1	98.97	194	2	0	23	216	2340	2147	8e-102	369
Unigene1941_All	Cs3g12540.1	100	255	0	0	207	461	1425	1171	1e-142	505
Unigene1942_All	Cs6g17640.1	99.43	351	2	0	3	353	900	550	0	680
Unigene1943_All	Cs5g08760.1	98.77	81	1	0	1	81	81	1	1e-36	153
Unigene1944_All	Cs7g06260.2	100	90	0	0	1	90	90	1	2e-44	178
Unigene1945_All	Cs5g18620.2	99.66	882	3	0	126	1007	882	1	0	1725
Unigene1946_All	Cs2g07630.1	99.2	249	2	0	148	396	378	130	2e-134	478
Unigene1948_All	orange1.1t03329.1	99.62	261	1	0	94	354	1	261	1e-104	379
Unigene1949_All	Cs7g03500.1	100	185	0	0	1	185	185	1	4e-101	367
Unigene1950_All	Cs9g04650.2	99.63	271	1	0	14	284	1	271	5e-150	529
Unigene1951_All	Cs8g08920.1	95.41	109	4	1	138	246	378	271	2e-41	168
Unigene1952_All	Cs9g10450.1	100	108	0	0	107	214	684	577	3e-55	214
Unigene1953_All	Cs6g21730.1	100	268	0	0	1	268	1487	1220	1e-150	531
Unigene1954_All	Cs8g14540.2	100	239	0	0	31	269	1	239	2e-133	474
Unigene1956_All	Cs5g02170.1	100	203	0	0	1	203	416	618	1e-111	402
Unigene1957_All	orange1.1t00609.2	100	63	0	0	1	63	63	1	2e-28	125
Unigene1958_All	Cs1g12790.2	99.58	477	2	0	1	477	1300	824	0	930
Unigene1961_All	Cs1g21030.3	100	200	0	0	118	317	972	773	5e-110	396
Unigene1962_All	Cs3g06850.5	97.77	718	5	1	1	718	713	7	0	1316
Unigene1964_All	Cs5g06060.1	99.57	468	2	0	1	468	23	490	0	912
Unigene1965_All	Cs7g19170.3	100	255	0	0	1	255	394	140	8e-143	505
Unigene1966_All	Cs7g02970.2	100	302	0	0	1	302	423	122	7e-171	599
Unigene1967_All	Cs9g15180.2	99.64	274	1	0	1	274	649	922	8e-152	535
Unigene1968_All	Cs4g01300.1	97.95	146	3	0	159	304	1	146	1e-70	266
Unigene1969_All	Cs5g12100.2	99.73	364	1	0	1	364	2103	2466	0	714
Unigene1970_All	Cs6g15490.4	100	191	0	0	151	341	1	191	1e-104	379
Unigene1972_All	Cs7g26430.1	99.58	240	1	0	1	240	571	810	2e-131	468
Unigene1974_All	Cs4g14870.2	97.64	382	0	1	1	382	373	1	0	694
Unigene1976_All	Cs5g25960.2	96.5	314	8	1	1	314	433	743	1e-150	531
Unigene1977_All	Cs5g30270.2	99.14	348	3	0	1	348	262	609	0	666
Unigene1978_All	Cs6g19190.1	99.7	338	1	0	1	338	1258	1595	0	662
Unigene1979_All	Cs3g27280.4	100	424	0	0	81	504	1	424	0	841
Unigene1980_All	Cs6g15600.1	99.06	213	2	0	33	245	783	571	4e-113	406
Unigene1981_All	Cs7g04330.6	100	228	0	0	1	228	278	51	9e-127	452
Unigene1982_All	Cs6g18990.1	99.52	834	4	0	1	834	885	1718	0	1622
Unigene1984_All	Cs5g21300.1	99.31	145	1	0	1	145	145	1	8e-75	280
Unigene1986_All	Cs2g14620.3	99.6	499	2	0	1	499	267	765	0	973
Unigene1987_All	Cs2g03130.1	100	206	0	0	147	352	1	206	2e-113	408
Unigene1988_All	Cs6g10170.1	100	155	0	0	1	155	155	1	5e-83	307
Unigene1989_All	orange1.1t02667.2	99.59	242	1	0	1	242	253	12	1e-132	472
Unigene1991_All	Cs5g09400.3	99.67	300	1	0	1	300	274	573	3e-167	587
Unigene1993_All	Cs4g02740.1	98.39	311	5	0	1	311	311	1	4e-164	577
Unigene1995_All	orange1.1t01602.1	100	137	0	0	113	249	1	137	2e-72	272
Unigene1996_All	orange1.1t03730.1	97.24	217	6	0	1	217	207	423	5e-106	383
Unigene1997_All	Cs1g24230.4	99.23	391	3	0	1	391	1389	999	0	751
Unigene1998_All	Cs5g28870.1	100	173	0	0	1	173	923	1095	6e-94	343
Unigene1999_All	Cs6g14530.1	100	157	0	0	1	157	798	954	3e-84	311
Unigene2002_All	Cs2g29150.4	99.09	328	3	0	206	533	1	328	5e-179	626
Unigene2003_All	Cs6g18480.1	99.11	337	3	0	1	337	337	1	0	644
Unigene2004_All	Cs9g06270.3	100	49	0	0	358	406	203	155	9e-20	97.6
Unigene2005_All	Cs7g32360.1	99.29	423	3	0	112	534	1	423	0	815
Unigene2007_All	Cs6g04650.1	100	228	0	0	1	228	448	675	7e-127	452
Unigene2011_All	Cs5g16010.2	98.93	281	3	0	1	281	66	346	3e-151	533
Unigene2012_All	Cs1g18090.1	100	277	0	0	1	277	2623	2347	5e-156	549
Unigene2013_All	Cs3g11540.3	99.3	285	2	0	1	285	2886	2602	5e-156	549
Unigene2014_All	Cs1g19880.5	99.45	541	3	0	1	541	828	288	0	1049
Unigene2015_All	Cs7g08520.4	100	454	0	0	1	454	1588	2041	0	900
Unigene2016_All	Cs7g04070.1	100	173	0	0	376	548	672	500	1e-93	343
Unigene2017_All	Cs4g14980.2	100	897	0	0	92	988	1	897	0	1778
Unigene2018_All	Cs4g02800.3	99.74	383	1	0	1	383	1515	1133	0	751
Unigene2019_All	Cs5g25620.2	100	154	0	0	1	154	2586	2739	2e-82	305
Unigene2020_All	orange1.1t01851.2	100	266	0	0	1	266	314	49	2e-149	527
Unigene2022_All	Cs2g09350.1	97.24	254	7	0	1	254	501	754	1e-125	448
Unigene2023_All	Cs6g04450.3	99.23	517	4	0	1	517	1052	536	0	993
Unigene2025_All	Cs3g22870.2	100	392	0	0	1	392	425	816	0	777
Unigene2026_All	Cs7g24860.2	100	246	0	0	1	246	1048	1293	1e-137	488
Unigene2027_All	Cs5g10080.1	99.78	445	1	0	215	659	912	468	0	874
Unigene2028_All	Cs6g19930.2	99.65	866	0	1	22	887	2591	1729	0	1689
Unigene2029_All	Cs7g11050.1	99.66	296	1	0	1	296	397	692	6e-165	579
Unigene2030_All	Cs3g19590.1	100	275	0	0	1	275	1124	850	8e-155	545
Unigene2031_All	Cs8g01190.1	100	218	0	0	1	218	575	792	6e-121	432
Unigene2032_All	Cs7g07710.4	99.62	264	1	0	3	266	276	539	7e-146	515
Unigene2033_All	Cs6g08280.1	100	216	0	0	190	405	1	216	2e-119	428
Unigene2034_All	orange1.1t00930.3	100	63	0	0	1	63	337	399	2e-28	125
Unigene2035_All	Cs3g24430.1	98.04	102	2	0	1	102	1009	1110	8e-47	186
Unigene2036_All	Cs7g13680.1	99.56	225	1	0	4	228	1	225	1e-122	438
Unigene2037_All	Cs7g31040.2	99.74	386	1	0	189	574	1719	1334	0	757
Unigene2038_All	Cs4g17010.1	100	268	0	0	1	268	1901	1634	1e-150	531
Unigene2040_All	orange1.1t00804.1	99.07	214	2	0	37	250	1	214	1e-113	408
Unigene2041_All	Cs5g01290.1	100	389	0	0	85	473	1	389	0	771
Unigene2042_All	Cs5g04860.3	98.09	262	5	0	1	262	101	362	4e-135	480
Unigene2044_All	Cs9g02420.1	99.59	243	1	0	202	444	345	103	4e-133	474
Unigene2045_All	Cs4g10910.1	97	466	5	1	1	466	7227	7683	0	821
Unigene2046_All	Cs6g10670.2	99.65	282	1	0	18	299	1251	970	1e-156	551
Unigene2047_All	Cs4g06390.1	99.44	359	2	0	1	359	883	525	0	696
Unigene2048_All	Cs4g16750.1	100	533	0	0	1	533	1060	528	0	1057
Unigene2049_All	orange1.1t00398.1	100	116	0	0	152	267	3375	3260	6e-60	230
Unigene2050_All	Cs3g26010.4	99.8	488	1	0	1	488	488	1	0	959
Unigene2051_All	orange1.1t02154.1	99.79	482	1	0	2	483	504	23	0	948
Unigene2052_All	Cs4g06580.1	98.57	140	2	0	1	140	348	209	2e-69	262
Unigene2053_All	Cs4g13600.2	100	304	0	0	203	506	729	426	7e-172	603
Unigene2054_All	Cs5g01110.2	99.73	377	1	0	1	377	806	430	0	739
Unigene2055_All	Cs8g19730.4	97.45	196	5	0	1	196	196	1	1e-95	349
Unigene2056_All	Cs8g21080.1	99.87	792	1	0	1	792	983	1774	0	1562
Unigene2057_All	Cs3g19330.1	100	29	0	0	1	29	22	50	7e-08	58
Unigene2058_All	Cs2g29965.2	100	105	0	0	183	287	16	120	5e-53	208
Unigene2059_All	Cs9g02110.1	100	441	0	0	1	441	864	1304	0	874
Unigene2060_All	Cs2g19080.2	99.63	268	1	0	1	268	2232	2499	3e-148	523
Unigene2061_All	Cs2g17550.1	100	365	0	0	1	365	210	574	0	682
Unigene2062_All	Cs8g20180.1	100	397	0	0	185	581	1572	1176	0	787
Unigene2064_All	Cs3g21980.1	100	423	0	0	1	423	496	918	0	839
Unigene2065_All	Cs1g11100.2	100	302	0	0	1	302	408	107	7e-171	599
Unigene2066_All	Cs6g20340.1	99.03	517	5	0	1	517	138	654	0	985
Unigene2067_All	Cs4g10760.1	99.43	174	1	0	1	174	187	360	6e-92	337
Unigene2068_All	Cs7g19570.1	95.63	206	9	0	40	245	206	1	4e-92	337
Unigene2069_All	Cs4g02020.2	99.06	426	4	0	75	500	1062	637	0	813
Unigene2070_All	Cs9g18900.3	100	98	0	0	1	98	98	1	6e-49	194
Unigene2071_All	Cs3g26420.1	100	84	0	0	184	267	84	1	1e-40	167
Unigene2072_All	Cs8g20810.3	100	158	0	0	1	158	158	1	5e-85	313
Unigene2073_All	orange1.1t02173.1	99.65	569	2	0	1	569	470	1038	0	1112
Unigene2074_All	orange1.1t00293.2	99.49	391	2	0	1	391	801	1191	0	718
Unigene2075_All	Cs8g12910.1	98.58	281	4	0	1	281	857	577	1e-148	525
Unigene2076_All	orange1.1t04075.1	99.37	1586	2	1	196	1781	1	1578	0	3029
Unigene2077_All	Cs8g05340.3	100	180	0	0	1	180	180	1	3e-98	357
Unigene2078_All	Cs5g24105.1	97.22	36	1	0	1	36	114	149	9e-10	63.9
Unigene2081_All	Cs9g01010.1	99.22	129	1	0	8	136	129	1	3e-65	248
Unigene2082_All	Cs3g25920.2	99.54	218	1	0	2	219	2321	2104	2e-118	424
Unigene2083_All	Cs8g01270.1	100	134	0	0	1	134	134	1	1e-70	266
Unigene2084_All	orange1.1t00302.2	100	583	0	0	1	583	583	1	0	1156
Unigene2086_All	orange1.1t01752.1	100	1167	0	0	268	1434	2502	1336	0	2272
Unigene2087_All	Cs3g14150.1	97.62	210	2	1	381	590	3432	3226	1e-102	373
Unigene2088_All	Cs5g02190.1	100	64	0	0	1	64	873	936	5e-29	127
Unigene2089_All	Cs9g11530.1	99.57	235	1	0	1	235	875	641	2e-128	458
Unigene2090_All	Cs6g21930.1	98.77	486	6	0	1	486	1705	1220	0	874
Unigene2091_All	Cs3g14180.1	100	287	0	0	1	287	903	617	6e-162	569
Unigene2092_All	Cs9g03440.1	100	55	0	0	281	335	3921	3975	7e-23	109
Unigene2094_All	Cs7g22130.1	95.83	312	13	0	1	312	319	8	7e-134	476
Unigene2095_All	Cs5g25650.1	98.45	451	7	0	34	484	1	451	0	839
Unigene2096_All	Cs5g27620.1	99.51	811	4	0	1	811	811	1	0	1576
Unigene2097_All	Cs7g03770.1	99.84	610	1	0	1	610	60	669	0	1201
Unigene2098_All	Cs7g03190.1	100	122	0	0	1	122	1559	1680	1e-63	242
Unigene2100_All	Cs8g05820.6	100	189	0	0	295	483	4707	4519	3e-103	375
Unigene2103_All	Cs3g05120.1	100	375	0	0	140	514	1	375	0	743
Unigene2104_All	Cs4g13650.1	98.94	566	2	1	1	566	50	611	0	1072
Unigene2106_All	Cs8g18670.1	99.47	187	1	0	1	187	849	1035	7e-100	363
Unigene2108_All	Cs2g11530.3	100	176	0	0	2	177	176	1	8e-96	349
Unigene2109_All	Cs6g08240.1	99.49	197	1	0	84	280	1	197	9e-106	383
Unigene2111_All	orange1.1t05334.1	95.02	281	9	2	68	344	309	30	7e-122	436
Unigene2112_All	Cs5g08580.1	99.13	343	3	0	1	343	343	1	0	656
Unigene2113_All	Cs9g16620.1	100	337	0	0	1	337	337	1	0	668
Unigene2114_All	Cs1g20460.1	100	390	0	0	1	390	845	456	0	773
Unigene2116_All	orange1.1t03477.1	100	162	0	0	1	162	871	1032	4e-87	321
Unigene2117_All	orange1.1t02186.1	98.88	445	4	1	295	739	444	1	0	835
Unigene2118_All	Cs4g07240.2	99.38	812	5	0	207	1018	1	812	0	1570
Unigene2119_All	Cs5g32370.1	100	411	0	0	1	411	647	1057	0	815
Unigene2120_All	Cs1g23570.1	98.57	210	3	0	279	488	1	210	2e-108	392
Unigene2121_All	Cs7g09740.1	100	186	0	0	96	281	1	186	1e-101	369
Unigene2122_All	Cs5g03820.2	100	311	0	0	1	311	299	609	4e-176	617
Unigene2123_All	orange1.1t01871.1	99.26	272	2	0	1	272	272	1	4e-148	523
Unigene2124_All	Cs2g06940.1	99.88	828	1	0	1	828	295	1122	0	1633
Unigene2125_All	Cs9g10450.1	100	421	0	0	184	604	1	421	0	835
Unigene2126_All	Cs9g01910.4	98.78	493	2	1	27	519	1	489	0	928
Unigene2127_All	Cs8g03950.1	99.15	234	2	0	1	234	234	1	1e-125	448
Unigene2129_All	Cs1g16560.1	100	135	0	0	1	135	135	1	3e-71	268
Unigene2130_All	Cs7g28910.1	99.65	288	1	0	1	288	288	1	4e-160	563
Unigene2131_All	orange1.1t01712.1	100	280	0	0	46	325	1	280	3e-145	513
Unigene2132_All	Cs7g09590.3	100	217	0	0	1	217	1719	1503	3e-120	430
Unigene2133_All	Cs2g28210.3	99.41	851	5	0	1	851	155	1005	0	1647
Unigene2134_All	Cs1g26380.1	99.48	381	1	1	118	497	1116	736	0	731
Unigene2135_All	orange1.1t04034.1	100	612	0	0	197	808	612	1	0	1213
Unigene2136_All	Cs6g06370.2	99.51	412	2	0	1	412	1093	1504	0	801
Unigene2137_All	Cs7g19990.1	100	369	0	0	709	1077	585	217	0	731
Unigene2138_All	Cs6g19180.3	99.81	532	1	0	1	532	308	839	0	1047
Unigene2139_All	orange1.1t03478.2	100	583	0	0	1	583	1562	980	0	1156
Unigene2140_All	Cs6g19020.2	99.63	268	0	1	169	436	1662	1396	1e-145	515
Unigene2142_All	Cs9g07250.1	99.76	418	1	0	1	418	186	603	0	821
Unigene2144_All	Cs5g24730.1	99.88	807	1	0	1	807	319	1125	0	1592
Unigene2145_All	Cs2g27510.2	98.94	567	6	0	1	567	610	1176	0	1076
Unigene2146_All	orange1.1t01674.1	99.43	351	2	0	83	433	1	351	0	680
Unigene2147_All	Cs8g20710.1	99.51	812	4	0	890	1701	812	1	0	1578
Unigene2148_All	Cs2g06020.3	99.21	756	0	1	301	1050	756	1	0	1453
Unigene2149_All	orange1.1t03174.3	100	738	0	0	23	760	2262	1525	0	1463
Unigene2150_All	Cs6g10700.1	99.64	275	1	0	380	654	935	661	5e-152	537
Unigene2151_All	Cs3g22700.1	99.69	323	1	0	95	417	1479	1157	0	632
Unigene2152_All	orange1.1t04595.1	99.57	470	2	0	4	473	470	1	0	916
Unigene2153_All	Cs5g24750.1	99.2	377	2	1	86	462	2358	1983	0	716
Unigene2155_All	Cs5g10640.2	100	327	0	0	188	514	1	327	0	648
Unigene2156_All	Cs3g06930.3	99.65	861	3	0	1	861	1424	564	0	1683
Unigene2157_All	orange1.1t03338.1	99.33	1349	2	1	519	1867	2477	3818	0	2607
Unigene2158_All	Cs5g29970.2	99.19	492	4	0	1	492	2476	1985	0	944
Unigene2159_All	Cs4g10280.3	100	336	0	0	138	473	1	336	0	666
Unigene2160_All	Cs6g10890.2	98.85	174	2	0	139	312	174	1	2e-89	329
Unigene2161_All	Cs8g01710.1	99.77	441	1	0	616	1056	2601	2161	0	866
Unigene2162_All	Cs3g18700.1	100	504	0	0	1	504	88	591	0	999
Unigene2163_All	Cs6g05830.1	98.65	371	5	0	214	584	1	371	0	696
Unigene2164_All	orange1.1t04043.4	100	82	0	0	683	764	3309	3228	3e-39	163
Unigene2165_All	Cs3g13480.1	99.89	897	1	0	1	897	685	1581	0	1770
Unigene2166_All	Cs2g06750.2	99.79	467	1	0	1	467	164	630	0	918
Unigene2167_All	Cs7g03590.1	99.05	316	3	0	169	484	516	201	7e-172	603
Unigene2168_All	Cs4g05230.4	98.96	483	5	0	194	676	552	70	0	918
Unigene2169_All	Cs8g04060.1	99.74	769	2	0	1	769	1317	549	0	1509
Unigene2170_All	Cs2g12360.5	100	662	0	0	2	663	1085	1746	0	1312
Unigene2171_All	Cs3g01380.1	99.51	1823	9	0	1	1823	50	1872	0	3542
Unigene2172_All	Cs1g24960.3	100	316	0	0	1	316	316	1	1e-148	525
Unigene2173_All	Cs8g10640.1	99.85	684	1	0	1	684	978	295	0	1348
Unigene2174_All	orange1.1t03395.2	99.05	423	4	0	236	658	1470	1048	0	807
Unigene2175_All	Cs7g30270.1	99.6	748	3	0	4	751	173	920	0	1459
Unigene2176_All	Cs5g08580.1	99.86	708	1	0	111	818	846	139	0	1396
Unigene2177_All	Cs3g09890.1	99.26	407	3	0	1	407	275	681	0	783
Unigene2178_All	Cs3g19570.2	99.44	360	2	0	126	485	360	1	0	698
Unigene2179_All	orange1.1t00207.1	100	434	0	0	145	578	1	434	0	860
Unigene2180_All	Cs7g24950.2	99.88	826	1	0	9	834	1533	708	0	1629
Unigene2181_All	Cs3g07460.1	99.85	681	1	0	1	681	277	957	0	1342
Unigene2182_All	Cs2g07780.1	99.91	1092	1	0	159	1250	1	1092	0	2157
Unigene2183_All	Cs8g13280.1	99.41	507	3	0	1	507	3439	2933	0	981
Unigene2184_All	orange1.1t03336.1	97.81	366	5	1	94	456	1	366	0	658
Unigene2185_All	Cs8g16040.1	99.72	363	1	0	69	431	1	363	0	712
Unigene2186_All	orange1.1t00743.1	99.74	380	1	0	1	380	881	502	0	745
Unigene2187_All	orange1.1t05334.1	98.33	60	1	0	1	60	67	8	3e-24	111
Unigene2188_All	Cs1g12600.1	100	288	0	0	1	288	288	1	2e-162	571
Unigene2189_All	orange1.1t05834.1	100	75	0	0	259	333	75	1	3e-35	149
Unigene2190_All	Cs1g25200.1	100	738	0	0	86	823	1	738	0	1463
Unigene2191_All	Cs3g13080.2	99.81	534	1	0	106	639	534	1	0	1051
Unigene2192_All	orange1.1t01861.1	99.69	643	2	0	217	859	1	643	0	1259
Unigene2193_All	Cs2g24290.1	99.46	739	4	0	352	1090	1	739	0	1433
Unigene2194_All	Cs2g04630.1	100	549	0	0	52	600	1	549	0	1088
Unigene2195_All	Cs3g15100.1	100	335	0	0	124	458	1	335	0	664
[truncated: 43,037 more rows]
