# Supplementary material for: Comparative Transcriptome Analyses between a Spontaneous Late-Ripening Sweet Orange Mutant and Its Wild Type Suggest the Functions of ABA, Sucrose and JA during Citrus Fruit Ripening
Source: PLoS One. 2014 Dec 31;9(12):e116056. doi: 10.1371/journal.pone.0116056 (PMC4281182; doi:10.1371/journal.pone.0116056)
Supplement: S6 Table — Blast searching against the Citrus sinensis CDS Database published by Fred G. Gmitter et al.: The sequences of all of the unigenes were blasted against the published Citrus sinensis CDS sequences with an e-value of le-5. The data show all of the hits with an identity of greater than 95%. (XLS) [file pone.0116056.s013.xls]

## Sheet: Sheet1
Comparative transcriptomic analyses between a spontaneous late-ripening sweet orange mutant and its wild type reveal the functions of ABA, sucrose and JA during citrus fruit ripening
PLOS ONE
Ya-Jian Zhang1,2, Xing-Jian Wang1,2, Ju-Xun Wu1,2, Shan-Yan Chen1,2,3, Li-Jun Chai1,2, Hong Chen4, Xiu-xin Deng2, Hua-Lin Yi1,2＊
1 Key Laboratory of Horticultural Plant Biology, Ministry of Education, Huazhong Agricultural University, Wuhan 430070, China
2 National Key Laboratory of Crop Genetic Improvement, Huazhong Agricultural University, Wuhan 430070, China
3 Kunming Academy of Agricultural Sciences, Kunming 650000, China
4 Engineering Technology Academy, Huazhong Agricultural University, Wuhan 430070, China
＊Correspondence author: Hua-Lin Yi
E-mail: yihualin@mail.hzau.edu.cn

## Sheet: Sheet2
Query id	Subject id	% identity	alignment length	mismatches	gap opening	q. start	q.end	s.start	s.end	e-value	bit score
Unigene1_All	orange1.1g000585m|PACid:18106440	99.62	4226	11	1	1616	5841	1	4221	0	8209
Unigene2_All	orange1.1g000985m|PACid:18124331	98.98	3612	22	1	180	3791	3597	1	0	6887
Unigene3_All	orange1.1g003305m|PACid:18105044	100	2181	0	0	99	2279	1	2181	0	4324
Unigene4_All	orange1.1g004973m|PACid:18126127	99.45	2172	6	1	134	2305	2166	1	0	4212
Unigene5_All	orange1.1g044635m|PACid:18095137	99.93	1341	1	0	184	1524	1	1341	0	2650
Unigene6_All	orange1.1g004333m|PACid:18127312	98.29	2285	37	1	473	2757	2283	1	0	4125
Unigene7_All	orange1.1g008655m|PACid:18130449	99.58	1677	7	0	321	1997	1677	1	0	3269
Unigene8_All	orange1.1g011220m|PACid:18127882	99.86	1474	1	1	328	1801	1473	1	0	2857
Unigene9_All	orange1.1g000226m|PACid:18125858	99.07	1927	9	2	54	1979	5499	3581	0	3675
Unigene10_All	orange1.1g047304m|PACid:18128896	97.34	413	11	0	796	1208	417	5	0	731
Unigene11_All	orange1.1g002449m|PACid:18122893	99.71	2763	8	0	125	2887	1	2763	0	5414
Unigene12_All	orange1.1g010860m|PACid:18136762	99.8	1500	3	0	122	1621	1	1500	0	2950
Unigene13_All	orange1.1g036624m|PACid:18106873	99.34	2108	10	1	94	2201	1	2104	0	4066
Unigene14_All	orange1.1g017212m|PACid:18122155	99.28	1111	8	0	1180	2290	18	1128	0	2139
Unigene15_All	orange1.1g037461m|PACid:18094773	99.93	1404	1	0	432	1835	3234	1831	0	2734
Unigene16_All	orange1.1g001269m|PACid:18092335	99.93	2996	2	0	1	2996	341	3336	0	5923
Unigene17_All	orange1.1g004754m|PACid:18099240	99.91	2199	2	0	186	2384	1	2199	0	4343
Unigene18_All	orange1.1g005974m|PACid:18137484	99.6	2008	1	1	263	2270	2001	1	0	3921
Unigene19_All	orange1.1g021815m|PACid:18101744	99.68	924	3	0	231	1154	924	1	0	1808
Unigene20_All	orange1.1g007975m|PACid:18114805	100	1722	0	0	441	2162	1752	31	0	3414
Unigene21_All	orange1.1g013709m|PACid:18100458	99.85	1317	2	0	399	1715	1	1317	0	2595
Unigene22_All	orange1.1g004695m|PACid:18106379	96.73	520	17	0	1	520	1161	642	0	896
Unigene23_All	orange1.1g004695m|PACid:18106379	98.41	1004	16	0	3	1006	159	1162	0	1863
Unigene24_All	orange1.1g011318m|PACid:18118552	99.8	1467	3	0	313	1779	1467	1	0	2884
Unigene25_All	orange1.1g007912m|PACid:18136092	99.66	1758	6	0	462	2219	1758	1	0	3437
Unigene26_All	orange1.1g014651m|PACid:18093231	100	1265	0	0	501	1765	1266	2	0	2508
Unigene27_All	orange1.1g007504m|PACid:18094360	99.89	1787	2	0	506	2292	1787	1	0	3527
Unigene28_All	orange1.1g024867m|PACid:18111690	99.49	786	4	0	305	1090	1	786	0	1526
Unigene29_All	orange1.1g011844m|PACid:18110466	98.33	1433	21	3	101	1532	1	1431	0	2627
Unigene30_All	orange1.1g041605m|PACid:18109226	100	939	0	0	279	1217	1	939	0	1861
Unigene31_All	orange1.1g008314m|PACid:18115894	99.77	1713	4	0	27	1739	1	1713	0	3322
Unigene32_All	orange1.1g007064m|PACid:18103531	99.78	1860	4	0	351	2210	1860	1	0	3614
Unigene33_All	orange1.1g012171m|PACid:18097029	98.65	1406	0	1	55	1460	24	1410	0	2587
Unigene34_All	orange1.1g003444m|PACid:18124890	99.66	1751	5	1	874	2624	711	2460	0	3416
Unigene35_All	orange1.1g029086m|PACid:18121203	98.62	435	6	0	1	435	166	600	0	815
Unigene36_All	orange1.1g029086m|PACid:18121203	98.83	600	7	0	187	786	1	600	0	1134
Unigene37_All	orange1.1g013350m|PACid:18138526	99.81	1049	1	1	718	1766	1	1048	0	2056
Unigene38_All	orange1.1g014927m|PACid:18127540	99.12	1251	11	0	45	1295	1	1251	0	2393
Unigene39_All	orange1.1g001146m|PACid:18119852	98.11	1479	28	0	176	1654	3419	1941	0	2668
Unigene40_All	orange1.1g000862m|PACid:18095691	99.39	2116	13	0	1	2116	1144	3259	0	4092
Unigene41_All	orange1.1g012240m|PACid:18108984	100	1223	0	0	977	2199	1223	1	0	2383
Unigene42_All	orange1.1g001541m|PACid:18126039	99.62	3174	12	0	452	3625	3174	1	0	6197
Unigene43_All	orange1.1g025084m|PACid:18124807	99.74	777	2	0	585	1361	1	777	0	1524
Unigene44_All	orange1.1g013267m|PACid:18091597	99.78	1341	3	0	36	1376	1	1341	0	2635
Unigene45_All	orange1.1g003266m|PACid:18127853	99.75	1631	4	0	41	1671	878	2508	0	3201
Unigene46_All	orange1.1g035855m|PACid:18130186	99.56	687	3	0	901	1587	657	1343	0	1338
Unigene47_All	orange1.1g023761m|PACid:18129032	100	695	0	0	267	961	834	140	0	1378
Unigene48_All	orange1.1g010227m|PACid:18098558	99.42	1545	9	0	1559	3103	1	1545	0	2991
Unigene49_All	orange1.1g006156m|PACid:18096363	100	1977	0	0	221	2197	1	1977	0	3919
Unigene50_All	orange1.1g000726m|PACid:18138744	99.94	3581	2	0	1	3581	3829	249	0	7083
Unigene51_All	orange1.1g048713m|PACid:18138195	99.69	972	3	0	421	1392	1	972	0	1861
Unigene52_All	orange1.1g006538m|PACid:18099262	99.28	1939	1	1	105	2043	1	1926	0	3749
Unigene53_All	orange1.1g001160m|PACid:18134619	99.38	2755	4	1	1	2755	658	3399	0	5342
Unigene54_All	orange1.1g012788m|PACid:18109493	99.81	1059	2	0	137	1195	1	1059	0	2083
Unigene55_All	orange1.1g009634m|PACid:18119406	99.42	1556	9	0	132	1687	38	1593	0	3013
Unigene56_All	orange1.1g013071m|PACid:18124375	99.77	1278	3	0	916	2193	76	1353	0	2510
Unigene57_All	orange1.1g009463m|PACid:18102750	99.68	1557	5	0	146	1702	1605	49	0	3047
Unigene58_All	orange1.1g005426m|PACid:18094559	99.41	1519	3	1	520	2038	582	2094	0	2942
Unigene59_All	orange1.1g013464m|PACid:18094262	99.4	1329	8	0	179	1507	1	1329	0	2571
Unigene60_All	orange1.1g015377m|PACid:18126214	99.51	1217	6	0	33	1249	1227	11	0	2365
Unigene61_All	orange1.1g008025m|PACid:18133978	100	1743	0	0	384	2126	1743	1	0	3455
Unigene62_All	orange1.1g012701m|PACid:18102664	99.56	1377	6	0	466	1842	1377	1	0	2682
Unigene63_All	orange1.1g006131m|PACid:18109486	97.87	1502	14	2	1	1502	124	1607	0	2698
Unigene65_All	orange1.1g047363m|PACid:18121504	96.86	827	18	2	154	980	2520	1702	0	1459
Unigene67_All	orange1.1g015298m|PACid:18117099	99.67	1230	4	0	191	1420	1	1230	0	2407
Unigene68_All	orange1.1g038418m|PACid:18110484	99.78	901	1	1	475	1375	1	900	0	1762
Unigene69_All	orange1.1g047180m|PACid:18127479	99.51	1011	5	0	186	1196	1	1011	0	1965
Unigene70_All	orange1.1g012405m|PACid:18092849	99.91	1132	1	0	1	1132	1132	1	0	2236
Unigene71_All	orange1.1g008725m|PACid:18114368	100	1457	0	0	1	1457	215	1671	0	2888
Unigene72_All	orange1.1g033188m|PACid:18118574	98.72	313	4	0	469	781	1	313	6e-167	589
Unigene73_All	orange1.1g005321m|PACid:18118793	98.44	836	3	1	765	1600	1560	735	0	1564
Unigene74_All	orange1.1g045842m|PACid:18106950	100	912	0	0	968	1879	1097	186	0	1808
Unigene75_All	orange1.1g018164m|PACid:18120774	99.45	1085	4	1	32	1116	1083	1	0	2097
Unigene76_All	orange1.1g026371m|PACid:18120761	99.33	594	4	0	1804	2397	594	1	0	1146
Unigene77_All	orange1.1g008251m|PACid:18126237	99.77	1719	4	0	9	1727	1	1719	0	3376
Unigene78_All	orange1.1g005205m|PACid:18128593	99.81	2124	4	0	236	2359	2130	7	0	4179
Unigene79_All	orange1.1g001529m|PACid:18113236	100	1891	0	0	1	1891	1290	3180	0	3749
Unigene80_All	orange1.1g013607m|PACid:18095225	100	1320	0	0	164	1483	1	1320	0	2617
Unigene81_All	orange1.1g023051m|PACid:18109555	99.31	867	6	0	535	1401	1	867	0	1671
Unigene83_All	orange1.1g008004m|PACid:18093958	99.66	1746	6	0	232	1977	1	1746	0	3414
Unigene84_All	orange1.1g021072m|PACid:18124393	99.56	229	1	0	1491	1719	954	726	4e-124	446
Unigene85_All	orange1.1g007710m|PACid:18114479	100	1779	0	0	168	1946	1	1779	0	3527
Unigene86_All	orange1.1g012346m|PACid:18118994	99.93	1398	1	0	313	1710	1	1398	0	2763
Unigene87_All	orange1.1g019640m|PACid:18131416	99.41	1017	6	0	186	1202	1017	1	0	1968
Unigene88_All	orange1.1g007940m|PACid:18102759	99.26	1765	3	1	178	1942	1755	1	0	3406
Unigene90_All	orange1.1g010144m|PACid:18095590	99.13	1490	11	1	1	1488	65	1554	0	2750
Unigene91_All	orange1.1g045512m|PACid:18126451	96.41	1976	63	1	1	1976	1968	1	0	3360
Unigene92_All	orange1.1g003476m|PACid:18111610	99.92	2451	2	0	70	2520	2451	1	0	4843
Unigene93_All	orange1.1g009234m|PACid:18139410	99.57	1620	7	0	302	1921	1620	1	0	3156
Unigene94_All	orange1.1g004928m|PACid:18097040	99.93	1370	1	0	79	1448	2172	803	0	2708
Unigene95_All	orange1.1g002743m|PACid:18109152	100	2103	0	0	1	2103	556	2658	0	4169
Unigene96_All	orange1.1g003732m|PACid:18105640	99.76	2079	0	1	1	2074	322	2400	0	4082
Unigene97_All	orange1.1g047201m|PACid:18113179	98.74	1115	5	1	1111	2225	190	1295	0	2109
Unigene98_All	orange1.1g020390m|PACid:18103546	99.7	984	3	0	224	1207	984	1	0	1927
Unigene99_All	orange1.1g001430m|PACid:18102037	99.78	3224	7	0	225	3448	3224	1	0	6193
Unigene100_All	orange1.1g001215m|PACid:18132622	99.88	2418	3	0	1	2418	952	3369	0	4770
Unigene101_All	orange1.1g020253m|PACid:18126123	98.4	997	6	1	273	1269	987	1	0	1859
Unigene102_All	orange1.1g024842m|PACid:18133596	99.33	448	2	1	1	448	343	789	0	856
Unigene103_All	orange1.1g024547m|PACid:18129356	99.5	804	1	1	138	941	1	801	0	1475
Unigene104_All	orange1.1g011628m|PACid:18112610	99.89	946	1	0	1	946	946	1	0	1867
Unigene105_All	orange1.1g036551m|PACid:18134195	99.92	1272	0	1	8	1278	1362	91	0	2506
Unigene106_All	orange1.1g014660m|PACid:18136299	100	1266	0	0	704	1969	1266	1	0	2510
Unigene107_All	orange1.1g009866m|PACid:18127863	99.3	1572	11	0	33	1604	1	1572	0	3029
Unigene108_All	orange1.1g011848m|PACid:18137986	99.83	1172	2	0	467	1638	1172	1	0	2307
Unigene109_All	orange1.1g027006m|PACid:18098526	100	690	0	0	261	950	1	690	0	1368
Unigene110_All	orange1.1g006355m|PACid:18092308	99.91	1105	1	0	1	1105	760	1864	0	2183
Unigene111_All	orange1.1g044599m|PACid:18128095	99.51	1026	5	0	893	1918	604	1629	0	1994
Unigene112_All	orange1.1g002326m|PACid:18102898	99.73	1458	4	0	1029	2486	1458	1	0	2859
Unigene113_All	orange1.1g013524m|PACid:18120231	99.34	752	5	0	1	752	309	1060	0	1451
Unigene114_All	orange1.1g015066m|PACid:18109752	100	1245	0	0	52	1296	1	1245	0	2468
Unigene115_All	orange1.1g005408m|PACid:18117323	99.7	1691	5	0	370	2060	1691	1	0	3271
Unigene116_All	orange1.1g006606m|PACid:18095904	99.73	749	2	0	1	749	749	1	0	1469
Unigene117_All	orange1.1g022785m|PACid:18125682	99.22	774	6	0	224	997	106	879	0	1487
Unigene118_All	orange1.1g011394m|PACid:18123835	99.71	1391	4	0	18	1408	1	1391	0	2726
Unigene119_All	orange1.1g007467m|PACid:18103992	98.87	529	6	0	1	529	904	1432	0	1001
Unigene120_All	orange1.1g015159m|PACid:18112694	100	1193	0	0	301	1493	1239	47	0	2365
Unigene121_All	orange1.1g009994m|PACid:18124875	99.49	1563	8	0	287	1849	1	1563	0	3035
Unigene122_All	orange1.1g022745m|PACid:18109046	100	879	0	0	291	1169	1	879	0	1742
Unigene123_All	orange1.1g005100m|PACid:18132195	98.74	2150	20	5	101	2248	1	2145	0	4030
Unigene124_All	orange1.1g014719m|PACid:18098681	100	1260	0	0	478	1737	1	1260	0	2498
Unigene125_All	orange1.1g046871m|PACid:18133337	99.37	1908	7	2	49	1952	2295	389	0	3636
Unigene126_All	orange1.1g026232m|PACid:18124744	99.72	726	2	0	201	926	1	726	0	1423
Unigene127_All	orange1.1g015359m|PACid:18117437	99.29	1122	8	0	156	1277	1122	1	0	2161
Unigene128_All	orange1.1g043773m|PACid:18123357	97.46	1378	20	2	1	1378	1416	2778	0	2464
Unigene129_All	orange1.1g007352m|PACid:18121981	99.79	1412	3	0	1	1412	1414	3	0	2734
Unigene130_All	orange1.1g041571m|PACid:18116447	99.29	567	4	0	396	962	1008	442	0	1092
Unigene131_All	orange1.1g002563m|PACid:18100065	100	869	0	0	1	869	1856	2724	0	1723
Unigene132_All	orange1.1g007955m|PACid:18101729	99.79	1422	3	0	1	1422	1422	1	0	2688
Unigene133_All	orange1.1g025132m|PACid:18130849	99.53	633	3	0	257	889	774	142	0	1231
Unigene134_All	orange1.1g000825m|PACid:18104583	99.8	1999	4	0	581	2579	2838	840	0	3931
Unigene135_All	orange1.1g020621m|PACid:18100271	98.99	594	6	0	378	971	972	379	0	1130
Unigene136_All	orange1.1g019857m|PACid:18103697	99.15	827	7	0	147	973	1008	182	0	1584
Unigene137_All	orange1.1g011204m|PACid:18113743	99.53	1476	7	0	53	1528	1476	1	0	2870
Unigene138_All	orange1.1g006236m|PACid:18138191	99.27	1238	9	0	56	1293	1	1238	0	2383
Unigene139_All	orange1.1g014920m|PACid:18093284	100	666	0	0	670	1335	586	1251	0	1273
Unigene140_All	orange1.1g014440m|PACid:18117001	98.1	683	7	1	360	1042	1275	599	0	1253
Unigene141_All	orange1.1g039069m|PACid:18121397	99.21	888	1	1	95	982	882	1	0	1707
Unigene142_All	orange1.1g003357m|PACid:18094370	98.67	1355	9	2	1290	2644	2484	1139	0	2541
Unigene143_All	orange1.1g048753m|PACid:18138070	99.86	727	1	0	573	1299	1	727	0	1433
Unigene144_All	orange1.1g026917m|PACid:18122653	99.42	688	4	0	69	756	9	696	0	1332
Unigene145_All	orange1.1g003316m|PACid:18104696	99.9	1918	2	0	55	1972	2496	579	0	3786
Unigene146_All	orange1.1g024529m|PACid:18118648	99.5	801	4	0	1368	2168	1	801	0	1556
Unigene148_All	orange1.1g000790m|PACid:18101369	99.66	1787	6	0	1	1787	1789	3	0	3495
Unigene149_All	orange1.1g013452m|PACid:18106852	99.32	1329	9	0	16	1344	1	1329	0	2563
Unigene150_All	orange1.1g002250m|PACid:18099281	99.1	2225	11	1	1	2225	629	2844	0	4260
Unigene151_All	orange1.1g018667m|PACid:18135639	100	901	0	0	1	901	159	1059	0	1786
Unigene152_All	orange1.1g022890m|PACid:18127848	99.65	855	3	0	1	855	855	1	0	1671
Unigene153_All	orange1.1g019775m|PACid:18113932	99.4	1007	6	0	279	1285	1007	1	0	1949
Unigene154_All	orange1.1g015754m|PACid:18116201	99.91	1065	1	0	546	1610	1065	1	0	2103
Unigene155_All	orange1.1g003206m|PACid:18101783	98.48	2169	24	1	406	2574	361	2520	0	4062
Unigene156_All	orange1.1g026646m|PACid:18094601	98.84	432	5	0	160	591	277	708	0	817
Unigene157_All	orange1.1g026846m|PACid:18115754	99.42	688	4	0	139	826	699	12	0	1332
Unigene158_All	orange1.1g017194m|PACid:18112312	99.65	1130	2	1	294	1423	1128	1	0	2202
Unigene159_All	orange1.1g046749m|PACid:18137706	100	1424	0	0	287	1710	2	1425	0	2823
Unigene160_All	orange1.1g014503m|PACid:18122626	99.61	1272	5	0	11	1282	1272	1	0	2448
Unigene161_All	orange1.1g013487m|PACid:18136557	100	1294	0	0	1	1294	36	1329	0	2565
Unigene162_All	orange1.1g018272m|PACid:18117699	100	1077	0	0	181	1257	1077	1	0	2135
Unigene163_All	orange1.1g012310m|PACid:18136974	99.9	969	1	0	87	1055	1401	433	0	1913
Unigene165_All	orange1.1g020011m|PACid:18139214	99.8	978	2	0	441	1418	999	22	0	1923
Unigene166_All	orange1.1g026810m|PACid:18130740	100	609	0	0	362	970	699	91	0	1207
Unigene167_All	orange1.1g006645m|PACid:18134700	100	675	0	0	398	1072	1914	1240	0	1338
Unigene169_All	orange1.1g014841m|PACid:18121635	99.92	1254	1	0	131	1384	1254	1	0	2478
Unigene170_All	orange1.1g002731m|PACid:18108610	99.91	2278	2	0	1	2278	387	2664	0	4500
Unigene171_All	orange1.1g005922m|PACid:18096660	100	1562	0	0	370	1931	2010	449	0	3096
Unigene172_All	orange1.1g023878m|PACid:18124139	100	831	0	0	410	1240	1	831	0	1606
Unigene173_All	orange1.1g000102m|PACid:18136956	99.91	2160	2	0	1	2160	3973	6132	0	4224
Unigene174_All	orange1.1g017585m|PACid:18137186	100	1036	0	0	240	1275	1110	75	0	2054
Unigene175_All	orange1.1g015261m|PACid:18109054	99.6	1238	0	1	61	1298	1233	1	0	2415
Unigene176_All	orange1.1g021594m|PACid:18131623	99.75	811	2	0	366	1176	933	123	0	1592
Unigene177_All	orange1.1g017933m|PACid:18121279	99.73	1092	3	0	110	1201	1	1092	0	2099
Unigene178_All	orange1.1g011451m|PACid:18130594	99.64	1377	5	0	1	1377	1377	1	0	2690
Unigene179_All	orange1.1g006371m|PACid:18129177	99.47	1506	8	0	1	1506	1506	1	0	2922
Unigene180_All	orange1.1g019292m|PACid:18103708	99.52	1032	5	0	444	1475	1	1032	0	2006
Unigene181_All	orange1.1g027951m|PACid:18105698	100	651	0	0	133	783	1	651	0	1291
Unigene182_All	orange1.1g007197m|PACid:18113873	99.18	1833	15	0	232	2064	1	1833	0	3515
Unigene184_All	orange1.1g007211m|PACid:18121902	100	902	0	0	1	902	938	1839	0	1788
Unigene185_All	orange1.1g022583m|PACid:18131222	99.77	888	2	0	495	1382	1	888	0	1744
Unigene186_All	orange1.1g007105m|PACid:18127203	99.25	1334	4	1	1	1334	333	1660	0	2567
Unigene187_All	orange1.1g036382m|PACid:18106255	100	1173	0	0	158	1330	1	1173	0	2325
Unigene188_All	orange1.1g041132m|PACid:18137451	99.91	1113	1	0	47	1159	1	1113	0	2198
Unigene189_All	orange1.1g016612m|PACid:18117122	99.14	935	6	1	273	1207	1	933	0	1784
Unigene190_All	orange1.1g012239m|PACid:18099909	99.6	1236	5	0	281	1516	1404	169	0	2369
Unigene191_All	orange1.1g018791m|PACid:18108406	99.81	1053	2	0	201	1253	1053	1	0	2072
Unigene192_All	orange1.1g044282m|PACid:18092939	99.88	825	1	0	283	1107	1	825	0	1628
Unigene193_All	orange1.1g001558m|PACid:18095758	98.77	1466	6	1	1	1466	1709	3162	0	2777
Unigene194_All	orange1.1g033174m|PACid:18103459	98.94	378	4	0	149	526	378	1	0	718
Unigene196_All	orange1.1g029851m|PACid:18099549	99.05	529	5	0	397	925	33	561	0	1009
Unigene197_All	orange1.1g007470m|PACid:18096928	99.85	1359	2	0	1	1359	387	1745	0	2678
Unigene198_All	orange1.1g008001m|PACid:18125349	99.73	1487	4	0	212	1698	1749	263	0	2916
Unigene199_All	orange1.1g001208m|PACid:18100147	99.49	1568	8	0	203	1770	3372	1805	0	3045
Unigene200_All	orange1.1g023540m|PACid:18113889	97.41	848	15	4	227	1069	846	1	0	1481
Unigene201_All	orange1.1g018950m|PACid:18135177	99.71	1047	3	0	104	1150	1	1047	0	2004
Unigene202_All	orange1.1g039651m|PACid:18122527	99.35	767	5	0	1	767	296	1062	0	1481
Unigene203_All	orange1.1g006565m|PACid:18112638	99.36	1864	12	0	191	2054	1923	60	0	3600
Unigene204_All	orange1.1g026205m|PACid:18117999	99.45	726	1	1	3	728	1	723	0	1403
Unigene205_All	orange1.1g010960m|PACid:18138226	99.6	1242	2	1	1	1239	1242	1	0	2418
Unigene206_All	orange1.1g045399m|PACid:18104227	99.37	1105	6	1	152	1256	1	1104	0	2127
Unigene207_All	orange1.1g002346m|PACid:18110340	99	1196	12	0	1	1196	2712	1517	0	2276
Unigene208_All	orange1.1g026404m|PACid:18136818	99.86	720	1	0	140	859	1	720	0	1419
Unigene209_All	orange1.1g008393m|PACid:18096423	100	1374	0	0	517	1890	331	1704	0	2724
Unigene210_All	orange1.1g020033m|PACid:18129718	100	638	0	0	1	638	362	999	0	1265
Unigene211_All	orange1.1g035593m|PACid:18132432	99.26	809	6	0	3	811	809	1	0	1556
Unigene212_All	orange1.1g002678m|PACid:18116215	99.18	2550	9	2	225	2774	1	2538	0	4892
Unigene213_All	orange1.1g036921m|PACid:18101052	99.84	1275	2	0	30	1304	1	1275	0	2512
Unigene214_All	orange1.1g002808m|PACid:18117923	99.82	1083	2	0	1	1083	2384	1302	0	2131
Unigene215_All	orange1.1g009973m|PACid:18106703	100	1038	0	0	1	1038	529	1566	0	2058
Unigene216_All	orange1.1g048259m|PACid:18129430	99.77	887	2	0	422	1308	332	1218	0	1742
Unigene217_All	orange1.1g041936m|PACid:18114488	99.67	1203	4	0	316	1518	7	1209	0	2353
Unigene218_All	orange1.1g021610m|PACid:18132640	99.89	878	1	0	4	881	42	919	0	1584
Unigene219_All	orange1.1g012601m|PACid:18102702	99.37	1264	8	0	285	1548	1383	120	0	2442
Unigene220_All	orange1.1g035611m|PACid:18131501	100	441	0	0	604	1044	459	19	0	874
Unigene221_All	orange1.1g009791m|PACid:18098791	98.54	1509	13	1	1	1509	1500	1	0	2825
Unigene222_All	orange1.1g018020m|PACid:18092219	99.87	798	1	0	1	798	292	1089	0	1574
Unigene223_All	orange1.1g027083m|PACid:18100466	99.84	610	1	0	1315	1924	9	618	0	1201
Unigene224_All	orange1.1g022834m|PACid:18134215	99.43	876	5	0	238	1113	876	1	0	1697
Unigene225_All	orange1.1g019236m|PACid:18120831	99.62	787	3	0	1	787	249	1035	0	1536
Unigene226_All	orange1.1g026199m|PACid:18119146	99.71	690	2	0	294	983	690	1	0	1352
Unigene227_All	orange1.1g016147m|PACid:18096163	99.73	746	2	0	672	1417	440	1185	0	1463
Unigene228_All	orange1.1g004887m|PACid:18124103	100	1536	0	0	1	1536	643	2178	0	3045
Unigene229_All	orange1.1g017443m|PACid:18101623	99.19	1116	9	0	203	1318	1	1116	0	2099
Unigene230_All	orange1.1g016370m|PACid:18099849	99.68	929	3	0	1	929	981	53	0	1818
Unigene231_All	orange1.1g042932m|PACid:18127061	99.59	1939	7	1	2193	4131	1938	1	0	3772
Unigene232_All	orange1.1g007215m|PACid:18118252	100	984	0	0	255	1238	1839	856	0	1951
Unigene233_All	orange1.1g047033m|PACid:18098208	97.75	755	6	1	538	1292	623	1366	0	1386
Unigene234_All	orange1.1g045562m|PACid:18092619	99.79	1453	3	0	80	1532	1	1453	0	2744
Unigene235_All	orange1.1g030297m|PACid:18097801	100	540	0	0	138	677	540	1	0	1070
Unigene236_All	orange1.1g015713m|PACid:18092169	99.67	1210	3	1	607	1816	1209	1	0	2264
Unigene237_All	orange1.1g028420m|PACid:18127247	99.71	346	1	0	133	478	630	285	0	678
Unigene238_All	orange1.1g005381m|PACid:18107979	99.52	2100	10	0	14	2113	2100	1	0	4084
Unigene239_All	orange1.1g022205m|PACid:18126587	99.67	902	3	0	110	1011	902	1	0	1764
Unigene240_All	orange1.1g004007m|PACid:18101418	99.57	1843	8	0	1	1843	264	2106	0	3590
Unigene241_All	orange1.1g023418m|PACid:18115427	100	849	0	0	238	1086	849	1	0	1683
Unigene242_All	orange1.1g011296m|PACid:18095850	99.39	1470	9	0	53	1522	1	1470	0	2843
Unigene243_All	orange1.1g016457m|PACid:18136678	100	1030	0	0	1	1030	141	1170	0	2042
Unigene244_All	orange1.1g015108m|PACid:18110981	99.67	1210	4	0	266	1475	2	1211	0	2367
Unigene245_All	orange1.1g014007m|PACid:18136823	99.92	1299	1	0	177	1475	1	1299	0	2567
Unigene246_All	orange1.1g014162m|PACid:18129106	99.91	1165	1	0	1	1165	1165	1	0	2302
Unigene247_All	orange1.1g004841m|PACid:18106218	99.63	1622	6	0	1	1622	1874	253	0	3168
Unigene248_All	orange1.1g041798m|PACid:18106643	99.71	687	2	0	294	980	1605	919	0	1346
Unigene249_All	orange1.1g011245m|PACid:18114924	99.72	1071	3	0	591	1661	1071	1	0	2099
Unigene250_All	orange1.1g018252m|PACid:18109593	99.34	758	5	0	367	1124	1	758	0	1463
Unigene251_All	orange1.1g007956m|PACid:18101346	99.71	1752	5	0	235	1986	1752	1	0	3433
Unigene252_All	orange1.1g013271m|PACid:18098847	99.85	1319	2	0	1	1319	23	1341	0	2599
Unigene253_All	orange1.1g015088m|PACid:18109305	100	1242	0	0	449	1690	1	1242	0	2462
Unigene254_All	orange1.1g014397m|PACid:18107150	100	928	0	0	98	1025	1	928	0	1840
Unigene256_All	orange1.1g013645m|PACid:18092856	99.32	1319	9	0	15	1333	1320	2	0	2543
Unigene257_All	orange1.1g042564m|PACid:18135473	99.67	1497	5	0	278	1774	1497	1	0	2928
Unigene258_All	orange1.1g011720m|PACid:18135960	99.93	1440	1	0	362	1801	1	1440	0	2847
Unigene259_All	orange1.1g019201m|PACid:18113648	99.61	1035	4	0	661	1695	1035	1	0	2020
Unigene260_All	orange1.1g012334m|PACid:18091458	100	1401	0	0	46	1446	1	1401	0	2736
Unigene261_All	orange1.1g011724m|PACid:18106332	99.75	1206	3	0	286	1491	1206	1	0	2325
Unigene262_All	orange1.1g004794m|PACid:18121963	99.63	2167	8	0	1	2167	11	2177	0	4191
Unigene263_All	orange1.1g009302m|PACid:18096408	99.87	1585	2	0	281	1865	33	1617	0	3126
Unigene264_All	orange1.1g010528m|PACid:18123208	99.92	1265	0	1	526	1790	1527	264	0	2492
Unigene265_All	orange1.1g003506m|PACid:18127412	99.84	2435	4	0	303	2737	2448	14	0	4754
Unigene266_All	orange1.1g043341m|PACid:18107196	99.72	2172	6	0	218	2389	2277	106	0	4258
Unigene267_All	orange1.1g017225m|PACid:18115570	99.73	1120	3	0	940	2059	1120	1	0	2196
Unigene268_All	orange1.1g013410m|PACid:18100636	99.33	1339	2	3	433	1771	1	1332	0	2567
Unigene269_All	orange1.1g009088m|PACid:18125744	99.39	1635	10	0	53	1687	1	1635	0	3162
Unigene270_All	orange1.1g011965m|PACid:18129332	99.37	1426	8	1	33	1458	1425	1	0	2748
Unigene271_All	orange1.1g002807m|PACid:18095686	99.87	2347	3	0	153	2499	1	2347	0	4629
Unigene272_All	orange1.1g005879m|PACid:18118513	99.85	1983	3	0	199	2181	1	1983	0	3907
Unigene273_All	orange1.1g047011m|PACid:18136515	99.86	2075	3	0	1	2075	674	2748	0	4090
Unigene274_All	orange1.1g001373m|PACid:18091511	99.54	3286	5	1	168	3453	1	3276	0	6363
Unigene275_All	orange1.1g039178m|PACid:18111054	99.79	953	2	0	118	1070	1338	386	0	1826
Unigene276_All	orange1.1g001303m|PACid:18133557	99.85	2627	4	0	1	2627	689	3315	0	5176
Unigene277_All	orange1.1g002998m|PACid:18106310	99.13	1036	4	1	1	1036	1550	2580	0	1982
Unigene278_All	orange1.1g009875m|PACid:18094683	100	574	0	0	25	598	1155	582	0	1138
Unigene279_All	orange1.1g014167m|PACid:18119080	99.84	1260	2	0	108	1367	1	1260	0	2482
Unigene280_All	orange1.1g012953m|PACid:18123416	99.78	1341	3	0	36	1376	1359	19	0	2533
Unigene281_All	orange1.1g010082m|PACid:18117589	95.73	796	34	0	1	796	762	1557	0	1308
Unigene282_All	orange1.1g022727m|PACid:18131263	99.89	882	1	0	243	1124	1	882	0	1740
Unigene283_All	orange1.1g018992m|PACid:18093942	99.66	871	3	0	1	871	871	1	0	1703
Unigene285_All	orange1.1g014223m|PACid:18091374	99.71	1037	3	0	1	1037	251	1287	0	2032
Unigene286_All	orange1.1g005102m|PACid:18138679	98.44	1028	6	1	318	1345	2145	1128	0	1921
Unigene287_All	orange1.1g044697m|PACid:18110910	99.49	1382	7	0	533	1914	1104	2485	0	2684
Unigene288_All	orange1.1g017171m|PACid:18094282	99.91	1132	0	1	138	1269	1	1131	0	2091
Unigene289_All	orange1.1g014310m|PACid:18121836	99.38	643	4	0	203	845	1284	642	0	1243
Unigene290_All	orange1.1g006206m|PACid:18113237	99.95	1971	1	0	33	2003	1	1971	0	3899
Unigene291_All	orange1.1g045848m|PACid:18127812	99.81	525	1	0	304	828	525	1	0	991
Unigene292_All	orange1.1g013237m|PACid:18125542	99.7	984	3	0	1	984	984	1	0	1927
Unigene293_All	orange1.1g021413m|PACid:18121977	99.89	932	1	0	164	1095	8	939	0	1840
Unigene294_All	orange1.1g007856m|PACid:18092674	99.87	1571	2	0	30	1600	1764	194	0	3098
Unigene295_All	orange1.1g026096m|PACid:18129722	99.38	324	2	0	1	324	409	732	5e-179	626
Unigene296_All	orange1.1g045656m|PACid:18110363	99.88	831	1	0	761	1591	1177	347	0	1639
Unigene297_All	orange1.1g015634m|PACid:18120633	99.34	1212	8	0	151	1362	1	1212	0	2339
Unigene298_All	orange1.1g018862m|PACid:18103671	99.64	554	2	0	58	611	1	554	0	1082
Unigene299_All	orange1.1g019971m|PACid:18096631	100	1002	0	0	97	1098	1	1002	0	1986
Unigene300_All	orange1.1g045372m|PACid:18097899	98	1000	9	1	50	1049	40	1028	0	1836
Unigene301_All	orange1.1g011240m|PACid:18109632	99.55	882	4	0	264	1145	1473	592	0	1675
Unigene302_All	orange1.1g010855m|PACid:18113942	100	283	0	0	592	874	32	314	5e-159	561
Unigene303_All	orange1.1g007586m|PACid:18138010	99.64	1399	5	0	1	1399	1399	1	0	2734
Unigene305_All	orange1.1g042130m|PACid:18112876	99.83	573	1	0	1005	1577	573	1	0	1128
Unigene306_All	orange1.1g007842m|PACid:18121482	99.72	1764	5	0	95	1858	1	1764	0	3416
Unigene307_All	orange1.1g021068m|PACid:18117598	100	761	0	0	257	1017	103	863	0	1467
Unigene308_All	orange1.1g014749m|PACid:18112980	99.79	939	2	0	1	939	939	1	0	1846
Unigene309_All	orange1.1g039261m|PACid:18119219	99.27	549	4	0	234	782	549	1	0	1057
Unigene310_All	orange1.1g006186m|PACid:18133245	99.67	1819	6	0	371	2189	1	1819	0	3517
Unigene311_All	orange1.1g024293m|PACid:18112446	100	810	0	0	161	970	810	1	0	1606
Unigene312_All	orange1.1g014747m|PACid:18139734	99.87	794	1	0	899	1692	794	1	0	1566
Unigene313_All	orange1.1g000789m|PACid:18112147	99.9	2096	2	0	552	2647	1757	3852	0	4139
Unigene314_All	orange1.1g001639m|PACid:18092338	99.78	2244	5	0	140	2383	2459	216	0	4409
Unigene315_All	orange1.1g019003m|PACid:18124170	100	1044	0	0	437	1480	1044	1	0	2070
Unigene316_All	orange1.1g007796m|PACid:18115932	99.62	1063	3	1	183	1245	1770	709	0	2068
Unigene317_All	orange1.1g009387m|PACid:18118653	98.89	1355	15	0	1	1355	49	1403	0	2567
Unigene318_All	orange1.1g048663m|PACid:18133535	100	1419	0	0	210	1628	1	1419	0	2813
Unigene319_All	orange1.1g027519m|PACid:18092311	99.1	669	6	0	216	884	669	1	0	1279
Unigene320_All	orange1.1g021555m|PACid:18120052	99.8	512	1	0	677	1188	812	301	0	1007
Unigene321_All	orange1.1g013841m|PACid:18098238	99.42	690	4	0	106	795	619	1308	0	1336
Unigene322_All	orange1.1g033645m|PACid:18105545	99.71	345	1	0	243	587	1	345	0	676
Unigene323_All	orange1.1g011407m|PACid:18108155	99.25	1461	11	0	108	1568	1	1461	0	2809
Unigene324_All	orange1.1g010613m|PACid:18120113	98.13	1338	7	2	1	1326	1332	1	0	2470
Unigene325_All	orange1.1g035767m|PACid:18137424	99.92	1257	1	0	356	1612	1257	1	0	2484
Unigene326_All	orange1.1g007620m|PACid:18099790	99.45	906	5	0	333	1238	1	906	0	1756
Unigene327_All	orange1.1g017794m|PACid:18102928	98.58	986	14	0	11	996	1101	116	0	1844
Unigene328_All	orange1.1g003982m|PACid:18110341	99.6	1236	5	0	15	1250	1	1236	0	2411
Unigene329_All	orange1.1g012400m|PACid:18097310	99.87	771	1	0	1	771	625	1395	0	1520
Unigene330_All	orange1.1g011477m|PACid:18092318	99.17	1084	7	1	1	1084	377	1458	0	2072
Unigene331_All	orange1.1g027611m|PACid:18130481	99.55	666	3	0	219	884	666	1	0	1296
Unigene332_All	orange1.1g033439m|PACid:18135754	100	360	0	0	163	522	360	1	0	714
Unigene333_All	orange1.1g037444m|PACid:18099783	97.5	1042	3	2	36	1076	1020	1	0	1885
Unigene334_All	orange1.1g026941m|PACid:18138600	100	517	0	0	211	727	177	693	0	1025
Unigene335_All	orange1.1g011678m|PACid:18131112	99.93	1371	1	0	1	1371	70	1440	0	2710
Unigene336_All	orange1.1g025496m|PACid:18127769	100	699	0	0	724	1422	699	1	0	1386
Unigene337_All	orange1.1g031809m|PACid:18096941	100	459	0	0	34	492	459	1	0	910
Unigene338_All	orange1.1g024593m|PACid:18116480	98.73	787	10	0	412	1198	787	1	0	1481
Unigene339_All	orange1.1g021316m|PACid:18111052	99.37	948	3	1	270	1217	945	1	0	1828
Unigene340_All	orange1.1g020738m|PACid:18100369	99.59	969	4	0	54	1022	969	1	0	1889
Unigene341_All	orange1.1g002300m|PACid:18135242	99.7	662	2	0	221	882	1	662	0	1296
Unigene342_All	orange1.1g007688m|PACid:18133251	97.59	1327	21	1	1316	2642	1780	465	0	2409
Unigene343_All	orange1.1g032554m|PACid:18120341	99.52	417	2	0	360	776	417	1	0	811
Unigene344_All	orange1.1g038471m|PACid:18118076	98.47	131	2	0	968	1098	1	131	3e-63	244
Unigene345_All	orange1.1g043074m|PACid:18092200	99.02	1127	6	1	249	1375	1	1122	0	2111
Unigene346_All	orange1.1g011984m|PACid:18114808	99.89	941	1	0	1	941	482	1422	0	1857
Unigene347_All	orange1.1g021957m|PACid:18137702	100	918	0	0	249	1166	1	918	0	1820
Unigene348_All	orange1.1g006550m|PACid:18103943	99.59	1932	2	1	349	2280	1	1926	0	3768
Unigene349_All	orange1.1g023572m|PACid:18105035	99.63	804	3	0	1	804	804	1	0	1451
Unigene350_All	orange1.1g006787m|PACid:18138784	98.16	490	2	1	1	490	1297	1779	0	904
Unigene351_All	orange1.1g014426m|PACid:18092595	99.69	1277	4	0	123	1399	2	1278	0	2500
Unigene352_All	orange1.1g011733m|PACid:18099302	99.87	757	1	0	188	944	1	757	0	1493
Unigene353_All	orange1.1g017310m|PACid:18098567	99.55	1122	3	1	213	1334	1120	1	0	2137
Unigene354_All	orange1.1g014424m|PACid:18133569	100	1170	0	0	1	1170	1170	1	0	2319
Unigene355_All	orange1.1g047219m|PACid:18112573	100	782	0	0	524	1305	782	1	0	1550
Unigene356_All	orange1.1g044645m|PACid:18133617	98.96	483	2	1	168	647	1	483	0	914
Unigene357_All	orange1.1g013474m|PACid:18139596	99.54	1093	5	0	569	1661	1318	226	0	2052
Unigene358_All	orange1.1g017328m|PACid:18129930	100	884	0	0	1	884	239	1122	0	1752
Unigene359_All	orange1.1g010652m|PACid:18118610	99.54	1519	6	1	142	1660	1518	1	0	2906
Unigene360_All	orange1.1g023114m|PACid:18100094	99.88	864	1	0	85	948	1	864	0	1705
Unigene361_All	orange1.1g017173m|PACid:18118075	99.82	1131	2	0	60	1190	1	1131	0	2226
Unigene362_All	orange1.1g040162m|PACid:18124208	99.83	1188	2	0	69	1256	1188	1	0	2339
Unigene363_All	orange1.1g010583m|PACid:18091250	99.46	920	5	0	1	920	920	1	0	1784
Unigene364_All	orange1.1g020419m|PACid:18135652	100	873	0	0	127	999	1	873	0	1689
Unigene365_All	orange1.1g043529m|PACid:18133034	99.39	493	3	0	913	1405	894	402	0	954
Unigene366_All	orange1.1g019035m|PACid:18132714	99.43	1044	6	0	162	1205	1044	1	0	2022
Unigene367_All	orange1.1g001336m|PACid:18097092	99.91	1072	1	0	214	1285	3294	2223	0	2117
Unigene368_All	orange1.1g015435m|PACid:18120748	100	1224	0	0	7	1230	1224	1	0	2426
Unigene369_All	orange1.1g017985m|PACid:18113597	100	849	0	0	59	907	33	881	0	1683
Unigene370_All	orange1.1g019727m|PACid:18110941	99.7	1011	3	0	126	1136	1	1011	0	1980
Unigene371_All	orange1.1g040593m|PACid:18113366	100	514	0	0	86	599	1029	516	0	1019
Unigene372_All	orange1.1g018056m|PACid:18121716	100	690	0	0	1	690	397	1086	0	1368
Unigene373_All	orange1.1g010976m|PACid:18119053	100	112	0	0	145	256	1380	1491	3e-57	222
Unigene374_All	orange1.1g048268m|PACid:18116483	99.41	682	4	0	261	942	53	734	0	1320
Unigene375_All	orange1.1g018060m|PACid:18138361	99.82	1086	2	0	372	1457	1086	1	0	2137
Unigene376_All	orange1.1g046801m|PACid:18098058	99.78	463	1	0	494	956	354	816	0	910
Unigene377_All	orange1.1g016679m|PACid:18132477	99.67	897	3	0	235	1131	1155	259	0	1754
Unigene378_All	orange1.1g045745m|PACid:18097416	99.41	842	5	0	222	1063	1056	215	0	1629
Unigene379_All	orange1.1g022155m|PACid:18124044	100	900	0	0	24	923	1	900	0	1713
Unigene380_All	orange1.1g014356m|PACid:18110136	100	1279	0	0	304	1582	1279	1	0	2535
Unigene381_All	orange1.1g035652m|PACid:18118328	98.33	120	2	0	322	441	1	120	5e-57	222
Unigene382_All	orange1.1g020938m|PACid:18107036	99.75	800	2	0	72	871	1	800	0	1570
Unigene383_All	orange1.1g021202m|PACid:18097011	100	641	0	0	110	750	1	641	0	1271
Unigene384_All	orange1.1g003796m|PACid:18092502	100	1508	0	0	1	1508	881	2388	0	2948
Unigene385_All	orange1.1g005121m|PACid:18101724	99.09	772	7	0	418	1189	2142	1371	0	1475
Unigene386_All	orange1.1g008567m|PACid:18125505	99.76	1686	4	0	154	1839	1	1686	0	3311
Unigene387_All	orange1.1g007158m|PACid:18101408	99.68	1848	5	1	485	2331	1848	1	0	3608
Unigene388_All	orange1.1g048624m|PACid:18128342	99.8	994	1	1	1	994	1117	125	0	1947
Unigene389_All	orange1.1g021444m|PACid:18102852	99.15	939	8	0	108	1046	939	1	0	1798
Unigene390_All	orange1.1g014402m|PACid:18123630	99.72	1081	3	0	332	1412	1261	181	0	2119
Unigene391_All	orange1.1g036998m|PACid:18133487	100	464	0	0	1	464	332	795	0	920
Unigene392_All	orange1.1g012114m|PACid:18119256	99.69	650	2	0	252	901	1413	764	0	1273
Unigene393_All	orange1.1g018769m|PACid:18116180	99.59	966	4	0	1	966	88	1053	0	1883
Unigene394_All	orange1.1g040741m|PACid:18124784	100	806	0	0	221	1026	1374	569	0	1598
Unigene395_All	orange1.1g001830m|PACid:18137194	100	2457	0	0	90	2546	1	2457	0	4871
Unigene396_All	orange1.1g014703m|PACid:18131502	99.74	1165	3	0	57	1221	1	1165	0	2244
Unigene397_All	orange1.1g011948m|PACid:18111459	100	992	0	0	1	992	434	1425	0	1966
Unigene398_All	orange1.1g011532m|PACid:18116137	99.66	1452	5	0	81	1532	1	1452	0	2839
Unigene399_All	orange1.1g001216m|PACid:18092521	99.37	1743	4	1	102	1844	1988	253	0	3330
Unigene400_All	orange1.1g025980m|PACid:18124264	99.76	419	1	0	65	483	1	419	0	823
Unigene401_All	orange1.1g020768m|PACid:18101240	96.15	286	11	0	1	286	286	1	7e-135	480
Unigene402_All	orange1.1g004517m|PACid:18093330	99.92	1228	1	0	1	1228	1017	2244	0	2426
Unigene403_All	orange1.1g025528m|PACid:18092300	99.6	756	3	0	94	849	1	756	0	1475
Unigene404_All	orange1.1g040175m|PACid:18125762	99.17	1452	3	1	1	1452	2820	1378	0	2791
Unigene406_All	orange1.1g000024m|PACid:18093174	100	176	0	0	460	635	1	176	2e-95	349
Unigene407_All	orange1.1g013522m|PACid:18122009	99.85	1326	2	0	20	1345	1	1326	0	2613
Unigene408_All	orange1.1g048819m|PACid:18118996	99.77	1756	4	0	1	1756	1220	2975	0	3449
Unigene410_All	orange1.1g000974m|PACid:18128239	99.56	2027	8	1	18	2044	3618	1593	0	3903
Unigene411_All	orange1.1g032659m|PACid:18109622	99.76	411	1	0	42	452	1	411	0	807
Unigene412_All	orange1.1g006270m|PACid:18127202	100	304	0	0	773	1076	1957	1654	2e-171	603
Unigene413_All	orange1.1g035798m|PACid:18103066	99.79	939	2	0	384	1322	939	1	0	1846
Unigene414_All	orange1.1g002147m|PACid:18133295	99.51	1850	9	0	18	1867	2880	1031	0	3596
Unigene415_All	orange1.1g047555m|PACid:18116817	100	800	0	0	1	800	1689	890	0	1586
Unigene416_All	orange1.1g048425m|PACid:18113791	100	360	0	0	1	360	1984	2343	0	714
Unigene417_All	orange1.1g011139m|PACid:18122641	98.94	377	4	0	341	717	1479	1103	0	716
Unigene418_All	orange1.1g021866m|PACid:18102620	99.78	921	2	0	87	1007	921	1	0	1810
Unigene419_All	orange1.1g011292m|PACid:18131966	97.49	798	5	1	1	798	890	108	0	1443
Unigene420_All	orange1.1g033531m|PACid:18135054	100	354	0	0	474	827	1	354	0	702
Unigene422_All	orange1.1g038697m|PACid:18098226	99.63	270	1	0	20	289	525	256	6e-149	527
Unigene423_All	orange1.1g026411m|PACid:18107537	99.72	720	2	0	265	984	720	1	0	1411
Unigene424_All	orange1.1g003525m|PACid:18132369	99.73	1872	5	0	12	1883	1872	1	0	3671
Unigene425_All	orange1.1g034446m|PACid:18094706	100	285	0	0	204	488	285	1	3e-160	565
Unigene426_All	orange1.1g023214m|PACid:18126511	99.43	351	2	0	277	627	508	858	0	680
Unigene427_All	orange1.1g025105m|PACid:18120437	95.77	567	12	1	138	692	1	567	0	948
Unigene428_All	orange1.1g019362m|PACid:18134485	99.62	524	2	0	1	524	608	85	0	1023
Unigene429_All	orange1.1g020406m|PACid:18094781	98.26	979	13	1	1	979	975	1	0	1770
Unigene430_All	orange1.1g009399m|PACid:18114643	99.9	963	1	0	337	1299	1608	646	0	1901
Unigene431_All	orange1.1g017339m|PACid:18129439	99.33	595	4	0	1	595	595	1	0	1148
Unigene432_All	orange1.1g003210m|PACid:18129803	97.96	1130	21	1	4	1131	1384	2513	0	2085
Unigene433_All	orange1.1g010371m|PACid:18102236	98.78	1554	4	2	57	1610	1	1539	0	2940
Unigene434_All	orange1.1g028710m|PACid:18112968	99.84	618	1	0	177	794	1	618	0	1176
Unigene435_All	orange1.1g014430m|PACid:18135769	100	1275	0	0	203	1477	1275	1	0	2527
Unigene436_All	orange1.1g023445m|PACid:18129543	99.65	567	2	0	363	929	653	87	0	1108
Unigene437_All	orange1.1g020698m|PACid:18096871	100	441	0	0	135	575	1	441	0	874
Unigene438_All	orange1.1g021023m|PACid:18095529	99.9	957	1	0	346	1302	957	1	0	1889
Unigene439_All	orange1.1g025426m|PACid:18127257	99.28	556	3	1	4	558	556	1	0	1063
Unigene440_All	orange1.1g011852m|PACid:18096770	99.59	987	4	0	373	1359	1	987	0	1925
Unigene441_All	orange1.1g008939m|PACid:18099814	99.7	1647	5	0	36	1682	1647	1	0	3225
Unigene442_All	orange1.1g003375m|PACid:18106178	99.9	1025	1	0	208	1232	2478	1454	0	2024
Unigene443_All	orange1.1g023284m|PACid:18115036	99.18	855	6	1	70	923	1	855	0	1631
Unigene444_All	orange1.1g005699m|PACid:18106483	100	913	0	0	120	1032	2049	1137	0	1810
Unigene445_All	orange1.1g000920m|PACid:18126398	99.3	2152	7	3	536	2687	3672	1529	0	4098
Unigene446_All	orange1.1g001515m|PACid:18130878	99.8	1011	0	1	1	1011	1075	2083	0	1982
Unigene447_All	orange1.1g015364m|PACid:18109176	99.67	1215	4	0	1	1215	1215	1	0	2377
Unigene448_All	orange1.1g000214m|PACid:18093273	100	2901	0	0	1	2901	2346	5246	0	5751
Unigene449_All	orange1.1g016461m|PACid:18117600	99.73	732	2	0	370	1101	1170	439	0	1435
Unigene450_All	orange1.1g022092m|PACid:18112791	99.43	348	2	0	1	348	562	909	0	674
Unigene451_All	orange1.1g037646m|PACid:18125159	99.21	1134	9	0	154	1287	1	1134	0	2129
Unigene452_All	orange1.1g002508m|PACid:18134233	100	752	0	0	1	752	1994	2745	0	1491
Unigene453_All	orange1.1g014916m|PACid:18116983	99.72	702	2	0	1	702	1167	466	0	1376
Unigene454_All	orange1.1g028110m|PACid:18106624	99.48	581	3	0	394	974	62	642	0	1128
Unigene456_All	orange1.1g001970m|PACid:18133654	99.7	992	3	0	103	1094	1976	2967	0	1943
Unigene457_All	orange1.1g012869m|PACid:18124692	99.86	700	1	0	105	804	1	700	0	1380
Unigene458_All	orange1.1g003355m|PACid:18120684	99.68	2484	8	0	395	2878	1	2484	0	4861
Unigene459_All	orange1.1g004491m|PACid:18098766	99.88	808	1	0	1	808	414	1221	0	1594
Unigene460_All	orange1.1g013743m|PACid:18093664	99.92	1314	1	0	521	1834	1	1314	0	2597
Unigene461_All	orange1.1g009074m|PACid:18095108	99.91	1145	1	0	614	1758	1635	491	0	2262
Unigene462_All	orange1.1g047864m|PACid:18122291	98.51	403	6	0	87	489	144	546	0	751
Unigene463_All	orange1.1g004308m|PACid:18125481	99.08	2281	19	1	505	2785	7	2285	0	4383
Unigene464_All	orange1.1g033207m|PACid:18132933	99.38	325	1	1	570	894	378	55	6e-177	620
Unigene465_All	orange1.1g042681m|PACid:18097402	100	416	0	0	808	1223	605	1020	0	825
Unigene466_All	orange1.1g041508m|PACid:18095363	99.66	585	2	0	1	585	1981	2565	0	1144
Unigene467_All	orange1.1g005110m|PACid:18110834	98.64	1401	4	1	1	1401	760	2145	0	2646
Unigene468_All	orange1.1g015538m|PACid:18137802	99.08	872	8	0	1	872	872	1	0	1665
Unigene469_All	orange1.1g021096m|PACid:18115064	100	33	0	0	1	33	33	1	6e-10	65.9
Unigene470_All	orange1.1g027113m|PACid:18111605	99.55	440	2	0	265	704	1	440	0	856
Unigene471_All	orange1.1g021189m|PACid:18126610	99.45	721	4	0	117	837	951	231	0	1398
Unigene472_All	orange1.1g041794m|PACid:18111938	100	913	0	0	251	1163	2370	1458	0	1810
Unigene473_All	orange1.1g027621m|PACid:18139356	100	643	0	0	27	669	643	1	0	1275
Unigene474_All	orange1.1g040176m|PACid:18122847	97.57	247	6	0	606	852	166	412	5e-123	442
Unigene475_All	orange1.1g025129m|PACid:18096181	99.67	606	2	0	33	638	774	169	0	1185
Unigene476_All	orange1.1g036930m|PACid:18109633	99.66	1180	4	0	1	1180	2608	1429	0	2307
Unigene477_All	orange1.1g046928m|PACid:18091278	99.48	194	1	0	365	558	236	429	2e-103	377
Unigene478_All	orange1.1g016820m|PACid:18098878	99.74	1149	3	0	94	1242	1	1149	0	2254
Unigene479_All	orange1.1g033787m|PACid:18093949	99.7	336	1	0	1028	1363	336	1	0	658
Unigene481_All	orange1.1g032416m|PACid:18131047	99.3	426	2	1	357	781	426	1	0	813
Unigene482_All	orange1.1g002988m|PACid:18093406	100	469	0	0	456	924	2115	2583	0	930
Unigene483_All	orange1.1g006673m|PACid:18128475	100	1911	0	0	236	2146	1	1911	0	3788
Unigene484_All	orange1.1g023521m|PACid:18111786	99.41	846	5	0	204	1049	1	846	0	1637
Unigene485_All	orange1.1g008133m|PACid:18126166	99.54	1311	6	0	469	1779	1731	421	0	2551
Unigene486_All	orange1.1g012415m|PACid:18112884	100	1385	0	0	364	1748	1395	11	0	2746
Unigene487_All	orange1.1g026185m|PACid:18131185	99.3	718	5	0	1	718	718	1	0	1384
Unigene488_All	orange1.1g030972m|PACid:18117780	100	506	0	0	66	571	2	507	0	1003
Unigene489_All	orange1.1g011628m|PACid:18112610	100	486	0	0	231	716	1446	961	0	963
Unigene490_All	orange1.1g019954m|PACid:18118771	98.62	1011	5	1	298	1308	1002	1	0	1901
Unigene491_All	orange1.1g045724m|PACid:18114767	99.76	418	1	0	205	622	507	90	0	821
Unigene492_All	orange1.1g046088m|PACid:18096400	100	582	0	0	424	1005	582	1	0	1154
Unigene494_All	orange1.1g008172m|PACid:18129126	99.17	1085	9	0	129	1213	1	1085	0	2079
Unigene495_All	orange1.1g041944m|PACid:18127464	99.73	369	1	0	490	858	382	750	0	724
Unigene496_All	orange1.1g012207m|PACid:18104673	99.7	656	2	0	2	657	662	7	0	1285
Unigene497_All	orange1.1g046851m|PACid:18135083	99.46	746	4	0	773	1518	1823	1078	0	1447
Unigene498_All	orange1.1g035921m|PACid:18126746	100	646	0	0	316	961	646	1	0	1281
Unigene499_All	orange1.1g007378m|PACid:18118115	97.62	1092	26	0	1	1092	730	1821	0	1959
Unigene500_All	orange1.1g028263m|PACid:18135949	100	636	0	0	281	916	636	1	0	1261
Unigene501_All	orange1.1g006211m|PACid:18122027	98.17	1201	9	1	350	1550	775	1962	0	2222
Unigene502_All	orange1.1g015040m|PACid:18113785	99.86	720	1	0	549	1268	720	1	0	1419
Unigene503_All	orange1.1g031792m|PACid:18118735	100	257	0	0	285	541	206	462	1e-143	509
Unigene504_All	orange1.1g001418m|PACid:18101738	99.63	1608	6	0	1	1608	1608	1	0	3098
Unigene505_All	orange1.1g048724m|PACid:18093446	99.73	1111	3	0	1	1111	1111	1	0	2179
Unigene506_All	orange1.1g036120m|PACid:18092230	98.99	690	5	1	188	877	1907	1220	0	1306
Unigene507_All	orange1.1g046057m|PACid:18112840	100	1044	0	0	1	1044	2304	3347	0	2028
Unigene508_All	orange1.1g024595m|PACid:18095051	99	703	7	0	285	987	1	703	0	1338
Unigene509_All	orange1.1g033626m|PACid:18112647	99.71	348	1	0	67	414	1	348	0	682
Unigene510_All	orange1.1g010781m|PACid:18123760	99.86	730	1	0	80	809	1	730	0	1439
Unigene511_All	orange1.1g005783m|PACid:18107747	98.79	1325	10	3	172	1494	2034	714	0	2482
Unigene512_All	orange1.1g047452m|PACid:18126997	99.92	1196	1	0	333	1528	899	2094	0	2363
Unigene513_All	orange1.1g017170m|PACid:18124753	99.73	1131	3	0	190	1320	1131	1	0	2218
Unigene514_All	orange1.1g036615m|PACid:18132990	98.94	1038	11	0	365	1402	1803	766	0	1970
Unigene515_All	orange1.1g017993m|PACid:18116600	100	1089	0	0	269	1357	1089	1	0	2159
Unigene516_All	orange1.1g010086m|PACid:18131138	99.04	622	6	0	526	1147	1	622	0	1185
Unigene517_All	orange1.1g002866m|PACid:18124771	99.33	1350	9	0	445	1794	2619	1270	0	2605
Unigene518_All	orange1.1g026067m|PACid:18130212	99.45	728	4	0	1	728	8	735	0	1411
Unigene519_All	orange1.1g001058m|PACid:18099050	99.24	2756	21	0	1	2756	2939	184	0	5255
Unigene520_All	orange1.1g009383m|PACid:18122062	99.66	597	2	0	253	849	76	672	0	1168
Unigene521_All	orange1.1g040373m|PACid:18094895	99.82	565	1	0	129	693	1	565	0	1112
Unigene522_All	orange1.1g015681m|PACid:18132384	99.21	763	6	0	1	763	763	1	0	1465
Unigene523_All	orange1.1g017592m|PACid:18125659	100	225	0	0	1	225	886	1110	1e-124	446
Unigene524_All	orange1.1g009268m|PACid:18103365	99.51	407	2	0	1	407	1211	1617	0	791
Unigene525_All	orange1.1g020430m|PACid:18093199	99.83	600	1	0	1	600	600	1	0	1181
Unigene526_All	orange1.1g015151m|PACid:18136162	100	1239	0	0	425	1663	1239	1	0	2456
Unigene527_All	orange1.1g018317m|PACid:18096655	99.81	1077	2	0	363	1439	1077	1	0	2119
Unigene528_All	orange1.1g046092m|PACid:18119181	100	396	0	0	353	748	396	1	0	785
Unigene529_All	orange1.1g012647m|PACid:18101342	100	1380	0	0	146	1525	1380	1	0	2736
Unigene530_All	orange1.1g016136m|PACid:18093604	99.91	1129	1	0	1	1129	57	1185	0	2230
Unigene531_All	orange1.1g046072m|PACid:18117014	99.09	1096	5	1	1	1096	104	1194	0	2052
Unigene532_All	orange1.1g042254m|PACid:18109299	99.31	291	2	0	377	667	190	480	4e-159	561
Unigene533_All	orange1.1g043305m|PACid:18105374	99.28	418	3	0	792	1209	418	1	0	805
Unigene534_All	orange1.1g009571m|PACid:18124996	98.03	914	5	2	1	914	699	1599	0	1675
Unigene535_All	orange1.1g001429m|PACid:18109991	99.01	403	3	1	902	1304	3240	2839	0	759
Unigene536_All	orange1.1g017503m|PACid:18114410	100	1113	0	0	54	1166	1113	1	0	2206
Unigene537_All	orange1.1g033232m|PACid:18131436	99.6	248	1	0	661	908	1	248	9e-136	484
Unigene538_All	orange1.1g013335m|PACid:18103942	99.8	502	1	0	230	731	1338	837	0	987
Unigene539_All	orange1.1g031561m|PACid:18096435	100	474	0	0	237	710	474	1	0	940
Unigene540_All	orange1.1g021926m|PACid:18111338	99.35	918	6	0	159	1076	1	918	0	1772
Unigene541_All	orange1.1g010338m|PACid:18126915	99.85	1313	2	0	1	1313	230	1542	0	2587
Unigene542_All	orange1.1g022368m|PACid:18125482	99.55	897	1	1	193	1086	897	1	0	1742
Unigene543_All	orange1.1g048425m|PACid:18113791	99.65	578	2	0	535	1112	1	578	0	1130
Unigene544_All	orange1.1g043425m|PACid:18103897	98.68	152	2	0	604	755	1725	1574	3e-76	285
Unigene545_All	orange1.1g011415m|PACid:18119144	99.77	862	2	0	1	862	1408	547	0	1693
Unigene546_All	orange1.1g002149m|PACid:18118235	99.5	1189	6	0	286	1474	2880	1692	0	2309
Unigene547_All	orange1.1g023231m|PACid:18130143	99.53	858	4	0	90	947	1	858	0	1669
Unigene548_All	orange1.1g017617m|PACid:18103009	98.88	893	7	1	1	893	890	1	0	1687
Unigene549_All	orange1.1g048675m|PACid:18108505	99.66	1456	5	0	337	1792	2853	1398	0	2847
Unigene550_All	orange1.1g039743m|PACid:18118781	99.6	1256	5	0	1	1256	1580	325	0	2450
Unigene551_All	orange1.1g008560m|PACid:18093739	99.64	1682	6	0	121	1802	1682	1	0	3287
Unigene552_All	orange1.1g048409m|PACid:18132625	100	979	0	0	127	1105	1	979	0	1941
Unigene553_All	orange1.1g014676m|PACid:18112668	100	372	0	0	431	802	1263	892	0	737
Unigene554_All	orange1.1g030851m|PACid:18103434	99.42	513	3	0	434	946	1	513	0	993
Unigene555_All	orange1.1g020832m|PACid:18129414	99.9	966	1	0	42	1007	1	966	0	1907
Unigene556_All	orange1.1g017252m|PACid:18110030	100	657	0	0	687	1343	472	1128	0	1302
Unigene557_All	orange1.1g019711m|PACid:18118101	99.32	878	6	0	1	878	137	1014	0	1693
Unigene558_All	orange1.1g045072m|PACid:18106812	97.35	1695	20	5	199	1892	1671	1	0	3003
Unigene559_All	orange1.1g005235m|PACid:18094325	99.06	1069	10	0	1114	2182	1182	114	0	1976
Unigene560_All	orange1.1g021628m|PACid:18122984	100	933	0	0	151	1083	933	1	0	1850
Unigene561_All	orange1.1g009944m|PACid:18114577	99.42	1545	1	1	45	1589	1537	1	0	2956
Unigene562_All	orange1.1g013687m|PACid:18111731	99.87	765	1	0	179	943	1	765	0	1509
Unigene563_All	orange1.1g018835m|PACid:18100450	99.72	1053	3	0	223	1275	1	1053	0	2064
Unigene564_All	orange1.1g003034m|PACid:18125569	99.56	915	4	0	249	1163	2568	1654	0	1782
Unigene565_All	orange1.1g010018m|PACid:18115452	99.28	1389	0	1	31	1419	1	1379	0	2684
Unigene566_All	orange1.1g015289m|PACid:18110013	99.67	1230	4	0	355	1584	1230	1	0	2407
Unigene567_All	orange1.1g043444m|PACid:18122070	99.74	1144	3	0	1	1144	200	1343	0	2244
Unigene568_All	orange1.1g008424m|PACid:18112142	100	1318	0	0	187	1504	1	1318	0	2613
Unigene569_All	orange1.1g020477m|PACid:18134862	99.69	978	3	0	248	1225	978	1	0	1915
Unigene570_All	orange1.1g023242m|PACid:18132865	98.48	858	13	0	288	1145	858	1	0	1598
Unigene571_All	orange1.1g045631m|PACid:18091726	99.61	514	2	0	901	1414	1290	1803	0	1003
Unigene572_All	orange1.1g023163m|PACid:18138485	100	861	0	0	367	1227	861	1	0	1707
Unigene573_All	orange1.1g014357m|PACid:18092368	99.45	1281	7	0	85	1365	1281	1	0	2484
Unigene574_All	orange1.1g022891m|PACid:18106770	99.77	873	2	0	6	878	1	873	0	1715
Unigene576_All	orange1.1g013060m|PACid:18098601	99.67	1225	4	0	1	1225	129	1353	0	2349
Unigene577_All	orange1.1g010268m|PACid:18111335	99.55	1545	7	0	129	1673	1545	1	0	3007
Unigene578_All	orange1.1g021528m|PACid:18121789	99.57	934	4	0	166	1099	934	1	0	1820
Unigene580_All	orange1.1g007632m|PACid:18122804	99.83	1172	2	0	1	1172	1305	134	0	2307
Unigene581_All	orange1.1g035672m|PACid:18103578	99.38	1294	8	0	106	1399	9	1302	0	2502
Unigene582_All	orange1.1g019011m|PACid:18130649	99.81	1044	2	0	110	1153	1	1044	0	2054
Unigene583_All	orange1.1g015939m|PACid:18091683	100	1196	0	0	79	1274	2	1197	0	2371
Unigene584_All	orange1.1g022365m|PACid:18122097	99.67	897	3	0	97	993	897	1	0	1707
Unigene585_All	orange1.1g012501m|PACid:18120333	99.28	1389	10	0	36	1424	1	1389	0	2674
Unigene586_All	orange1.1g008858m|PACid:18095423	99.73	1497	4	0	1	1497	160	1656	0	2936
Unigene587_All	orange1.1g013165m|PACid:18111562	99.56	902	4	0	652	1553	902	1	0	1756
Unigene588_All	orange1.1g043731m|PACid:18096538	99.9	1018	1	0	1	1018	1018	1	0	1968
Unigene589_All	orange1.1g016156m|PACid:18133647	99.77	870	2	0	248	1117	1	870	0	1709
Unigene590_All	orange1.1g021552m|PACid:18125514	99.79	937	1	1	48	984	1	936	0	1834
Unigene591_All	orange1.1g010362m|PACid:18125914	99.89	887	1	0	1	887	653	1539	0	1750
Unigene592_All	orange1.1g028609m|PACid:18104728	99.54	436	2	0	70	505	2	437	0	848
Unigene593_All	orange1.1g002103m|PACid:18127022	99.14	2914	12	2	172	3085	1	2901	0	5586
Unigene594_All	orange1.1g003105m|PACid:18103994	99.84	609	1	0	367	975	2544	1936	0	1199
Unigene596_All	orange1.1g000589m|PACid:18102318	100	1077	0	0	316	1392	3052	4128	0	2135
Unigene597_All	orange1.1g020376m|PACid:18137679	100	984	0	0	286	1269	1	984	0	1951
Unigene598_All	orange1.1g009486m|PACid:18124200	100	1004	0	0	1	1004	599	1602	0	1990
Unigene599_All	orange1.1g000856m|PACid:18135142	99.65	856	3	0	765	1620	1381	526	0	1673
Unigene600_All	orange1.1g038133m|PACid:18134823	99.65	1439	5	0	615	2053	578	2016	0	2813
Unigene601_All	orange1.1g014877m|PACid:18123175	99.91	1104	1	0	52	1155	1	1104	0	2181
Unigene602_All	orange1.1g011885m|PACid:18121102	100	1428	0	0	394	1821	1	1428	0	2789
Unigene603_All	orange1.1g010013m|PACid:18118430	99.64	1389	5	0	178	1566	1563	175	0	2674
Unigene604_All	orange1.1g022009m|PACid:18112941	99.89	915	1	0	152	1066	1	915	0	1806
Unigene605_All	orange1.1g012061m|PACid:18102780	99.78	928	2	0	341	1268	1	928	0	1824
Unigene606_All	orange1.1g023927m|PACid:18110344	100	828	0	0	381	1208	1	828	0	1641
Unigene607_All	orange1.1g008160m|PACid:18132543	99.81	1050	2	0	1	1050	1050	1	0	2066
Unigene608_All	orange1.1g014696m|PACid:18104234	99.39	653	3	1	1311	1963	612	1263	0	1255
Unigene609_All	orange1.1g016229m|PACid:18112170	100	640	0	0	711	1350	795	156	0	1269
Unigene610_All	orange1.1g018874m|PACid:18122409	100	921	0	0	67	987	1	921	0	1826
Unigene611_All	orange1.1g003738m|PACid:18135433	98.29	234	4	0	1	234	1009	776	7e-121	432
Unigene612_All	orange1.1g022278m|PACid:18103336	99.31	290	2	0	144	433	1	290	9e-159	559
Unigene613_All	orange1.1g005767m|PACid:18101643	99.75	787	2	0	1	787	1251	2037	0	1544
Unigene614_All	orange1.1g014559m|PACid:18137541	99.89	870	1	0	416	1285	1	870	0	1675
Unigene615_All	orange1.1g006938m|PACid:18102353	99.12	683	6	0	1	683	1073	391	0	1306
Unigene618_All	orange1.1g034141m|PACid:18134925	99.68	312	1	0	109	420	1	312	3e-174	611
Unigene619_All	orange1.1g019343m|PACid:18103392	98.84	1038	3	1	231	1268	1029	1	0	1929
Unigene620_All	orange1.1g018319m|PACid:18126995	100	880	0	0	1	880	880	1	0	1744
Unigene621_All	orange1.1g015104m|PACid:18135270	99.71	346	1	0	1	346	897	1242	0	678
Unigene623_All	orange1.1g006933m|PACid:18123787	99.79	1449	3	0	1	1449	1449	1	0	2807
Unigene624_All	orange1.1g001446m|PACid:18128274	99.59	965	4	0	1	965	2264	3228	0	1881
Unigene625_All	orange1.1g000890m|PACid:18091714	99.53	642	1	1	1	642	3075	3714	0	1243
Unigene626_All	orange1.1g001027m|PACid:18129610	99.7	675	2	0	289	963	3555	2881	0	1322
Unigene627_All	orange1.1g018539m|PACid:18106789	99.39	491	3	0	139	629	1	491	0	950
Unigene628_All	orange1.1g018492m|PACid:18112989	100	1068	0	0	153	1220	1	1068	0	2117
Unigene629_All	orange1.1g026138m|PACid:18110040	97.54	732	18	0	56	787	732	1	0	1320
Unigene630_All	orange1.1g046057m|PACid:18112840	100	1097	0	0	1	1097	2036	940	0	2127
Unigene631_All	orange1.1g022820m|PACid:18112211	100	855	0	0	29	883	22	876	0	1695
Unigene633_All	orange1.1g020193m|PACid:18093702	100	764	0	0	19	782	990	227	0	1515
Unigene634_All	orange1.1g032742m|PACid:18116328	100	330	0	0	54	383	1	330	0	654
Unigene635_All	orange1.1g001631m|PACid:18112780	99.92	1289	1	0	120	1408	3129	1841	0	2547
Unigene636_All	orange1.1g011825m|PACid:18107493	99.29	843	6	0	1	843	579	1421	0	1624
Unigene637_All	orange1.1g015807m|PACid:18131815	99.83	1203	2	0	181	1383	1203	1	0	2369
Unigene639_All	orange1.1g002072m|PACid:18103848	99.73	374	1	0	1	374	2546	2919	0	733
Unigene640_All	orange1.1g020992m|PACid:18108085	99.38	485	3	0	1	485	485	1	0	938
Unigene641_All	orange1.1g016521m|PACid:18105321	100	683	0	0	36	718	1	683	0	1354
Unigene642_All	orange1.1g018883m|PACid:18131706	99.2	622	5	0	27	648	1050	429	0	1193
Unigene643_All	orange1.1g036489m|PACid:18117967	100	178	0	0	1	178	1026	1203	1e-96	353
Unigene644_All	orange1.1g003738m|PACid:18135433	99.61	1278	5	0	224	1501	2400	1123	0	2446
Unigene645_All	orange1.1g025029m|PACid:18104091	99.62	780	3	0	194	973	780	1	0	1522
Unigene646_All	orange1.1g015917m|PACid:18126403	99.9	994	1	0	63	1056	994	1	0	1963
Unigene647_All	orange1.1g006340m|PACid:18098025	99.47	1130	2	2	363	1492	1944	819	0	2181
Unigene648_All	orange1.1g031295m|PACid:18128433	98.48	396	6	0	105	500	478	83	0	737
Unigene649_All	orange1.1g018218m|PACid:18128548	99.91	1080	0	1	182	1260	1	1080	0	2125
Unigene650_All	orange1.1g008020m|PACid:18113184	98.2	1114	12	2	1	1114	1562	457	0	2046
Unigene651_All	orange1.1g032503m|PACid:18105680	99.76	420	1	0	151	570	420	1	0	825
Unigene652_All	orange1.1g011178m|PACid:18119383	99.65	1137	4	0	1	1137	340	1476	0	2222
Unigene653_All	orange1.1g015003m|PACid:18112570	99.92	1215	1	0	1	1215	1215	1	0	2359
Unigene654_All	orange1.1g021763m|PACid:18106555	99.62	529	2	0	1	529	317	845	0	1033
Unigene655_All	orange1.1g014247m|PACid:18121559	100	263	0	0	2	264	467	205	2e-147	521
Unigene656_All	orange1.1g024818m|PACid:18102758	99.6	744	3	0	1	744	744	1	0	1451
Unigene657_All	orange1.1g002400m|PACid:18116152	98.84	516	6	0	1	516	516	1	0	975
Unigene658_All	orange1.1g013005m|PACid:18117646	99.77	1282	3	0	1	1282	1339	58	0	2518
Unigene659_All	orange1.1g006421m|PACid:18108268	100	567	0	0	1	567	1372	1938	0	1124
Unigene660_All	orange1.1g013138m|PACid:18111252	99.41	850	5	0	1	850	1183	334	0	1645
Unigene661_All	orange1.1g013628m|PACid:18092383	99.69	976	3	0	1	976	977	2	0	1911
Unigene662_All	orange1.1g032712m|PACid:18137778	100	408	0	0	62	469	1	408	0	809
Unigene663_All	orange1.1g025401m|PACid:18128541	100	762	0	0	109	870	1	762	0	1511
Unigene664_All	orange1.1g031741m|PACid:18137063	100	462	0	0	94	555	1	462	0	916
Unigene665_All	orange1.1g015682m|PACid:18093325	100	1078	0	0	1	1078	1149	72	0	2137
Unigene666_All	orange1.1g019342m|PACid:18115757	99.62	526	2	0	1	526	107	632	0	979
Unigene668_All	orange1.1g025555m|PACid:18091429	97.79	768	5	2	104	871	1	756	0	1392
Unigene669_All	orange1.1g033764m|PACid:18103868	98.05	256	5	0	1	256	256	1	3e-131	468
Unigene670_All	orange1.1g044473m|PACid:18139164	100	665	0	0	1	665	677	1341	0	1318
Unigene671_All	orange1.1g008250m|PACid:18122094	100	171	0	0	307	477	1719	1549	2e-92	339
Unigene672_All	orange1.1g017074m|PACid:18102995	99.7	337	1	0	258	594	1	337	0	660
Unigene673_All	orange1.1g016146m|PACid:18099373	99.66	1185	4	0	95	1279	1	1185	0	2317
Unigene674_All	orange1.1g041401m|PACid:18097183	98.94	188	2	0	155	342	915	728	5e-98	357
Unigene675_All	orange1.1g031140m|PACid:18123583	98.2	388	7	0	1	388	451	64	0	714
Unigene676_All	orange1.1g040257m|PACid:18131821	98.54	1435	19	1	749	2183	2128	3560	0	2690
Unigene677_All	orange1.1g023192m|PACid:18116399	99.77	861	2	0	188	1048	1	861	0	1649
Unigene678_All	orange1.1g016596m|PACid:18119480	99.83	1161	2	0	65	1225	1	1161	0	2286
Unigene679_All	orange1.1g012925m|PACid:18129365	99.31	583	2	1	52	634	2	582	0	1118
Unigene680_All	orange1.1g038810m|PACid:18113223	100	495	0	0	67	561	1	495	0	981
Unigene681_All	orange1.1g035500m|PACid:18125143	99.52	621	3	0	274	894	690	1310	0	1207
Unigene682_All	orange1.1g031885m|PACid:18116133	98.7	462	0	1	378	839	1	456	0	870
Unigene683_All	orange1.1g027705m|PACid:18111108	99.7	663	2	0	31	693	1	663	0	1298
Unigene684_All	orange1.1g012144m|PACid:18095965	99.79	955	2	0	1	955	326	1280	0	1877
Unigene686_All	orange1.1g013236m|PACid:18133242	99.84	1226	2	0	200	1425	119	1344	0	2373
Unigene687_All	orange1.1g046287m|PACid:18093733	100	220	0	0	244	463	315	96	9e-122	436
Unigene688_All	orange1.1g004213m|PACid:18101528	99.57	935	3	1	1	935	1374	2307	0	1814
Unigene689_All	orange1.1g029412m|PACid:18093747	99.43	351	2	0	1	351	351	1	0	680
Unigene690_All	orange1.1g048138m|PACid:18126437	98.54	412	6	0	1	412	138	549	0	769
Unigene691_All	orange1.1g031978m|PACid:18100870	99.76	411	1	0	161	571	1	411	0	765
Unigene692_All	orange1.1g006643m|PACid:18121954	99.35	918	6	0	134	1051	1	918	0	1772
Unigene693_All	orange1.1g017574m|PACid:18093125	99.63	1068	1	1	181	1248	1065	1	0	2081
Unigene694_All	orange1.1g020250m|PACid:18091289	100	958	0	0	1	958	958	1	0	1899
Unigene695_All	orange1.1g038846m|PACid:18095493	99.61	779	3	0	356	1134	1	779	0	1520
Unigene696_All	orange1.1g035720m|PACid:18128960	99.57	469	0	1	108	576	188	654	0	908
Unigene697_All	orange1.1g036912m|PACid:18101027	99.56	688	3	0	2	689	403	1090	0	1340
Unigene698_All	orange1.1g020025m|PACid:18129176	97.99	994	17	1	15	1008	1	991	0	1834
Unigene699_All	orange1.1g026476m|PACid:18106259	100	406	0	0	1	406	406	1	0	805
Unigene701_All	orange1.1g006026m|PACid:18104993	100	407	0	0	691	1097	1995	1589	0	807
Unigene702_All	orange1.1g016300m|PACid:18095967	98.06	206	4	0	282	487	1	206	8e-104	377
Unigene703_All	orange1.1g031532m|PACid:18130609	98.32	477	8	0	75	551	1	477	0	882
Unigene704_All	orange1.1g045334m|PACid:18115446	100	243	0	0	85	327	1	243	2e-135	482
Unigene705_All	orange1.1g005986m|PACid:18105067	99.89	885	1	0	1	885	795	1679	0	1746
Unigene707_All	orange1.1g026815m|PACid:18123274	99.14	699	6	0	44	742	699	1	0	1338
Unigene708_All	orange1.1g032266m|PACid:18094755	99.77	435	1	0	118	552	1	435	0	854
Unigene709_All	orange1.1g005716m|PACid:18132108	99.64	1110	4	0	1	1110	1437	328	0	2169
Unigene710_All	orange1.1g013957m|PACid:18124459	98.74	950	12	0	96	1045	1302	353	0	1788
Unigene711_All	orange1.1g001369m|PACid:18096186	100	210	0	0	1	210	3067	3276	1e-115	416
Unigene712_All	orange1.1g015179m|PACid:18137743	99.92	1239	1	0	97	1335	1	1239	0	2448
Unigene713_All	orange1.1g026274m|PACid:18098573	99.45	726	4	0	178	903	1	726	0	1407
Unigene714_All	orange1.1g028125m|PACid:18120450	99.77	429	1	0	1	429	214	642	0	842
Unigene715_All	orange1.1g039337m|PACid:18123188	98.99	1094	1	2	1	1093	1085	1	0	2081
Unigene716_All	orange1.1g022236m|PACid:18138900	100	903	0	0	69	971	903	1	0	1748
Unigene717_All	orange1.1g012537m|PACid:18113137	99.73	370	1	0	1	370	405	774	0	726
Unigene718_All	orange1.1g023270m|PACid:18137475	100	855	0	0	1239	2093	855	1	0	1695
Unigene719_All	orange1.1g004223m|PACid:18107533	98.64	1324	2	3	1	1324	997	2304	0	2442
Unigene720_All	orange1.1g047490m|PACid:18103953	99.38	969	6	0	125	1093	1	969	0	1873
Unigene722_All	orange1.1g010976m|PACid:18119053	99.64	1126	4	0	1	1126	303	1428	0	2200
Unigene723_All	orange1.1g004388m|PACid:18116374	99.45	544	3	0	1	544	1731	2274	0	1055
Unigene724_All	orange1.1g027003m|PACid:18102641	100	456	0	0	145	600	690	235	0	904
Unigene725_All	orange1.1g032857m|PACid:18091158	99.46	372	2	0	49	420	28	399	0	722
Unigene726_All	orange1.1g017099m|PACid:18111694	100	863	0	0	113	975	1134	272	0	1711
Unigene728_All	orange1.1g011981m|PACid:18106995	99.85	1349	2	0	116	1464	1	1349	0	2658
Unigene729_All	orange1.1g010694m|PACid:18136835	100	333	0	0	65	397	1	333	0	660
Unigene730_All	orange1.1g007518m|PACid:18138494	99.61	1805	5	1	143	1947	1	1803	0	3517
Unigene731_All	orange1.1g012919m|PACid:18106833	99.16	1069	1	1	1	1069	302	1362	0	2054
Unigene732_All	orange1.1g040232m|PACid:18101174	99.83	577	1	0	98	674	1	577	0	1136
Unigene733_All	orange1.1g019988m|PACid:18136399	99.69	981	3	0	1	981	981	1	0	1921
Unigene734_All	orange1.1g025259m|PACid:18112213	99.87	768	1	0	143	910	1	768	0	1515
Unigene735_All	orange1.1g002543m|PACid:18106748	99.61	1794	7	0	350	2143	2733	940	0	3459
Unigene736_All	orange1.1g003920m|PACid:18101363	99.38	648	4	0	1	648	1142	495	0	1253
Unigene737_All	orange1.1g038224m|PACid:18114069	99.73	373	1	0	14	386	373	1	0	731
Unigene738_All	orange1.1g037272m|PACid:18092467	100	984	0	0	215	1198	1	984	0	1742
Unigene739_All	orange1.1g029978m|PACid:18131486	100	555	0	0	113	667	1	555	0	1100
Unigene740_All	orange1.1g020075m|PACid:18113465	100	834	0	0	127	960	834	1	0	1653
Unigene741_All	orange1.1g024154m|PACid:18134803	99.82	559	1	0	1	559	559	1	0	1100
Unigene743_All	orange1.1g040908m|PACid:18113514	99.75	806	2	0	22	827	333	1138	0	1582
Unigene744_All	orange1.1g007398m|PACid:18114231	99.88	827	1	0	1	827	1330	504	0	1631
Unigene745_All	orange1.1g043323m|PACid:18131500	99.5	401	2	0	1	401	401	1	0	779
Unigene746_All	orange1.1g029206m|PACid:18130324	99.24	263	2	0	681	943	1	263	3e-142	505
Unigene747_All	orange1.1g023906m|PACid:18120009	99.59	729	3	0	539	1267	729	1	0	1421
Unigene748_All	orange1.1g002902m|PACid:18136864	99.81	1071	2	0	133	1203	1	1071	0	2107
Unigene749_All	orange1.1g028450m|PACid:18118353	98.38	494	8	0	75	568	1	494	0	916
Unigene750_All	orange1.1g007980m|PACid:18125791	99.37	946	6	0	91	1036	1749	804	0	1828
Unigene751_All	orange1.1g030686m|PACid:18096459	100	518	0	0	103	620	1	518	0	1027
Unigene752_All	orange1.1g026285m|PACid:18092945	99.86	723	1	0	117	839	1	723	0	1425
Unigene753_All	orange1.1g000142m|PACid:18130994	99.46	1292	6	1	33	1324	6177	4887	0	2498
Unigene754_All	orange1.1g015251m|PACid:18126372	99.76	1233	3	0	149	1381	1	1233	0	2420
Unigene755_All	orange1.1g032822m|PACid:18125449	100	209	0	0	215	423	1	209	5e-115	414
Unigene756_All	orange1.1g026007m|PACid:18131133	100	653	0	0	270	922	2	654	0	1294
Unigene757_All	orange1.1g040426m|PACid:18092379	98.63	365	3	1	49	413	1	363	0	678
Unigene758_All	orange1.1g009076m|PACid:18124714	99.88	855	1	0	5	859	680	1534	0	1687
Unigene759_All	orange1.1g017911m|PACid:18125318	100	221	0	0	4	224	875	1095	2e-122	438
Unigene760_All	orange1.1g018965m|PACid:18123557	99.81	1047	2	0	16	1062	1047	1	0	2060
Unigene762_All	orange1.1g001271m|PACid:18102978	100	529	0	0	252	780	3336	2808	0	1049
Unigene763_All	orange1.1g041698m|PACid:18114454	100	92	0	0	1	92	974	1065	4e-45	182
Unigene764_All	orange1.1g006608m|PACid:18099237	99.46	1109	1	1	354	1462	1920	817	0	2151
Unigene765_All	orange1.1g031118m|PACid:18130612	99	498	5	0	71	568	498	1	0	948
Unigene766_All	orange1.1g034109m|PACid:18122080	98.72	312	4	0	337	648	312	1	7e-167	587
Unigene767_All	orange1.1g017082m|PACid:18096354	99.73	733	2	0	337	1069	1	733	0	1437
Unigene768_All	orange1.1g037675m|PACid:18091725	99.12	455	4	0	361	815	1257	803	0	870
Unigene769_All	orange1.1g039604m|PACid:18092024	99.81	1026	2	0	99	1124	1122	97	0	2018
Unigene771_All	orange1.1g048425m|PACid:18113791	99.87	1515	2	0	1	1515	534	2048	0	2987
Unigene772_All	orange1.1g030274m|PACid:18093994	99.59	490	2	0	58	547	1	490	0	955
Unigene773_All	orange1.1g040295m|PACid:18098550	99.05	629	3	1	1	626	629	1	0	1195
Unigene774_All	orange1.1g023108m|PACid:18120506	95.09	713	35	0	88	800	1	713	0	1136
Unigene775_All	orange1.1g030813m|PACid:18125203	97.78	496	11	0	89	584	1	496	0	896
Unigene776_All	orange1.1g018253m|PACid:18107488	99.63	1080	4	0	37	1116	1080	1	0	2109
Unigene777_All	orange1.1g047555m|PACid:18116817	99.73	373	1	0	1	373	373	1	0	690
Unigene778_All	orange1.1g001671m|PACid:18137989	99.55	2447	11	0	614	3060	529	2975	0	4764
Unigene779_All	orange1.1g015835m|PACid:18106125	99.32	588	4	0	152	739	1200	613	0	1134
Unigene780_All	orange1.1g001559m|PACid:18125804	99.77	1288	3	0	83	1370	2293	1006	0	2529
Unigene781_All	orange1.1g029725m|PACid:18107713	99.82	570	1	0	168	737	570	1	0	1122
Unigene782_All	orange1.1g024470m|PACid:18107437	99.48	385	2	0	222	606	210	594	0	747
Unigene783_All	orange1.1g004792m|PACid:18133870	99.65	1151	4	0	336	1486	1	1151	0	2250
Unigene784_All	orange1.1g048552m|PACid:18096185	99.21	630	5	0	42	671	630	1	0	1209
Unigene785_All	orange1.1g016103m|PACid:18135352	99.69	643	2	0	364	1006	1188	546	0	1259
Unigene786_All	orange1.1g018620m|PACid:18137235	100	1062	0	0	7	1068	1062	1	0	2064
Unigene787_All	orange1.1g027242m|PACid:18137590	100	489	0	0	115	603	1	489	0	969
Unigene788_All	orange1.1g012384m|PACid:18106734	99.33	889	6	0	127	1015	1397	509	0	1715
Unigene790_All	orange1.1g000721m|PACid:18111299	99.58	1202	5	0	1	1202	533	1734	0	2343
Unigene791_All	orange1.1g034986m|PACid:18104217	100	234	0	0	187	420	1	234	6e-130	464
Unigene792_All	orange1.1g032682m|PACid:18099183	99.36	157	1	0	1	157	255	411	8e-82	303
Unigene793_All	orange1.1g002561m|PACid:18136064	100	814	0	0	25	838	2210	1397	0	1614
Unigene794_All	orange1.1g020558m|PACid:18104229	99.62	528	1	1	400	927	975	449	0	1023
Unigene795_All	orange1.1g035883m|PACid:18108247	98.47	522	8	0	145	666	157	678	0	971
Unigene796_All	orange1.1g034570m|PACid:18107580	99.28	276	2	0	200	475	276	1	3e-150	531
Unigene797_All	orange1.1g045686m|PACid:18119857	99.8	495	1	0	1	495	2164	2658	0	973
Unigene799_All	orange1.1g013242m|PACid:18119664	99.19	868	7	0	1	868	105	972	0	1665
Unigene800_All	orange1.1g012041m|PACid:18133646	98.78	576	7	0	1	576	844	1419	0	1086
Unigene801_All	orange1.1g021974m|PACid:18097519	99.84	640	1	0	105	744	1	640	0	1261
Unigene802_All	orange1.1g019948m|PACid:18094406	99.7	1002	3	0	495	1496	1	1002	0	1963
Unigene803_All	orange1.1g039138m|PACid:18124743	99.63	534	2	0	386	919	534	1	0	1043
Unigene804_All	orange1.1g033441m|PACid:18098880	100	275	0	0	1	275	275	1	2e-154	545
Unigene805_All	orange1.1g033778m|PACid:18135598	99.71	339	1	0	79	417	339	1	0	664
Unigene806_All	orange1.1g031486m|PACid:18134192	100	476	0	0	1	476	5	480	0	944
Unigene808_All	orange1.1g025610m|PACid:18117976	99.64	549	2	0	1	549	549	1	0	1072
Unigene809_All	orange1.1g020703m|PACid:18105366	99.69	969	3	0	264	1232	969	1	0	1897
Unigene810_All	orange1.1g012921m|PACid:18131392	100	120	0	0	1	120	1243	1362	4e-62	238
Unigene811_All	orange1.1g047545m|PACid:18136455	100	111	0	0	414	524	618	508	1e-56	220
Unigene812_All	orange1.1g030761m|PACid:18125953	98.89	452	5	0	7	458	1	452	0	856
Unigene813_All	orange1.1g011841m|PACid:18115499	100	358	0	0	4	361	1074	1431	0	710
Unigene814_All	orange1.1g034485m|PACid:18096413	100	282	0	0	175	456	282	1	1e-158	559
Unigene815_All	orange1.1g018240m|PACid:18122404	99.45	916	5	0	1	916	916	1	0	1776
Unigene816_All	orange1.1g012756m|PACid:18104595	99.7	663	2	0	1	663	584	1246	0	1298
Unigene817_All	orange1.1g011393m|PACid:18137781	100	656	0	0	318	973	809	1464	0	1300
Unigene818_All	orange1.1g013252m|PACid:18112019	99.86	691	1	0	830	1520	986	296	0	1362
Unigene819_All	orange1.1g021283m|PACid:18126182	98.79	494	6	0	1	494	494	1	0	890
Unigene820_All	orange1.1g015626m|PACid:18136382	100	1119	0	0	64	1182	1	1119	0	2218
Unigene821_All	orange1.1g012864m|PACid:18119394	99.87	743	1	0	1	743	626	1368	0	1465
Unigene822_All	orange1.1g042590m|PACid:18104161	99.49	197	1	0	279	475	2	198	2e-105	383
Unigene823_All	orange1.1g039780m|PACid:18107681	98.09	157	3	0	523	679	2065	1909	8e-77	287
Unigene824_All	orange1.1g020270m|PACid:18107519	99.59	987	4	0	70	1056	1	987	0	1925
Unigene825_All	orange1.1g011510m|PACid:18099540	99.62	1331	0	1	1	1331	130	1455	0	2551
Unigene826_All	orange1.1g044623m|PACid:18123242	99.46	918	5	0	1	918	1253	336	0	1780
Unigene827_All	orange1.1g019163m|PACid:18092314	99.57	700	3	0	1	700	944	245	0	1364
Unigene828_All	orange1.1g013882m|PACid:18116871	99.28	416	3	0	1	416	551	966	0	801
Unigene829_All	orange1.1g001521m|PACid:18116179	99.08	541	5	0	1	541	2646	3186	0	1033
Unigene830_All	orange1.1g028657m|PACid:18098609	99.84	621	1	0	111	731	1	621	0	1223
Unigene831_All	orange1.1g045218m|PACid:18132696	98.36	1222	13	2	15	1236	1	1215	0	2258
Unigene832_All	orange1.1g002920m|PACid:18100280	99.03	1652	5	1	1	1652	958	2598	0	3041
Unigene833_All	orange1.1g030924m|PACid:18131550	100	344	0	0	389	732	167	510	0	682
Unigene834_All	orange1.1g003638m|PACid:18131395	99.71	1048	3	0	331	1378	2421	1374	0	2054
Unigene835_All	orange1.1g012341m|PACid:18098393	99.79	1398	3	0	229	1626	1	1398	0	2748
Unigene836_All	orange1.1g025639m|PACid:18102745	100	558	0	0	191	748	1	558	0	1106
Unigene837_All	orange1.1g000484m|PACid:18131344	100	238	0	0	251	488	4395	4158	2e-132	472
Unigene838_All	orange1.1g008052m|PACid:18120857	99.86	1385	2	0	1	1385	218	1602	0	2730
Unigene839_All	orange1.1g018867m|PACid:18135271	99.59	975	4	0	174	1148	1	975	0	1901
Unigene840_All	orange1.1g023059m|PACid:18104657	100	554	0	0	1	554	554	1	0	1098
Unigene841_All	orange1.1g017926m|PACid:18137861	99.33	890	6	0	1	890	890	1	0	1717
Unigene842_All	orange1.1g030884m|PACid:18099671	98.46	521	0	1	164	684	1	513	0	975
Unigene843_All	orange1.1g030004m|PACid:18127708	99.56	457	2	0	1	457	490	34	0	890
Unigene844_All	orange1.1g030948m|PACid:18125387	99.74	389	1	0	1	389	119	507	0	763
Unigene845_All	orange1.1g019539m|PACid:18115535	99.8	1020	2	0	169	1188	1020	1	0	2006
Unigene846_All	orange1.1g025802m|PACid:18109612	100	253	0	0	192	444	747	495	2e-141	502
Unigene847_All	orange1.1g011942m|PACid:18133492	100	228	0	0	182	409	1425	1198	1e-126	452
Unigene848_All	orange1.1g006415m|PACid:18133618	100	408	0	0	82	489	1941	1534	0	809
Unigene849_All	orange1.1g000752m|PACid:18096326	99.84	642	1	0	389	1030	202	843	0	1223
Unigene850_All	orange1.1g002523m|PACid:18117939	99.5	605	3	0	1	605	605	1	0	1176
Unigene851_All	orange1.1g031278m|PACid:18122775	99.18	489	4	0	283	771	1	489	0	938
Unigene852_All	orange1.1g048223m|PACid:18105663	100	78	0	0	451	528	1	78	6e-37	155
Unigene853_All	orange1.1g007481m|PACid:18092623	100	719	0	0	1	719	803	1521	0	1425
Unigene854_All	orange1.1g029959m|PACid:18115035	99.48	382	2	0	52	433	558	177	0	741
Unigene855_All	orange1.1g012756m|PACid:18104595	100	431	0	0	363	793	155	585	0	854
Unigene856_All	orange1.1g022017m|PACid:18138970	99.78	915	2	0	51	965	1	915	0	1798
Unigene857_All	orange1.1g012480m|PACid:18103529	100	791	0	0	1	791	599	1389	0	1568
Unigene858_All	orange1.1g043696m|PACid:18091345	99.17	1575	4	1	60	1634	1566	1	0	3027
Unigene860_All	orange1.1g009095m|PACid:18106911	99.79	475	1	0	32	506	669	195	0	934
Unigene861_All	orange1.1g031319m|PACid:18091820	100	486	0	0	413	898	486	1	0	963
Unigene862_All	orange1.1g015172m|PACid:18130467	99.78	450	1	0	302	751	1239	790	0	884
Unigene863_All	orange1.1g012854m|PACid:18129373	99.49	975	5	0	1	975	1040	66	0	1893
Unigene864_All	orange1.1g017440m|PACid:18101529	99.85	689	1	0	1	689	981	293	0	1316
Unigene866_All	orange1.1g009723m|PACid:18107209	99.03	1137	11	0	1	1137	448	1584	0	2167
Unigene867_All	orange1.1g027746m|PACid:18098216	100	510	0	0	145	654	660	151	0	1011
Unigene868_All	orange1.1g006225m|PACid:18100809	100	252	0	0	1	252	1717	1968	1e-140	500
Unigene869_All	orange1.1g022411m|PACid:18115941	99.67	896	1	1	182	1077	1	894	0	1746
Unigene870_All	orange1.1g034410m|PACid:18091329	99.62	265	1	0	104	368	288	24	4e-146	517
Unigene871_All	orange1.1g009076m|PACid:18124714	100	505	0	0	157	661	60	564	0	900
Unigene872_All	orange1.1g006764m|PACid:18114252	99.69	1297	4	0	214	1510	1899	603	0	2539
Unigene873_All	orange1.1g008055m|PACid:18115829	98.38	371	6	0	2	372	371	1	0	688
Unigene874_All	orange1.1g028811m|PACid:18125663	99.18	612	4	1	51	661	1	612	0	1166
Unigene875_All	orange1.1g023746m|PACid:18135671	99.78	449	1	0	60	508	1	449	0	882
Unigene876_All	orange1.1g011689m|PACid:18129719	99.27	961	1	1	1	961	486	1440	0	1852
Unigene877_All	orange1.1g047597m|PACid:18117639	99.93	1398	0	1	414	1811	338	1734	0	2755
Unigene878_All	orange1.1g002290m|PACid:18105283	99.75	1204	3	0	357	1560	187	1390	0	2363
Unigene879_All	orange1.1g002974m|PACid:18133878	99.6	1483	6	0	38	1520	1	1483	0	2851
Unigene880_All	orange1.1g032229m|PACid:18125851	100	361	0	0	110	470	1	361	0	716
Unigene883_All	orange1.1g017582m|PACid:18123008	99.64	1110	4	0	57	1166	1	1110	0	2068
Unigene884_All	orange1.1g037470m|PACid:18117297	100	837	0	0	294	1130	1338	502	0	1659
Unigene885_All	orange1.1g021432m|PACid:18113502	99.47	937	5	0	126	1062	939	3	0	1818
Unigene886_All	orange1.1g032887m|PACid:18106838	99.24	396	3	0	282	677	396	1	0	761
Unigene887_All	orange1.1g043493m|PACid:18092756	99.35	765	5	0	161	925	1	765	0	1477
Unigene888_All	orange1.1g045554m|PACid:18116455	96.24	985	12	3	61	1033	1	972	0	1679
Unigene889_All	orange1.1g042151m|PACid:18111958	96.36	55	2	0	201	255	19	73	2e-18	93.7
Unigene890_All	orange1.1g014615m|PACid:18118096	98.89	808	3	1	262	1069	1266	465	0	1532
Unigene891_All	orange1.1g004587m|PACid:18136903	99.94	1546	1	0	183	1728	2232	687	0	3015
Unigene892_All	orange1.1g024776m|PACid:18121996	99.35	775	5	0	39	813	789	15	0	1497
Unigene893_All	orange1.1g042546m|PACid:18094122	99.6	251	1	0	1	251	1766	2016	6e-138	490
Unigene894_All	orange1.1g035243m|PACid:18117580	100	210	0	0	235	444	1	210	1e-115	416
Unigene895_All	orange1.1g036294m|PACid:18124248	99.4	671	4	0	1	671	1828	2498	0	1298
Unigene897_All	orange1.1g028737m|PACid:18108480	100	600	0	0	1	600	600	1	0	1189
Unigene898_All	orange1.1g000571m|PACid:18138200	99.69	1626	5	0	1	1626	623	2248	0	3184
Unigene899_All	orange1.1g005257m|PACid:18114437	99.91	1158	1	0	1	1158	870	2027	0	2288
Unigene900_All	orange1.1g011847m|PACid:18098826	100	477	0	0	1	477	915	1391	0	946
Unigene902_All	orange1.1g046132m|PACid:18127585	99.83	586	0	1	357	942	502	1086	0	1146
Unigene903_All	orange1.1g033513m|PACid:18099600	99.72	354	1	0	191	544	354	1	0	694
Unigene904_All	orange1.1g013191m|PACid:18117224	98.91	918	2	1	78	995	1	910	0	1746
Unigene905_All	orange1.1g041641m|PACid:18104792	100	732	0	0	44	775	732	1	0	1451
Unigene906_All	orange1.1g000702m|PACid:18113926	99.81	1064	2	0	1	1064	2969	4032	0	2046
Unigene907_All	orange1.1g043614m|PACid:18121586	100	228	0	0	1	228	228	1	3e-126	452
Unigene908_All	orange1.1g042267m|PACid:18126564	99.67	299	1	0	178	476	324	26	9e-154	543
Unigene909_All	orange1.1g048744m|PACid:18102526	99.75	402	1	0	529	930	888	487	0	747
Unigene910_All	orange1.1g034774m|PACid:18124911	99.22	255	2	0	294	548	255	1	9e-138	490
Unigene911_All	orange1.1g016910m|PACid:18134543	100	42	0	0	8	49	46	5	3e-15	83.8
Unigene912_All	orange1.1g020340m|PACid:18117435	99.26	544	4	0	1	544	679	136	0	1047
Unigene913_All	orange1.1g018324m|PACid:18126173	99.54	1077	5	0	384	1460	1077	1	0	2095
Unigene914_All	orange1.1g012781m|PACid:18134505	99.6	755	3	0	1	755	755	1	0	1473
Unigene915_All	orange1.1g012570m|PACid:18119988	99.84	616	1	0	1	616	1064	449	0	1213
Unigene916_All	orange1.1g018476m|PACid:18120366	99.68	316	1	0	1	316	753	1068	1e-176	618
Unigene917_All	orange1.1g041379m|PACid:18100747	95.26	190	9	0	294	483	69	258	2e-82	305
Unigene918_All	orange1.1g023806m|PACid:18131894	99.55	440	2	0	13	452	440	1	0	856
Unigene919_All	orange1.1g001018m|PACid:18131111	99.88	819	1	0	1	819	1571	753	0	1616
Unigene920_All	orange1.1g035879m|PACid:18103164	99.01	404	4	0	1	404	404	1	0	769
Unigene922_All	orange1.1g030482m|PACid:18129562	99.06	531	5	0	240	770	1	531	0	965
Unigene923_All	orange1.1g046747m|PACid:18116497	100	279	0	0	39	317	279	1	7e-157	553
Unigene924_All	orange1.1g045616m|PACid:18118973	100	383	0	0	1	383	492	110	0	759
Unigene925_All	orange1.1g006467m|PACid:18127998	99.68	629	2	0	1	629	248	876	0	1231
Unigene926_All	orange1.1g032632m|PACid:18110899	96.86	414	6	1	288	694	1	414	0	704
Unigene927_All	orange1.1g018501m|PACid:18103646	99.26	674	5	0	1	674	1068	395	0	1296
Unigene928_All	orange1.1g001001m|PACid:18130903	99.81	1062	2	0	307	1368	3582	2521	0	2089
Unigene929_All	orange1.1g040704m|PACid:18095870	99.1	556	5	0	5	560	486	1041	0	1063
Unigene930_All	orange1.1g011480m|PACid:18101780	99.65	564	2	0	1	564	669	1232	0	1102
Unigene932_All	orange1.1g001927m|PACid:18108370	98.52	1347	9	1	223	1569	2988	1653	0	2524
Unigene933_All	orange1.1g026925m|PACid:18107205	99.41	681	4	0	229	909	681	1	0	1318
Unigene934_All	orange1.1g031385m|PACid:18136030	99.79	483	1	0	223	705	483	1	0	950
Unigene935_All	orange1.1g025152m|PACid:18119314	100	400	0	0	390	789	1	400	0	793
Unigene936_All	orange1.1g028064m|PACid:18110498	99.47	380	2	0	1	380	380	1	0	737
Unigene937_All	orange1.1g028148m|PACid:18127198	99.58	237	1	0	297	533	170	406	2e-129	462
Unigene938_All	orange1.1g007905m|PACid:18114461	99.73	376	1	0	1	376	376	1	0	737
Unigene939_All	orange1.1g000923m|PACid:18092772	99.8	505	1	0	191	695	3669	3165	0	993
Unigene940_All	orange1.1g008048m|PACid:18124199	100	318	0	0	202	519	1	318	3e-180	630
Unigene941_All	orange1.1g027956m|PACid:18099750	99.65	578	2	0	1	578	578	1	0	1130
Unigene942_All	orange1.1g038170m|PACid:18119286	100	214	0	0	239	452	1	214	3e-118	424
Unigene943_All	orange1.1g028159m|PACid:18131993	99.84	639	0	1	15	652	1	639	0	1209
Unigene944_All	orange1.1g041172m|PACid:18116960	96.25	427	15	1	92	518	1	426	0	733
Unigene945_All	orange1.1g042742m|PACid:18132170	99.72	1406	4	0	401	1806	2505	1100	0	2755
Unigene946_All	orange1.1g035000m|PACid:18123924	100	231	0	0	161	391	1	231	3e-128	458
Unigene947_All	orange1.1g018783m|PACid:18115265	99.76	840	2	0	215	1054	1053	214	0	1649
Unigene948_All	orange1.1g010497m|PACid:18099568	100	1514	0	0	56	1569	17	1530	0	3001
Unigene949_All	orange1.1g040681m|PACid:18102785	98.38	247	4	0	167	413	1627	1381	2e-128	458
Unigene951_All	orange1.1g006257m|PACid:18139290	99.77	877	2	0	285	1161	1962	1086	0	1723
Unigene952_All	orange1.1g039357m|PACid:18127595	100	270	0	0	331	600	1	270	2e-151	535
Unigene953_All	orange1.1g002970m|PACid:18114316	100	404	0	0	736	1139	2589	2186	0	801
Unigene954_All	orange1.1g029116m|PACid:18134332	100	516	0	0	31	546	600	85	0	1023
Unigene955_All	orange1.1g005474m|PACid:18112419	99.77	869	2	0	1	869	206	1074	0	1707
Unigene956_All	orange1.1g011877m|PACid:18112218	100	1428	0	0	67	1494	1	1428	0	2831
Unigene957_All	orange1.1g034893m|PACid:18124383	99.18	243	2	0	266	508	243	1	1e-130	466
Unigene958_All	orange1.1g047538m|PACid:18127480	99.55	882	4	0	70	951	882	1	0	1717
Unigene959_All	orange1.1g013049m|PACid:18136134	100	511	0	0	1	511	843	1353	0	1013
Unigene960_All	orange1.1g014752m|PACid:18106032	100	541	0	0	196	736	1260	720	0	1072
Unigene961_All	orange1.1g009296m|PACid:18105125	99.52	1043	4	1	1	1043	576	1617	0	2020
Unigene962_All	orange1.1g036685m|PACid:18091654	99.74	386	1	0	1	386	350	735	0	757
Unigene963_All	orange1.1g013346m|PACid:18119790	99.55	882	4	0	127	1008	457	1338	0	1717
Unigene964_All	orange1.1g016602m|PACid:18115007	96.13	439	14	1	1	439	436	1	0	731
Unigene965_All	orange1.1g007572m|PACid:18112598	99.71	1739	5	0	1	1739	56	1794	0	3408
Unigene966_All	orange1.1g041342m|PACid:18131992	100	264	0	0	92	355	1	264	6e-148	523
Unigene967_All	orange1.1g005756m|PACid:18131004	100	577	0	0	80	656	2040	1464	0	1144
Unigene968_All	orange1.1g007113m|PACid:18127686	99.59	968	4	0	6	973	1	968	0	1887
Unigene969_All	orange1.1g016946m|PACid:18110006	98.85	260	3	0	1	260	91	350	2e-138	492
Unigene970_All	orange1.1g024338m|PACid:18102203	99.75	406	1	0	183	588	810	405	0	797
Unigene971_All	orange1.1g013514m|PACid:18101000	99.75	799	2	0	1	799	1171	373	0	1568
Unigene972_All	orange1.1g041160m|PACid:18116936	99.81	522	1	0	1	522	522	1	0	1027
Unigene973_All	orange1.1g002814m|PACid:18137779	100	1125	0	0	1	1125	1510	2634	0	2230
Unigene974_All	orange1.1g037299m|PACid:18109781	99.88	862	1	0	1	862	2656	1795	0	1701
Unigene975_All	orange1.1g001542m|PACid:18138201	99.51	611	3	0	1	611	2440	3050	0	1187
Unigene976_All	orange1.1g008467m|PACid:18125149	99.67	917	3	0	1	917	917	1	0	1717
Unigene977_All	orange1.1g000378m|PACid:18124678	99.33	594	4	0	1	594	594	1	0	1146
Unigene978_All	orange1.1g021106m|PACid:18107906	100	90	0	0	1	90	865	954	3e-44	178
Unigene979_All	orange1.1g016670m|PACid:18093298	100	29	0	0	979	1007	329	301	2e-07	58
Unigene980_All	orange1.1g034160m|PACid:18137762	98.01	301	0	1	157	457	295	1	3e-156	551
Unigene981_All	orange1.1g020274m|PACid:18135267	99.8	981	2	0	1	981	981	1	0	1929
Unigene982_All	orange1.1g003920m|PACid:18101363	98.37	369	6	0	301	669	86	454	0	684
Unigene984_All	orange1.1g007806m|PACid:18101207	99.85	649	1	0	24	672	231	879	0	1279
Unigene985_All	orange1.1g034994m|PACid:18118706	98.72	234	3	0	137	370	1	234	8e-123	440
Unigene986_All	orange1.1g001050m|PACid:18098268	99.77	861	0	1	311	1171	3522	2664	0	1685
Unigene987_All	orange1.1g027131m|PACid:18116673	99.63	547	2	0	48	594	138	684	0	1068
Unigene988_All	orange1.1g026826m|PACid:18105134	99.71	699	2	0	88	786	1	699	0	1370
Unigene989_All	orange1.1g014345m|PACid:18101398	99.46	556	3	0	1	556	726	1281	0	1078
Unigene990_All	orange1.1g045029m|PACid:18106781	100	695	0	0	1	695	1247	553	0	1378
Unigene991_All	orange1.1g025155m|PACid:18121796	99.37	473	3	0	173	645	774	302	0	914
Unigene992_All	orange1.1g042224m|PACid:18100729	99.56	910	4	0	1	910	2556	3465	0	1772
Unigene993_All	orange1.1g014716m|PACid:18118454	99.36	629	4	0	1	629	693	65	0	1215
Unigene994_All	orange1.1g047999m|PACid:18110901	98.61	1004	3	2	1	1004	763	1755	0	1881
Unigene995_All	orange1.1g027765m|PACid:18091501	99.52	420	2	0	16	435	660	241	0	817
Unigene996_All	orange1.1g008055m|PACid:18115829	99.2	877	7	0	1	877	319	1195	0	1683
Unigene997_All	orange1.1g015568m|PACid:18092776	98.71	854	4	2	1	854	369	1215	0	1600
Unigene998_All	orange1.1g038371m|PACid:18095738	99.41	683	3	1	699	1380	1	683	0	1314
Unigene999_All	orange1.1g041275m|PACid:18114020	100	515	0	0	138	652	2	516	0	1021
Unigene1000_All	orange1.1g034024m|PACid:18091887	100	90	0	0	326	415	321	232	3e-44	178
Unigene1001_All	orange1.1g041601m|PACid:18139650	99.37	957	6	0	6	962	1532	576	0	1850
Unigene1002_All	orange1.1g039518m|PACid:18099200	99.82	1098	2	0	1	1098	757	1854	0	2161
Unigene1003_All	orange1.1g006160m|PACid:18123090	98.73	1102	7	1	1	1102	145	1239	0	2077
Unigene1004_All	orange1.1g022876m|PACid:18112865	99.87	792	1	0	1	792	82	873	0	1562
Unigene1005_All	orange1.1g036786m|PACid:18122265	100	452	0	0	479	930	452	1	0	896
Unigene1006_All	orange1.1g006503m|PACid:18098927	99.4	497	3	0	512	1008	1932	1436	0	961
Unigene1007_All	orange1.1g022663m|PACid:18113934	99.84	639	1	0	13	651	1	639	0	1259
Unigene1008_All	orange1.1g016903m|PACid:18093772	99.47	1125	6	0	3	1127	1125	1	0	2183
Unigene1009_All	orange1.1g004054m|PACid:18108327	99.49	1380	7	0	3	1382	478	1857	0	2680
Unigene1010_All	orange1.1g005970m|PACid:18099916	99.43	1046	5	1	1	1046	842	1886	0	2018
Unigene1011_All	orange1.1g031582m|PACid:18108014	100	474	0	0	35	508	1	474	0	940
Unigene1012_All	orange1.1g019721m|PACid:18102960	99.9	982	1	0	36	1017	1	982	0	1939
Unigene1013_All	orange1.1g036465m|PACid:18118003	100	716	0	0	14	729	776	61	0	1419
Unigene1015_All	orange1.1g035385m|PACid:18094189	100	153	0	0	282	434	153	1	1e-81	303
Unigene1016_All	orange1.1g007203m|PACid:18099535	99.75	400	1	0	255	654	1842	1443	0	785
Unigene1017_All	orange1.1g006691m|PACid:18106005	99.73	1129	3	0	322	1450	1	1129	0	2214
Unigene1018_All	orange1.1g022308m|PACid:18108222	99.87	781	1	0	1	781	893	113	0	1540
Unigene1019_All	orange1.1g010924m|PACid:18135293	99.62	1049	4	0	1	1049	446	1494	0	2048
Unigene1020_All	orange1.1g017736m|PACid:18127558	99.1	1110	1	1	396	1505	1101	1	0	2087
Unigene1021_All	orange1.1g013690m|PACid:18126908	100	1008	0	0	1	1008	273	1280	0	1998
Unigene1022_All	orange1.1g029932m|PACid:18136488	100	518	0	0	544	1061	558	41	0	1027
Unigene1023_All	orange1.1g018395m|PACid:18097210	99.45	543	3	0	1	543	871	329	0	1053
Unigene1024_All	orange1.1g004552m|PACid:18137493	99.82	2238	4	0	307	2544	2238	1	0	4405
Unigene1025_All	orange1.1g029497m|PACid:18105657	100	384	0	0	1	384	384	1	0	660
Unigene1026_All	orange1.1g022112m|PACid:18120472	99.89	909	1	0	74	982	909	1	0	1794
Unigene1027_All	orange1.1g030575m|PACid:18130615	100	528	0	0	16	543	528	1	0	1047
Unigene1028_All	orange1.1g020607m|PACid:18118200	100	619	0	0	196	814	927	309	0	1227
Unigene1029_All	orange1.1g000923m|PACid:18092772	99.79	943	2	0	1	943	2775	1833	0	1853
Unigene1030_All	orange1.1g014081m|PACid:18133750	100	799	0	0	63	861	1296	498	0	1584
Unigene1031_All	orange1.1g017227m|PACid:18133815	99.8	985	2	0	1	985	985	1	0	1937
Unigene1032_All	orange1.1g032447m|PACid:18132968	100	361	0	0	45	405	2	362	0	716
Unigene1033_All	orange1.1g018940m|PACid:18106449	99.71	1036	3	0	1	1036	1036	1	0	2030
Unigene1034_All	orange1.1g008903m|PACid:18111976	99.54	1077	5	0	1	1077	152	1228	0	1947
Unigene1035_All	orange1.1g038271m|PACid:18106333	99.79	469	1	0	202	670	477	9	0	922
Unigene1036_All	orange1.1g001517m|PACid:18115577	99.81	520	1	0	1	520	3163	2644	0	1023
Unigene1037_All	orange1.1g037641m|PACid:18121890	99.56	451	2	0	611	1061	42	492	0	837
Unigene1038_All	orange1.1g047827m|PACid:18091996	99.68	315	1	0	322	636	315	1	7e-176	617
Unigene1039_All	orange1.1g009299m|PACid:18096380	100	503	0	0	14	516	408	910	0	997
Unigene1040_All	orange1.1g005048m|PACid:18138537	99.92	1229	1	0	1	1229	923	2151	0	2428
Unigene1041_All	orange1.1g041271m|PACid:18129857	95.28	106	5	0	1	106	251	356	1e-41	170
Unigene1042_All	orange1.1g003531m|PACid:18100381	100	116	0	0	365	480	2439	2324	1e-59	230
Unigene1043_All	orange1.1g012203m|PACid:18101108	100	268	0	0	1	268	268	1	3e-150	531
Unigene1044_All	orange1.1g011007m|PACid:18121755	99.53	1490	7	0	8	1497	2	1491	0	2898
Unigene1045_All	orange1.1g044254m|PACid:18097182	98.2	943	10	1	72	1014	1	936	0	1709
Unigene1046_All	orange1.1g030780m|PACid:18118959	100	516	0	0	53	568	516	1	0	1023
Unigene1047_All	orange1.1g015565m|PACid:18113819	98.14	1075	16	1	185	1255	1215	141	0	1996
Unigene1048_All	orange1.1g005689m|PACid:18124481	99.26	544	4	0	1	544	1117	1660	0	1047
Unigene1049_All	orange1.1g005221m|PACid:18116839	99.01	1815	6	2	404	2218	2127	325	0	3459
Unigene1050_All	orange1.1g000538m|PACid:18131284	100	123	0	0	1	123	4186	4308	6e-64	244
Unigene1051_All	orange1.1g003089m|PACid:18113466	99.13	2300	6	2	1	2287	252	2550	0	4367
Unigene1052_All	orange1.1g024534m|PACid:18111550	98.79	248	3	0	236	483	10	257	3e-131	468
Unigene1053_All	orange1.1g027051m|PACid:18135349	100	513	0	0	902	1414	669	157	0	928
Unigene1054_All	orange1.1g016155m|PACid:18107015	99.25	533	4	0	1	533	301	833	0	1025
Unigene1055_All	orange1.1g001745m|PACid:18123841	98.81	1845	8	1	349	2193	3057	1227	0	3501
Unigene1056_All	orange1.1g048189m|PACid:18095016	96.47	765	21	1	2	766	759	1	0	1304
Unigene1057_All	orange1.1g020109m|PACid:18127629	99.41	852	5	0	261	1112	996	145	0	1649
Unigene1058_All	orange1.1g006947m|PACid:18121122	100	531	0	0	1	531	531	1	0	1053
Unigene1059_All	orange1.1g040741m|PACid:18124784	100	596	0	0	41	636	1	596	0	1181
Unigene1060_All	orange1.1g029573m|PACid:18094405	98.95	474	5	0	345	818	474	1	0	900
Unigene1061_All	orange1.1g000946m|PACid:18100657	99.38	965	0	1	1	965	1579	2537	0	1867
Unigene1063_All	orange1.1g020543m|PACid:18118826	99.81	529	1	0	1	529	450	978	0	1041
Unigene1064_All	orange1.1g018851m|PACid:18134487	99.81	1050	1	1	660	1708	1050	1	0	2058
Unigene1065_All	orange1.1g028987m|PACid:18103866	99.34	603	4	0	30	632	603	1	0	1164
Unigene1066_All	orange1.1g046899m|PACid:18133089	99.59	728	2	1	50	777	1122	396	0	1411
Unigene1067_All	orange1.1g029745m|PACid:18117665	99.77	436	1	0	37	472	1	436	0	856
Unigene1068_All	orange1.1g002215m|PACid:18131951	98.99	696	7	0	1	696	1982	2677	0	1324
Unigene1069_All	orange1.1g013121m|PACid:18107527	99.85	1350	2	0	33	1382	1	1350	0	2660
Unigene1070_All	orange1.1g019461m|PACid:18103743	99.22	1029	2	2	153	1181	1	1023	0	1968
Unigene1071_All	orange1.1g020174m|PACid:18094676	99.86	733	1	0	2	734	973	241	0	1445
Unigene1072_All	orange1.1g001521m|PACid:18116179	99.83	584	1	0	1	584	2507	1924	0	1150
Unigene1073_All	orange1.1g025711m|PACid:18135320	98.94	567	6	0	122	688	750	184	0	1076
Unigene1075_All	orange1.1g016352m|PACid:18134690	100	746	0	0	84	829	1176	431	0	1479
Unigene1076_All	orange1.1g006566m|PACid:18097613	100	497	0	0	1	497	265	761	0	985
Unigene1077_All	orange1.1g037731m|PACid:18126021	99.69	321	1	0	360	680	1	321	2e-179	628
Unigene1078_All	orange1.1g013208m|PACid:18092291	100	1344	0	0	336	1679	1344	1	0	2664
Unigene1079_All	orange1.1g021219m|PACid:18097641	99.58	707	3	0	479	1185	62	768	0	1378
Unigene1081_All	orange1.1g005093m|PACid:18117625	99.78	1357	3	0	1	1357	792	2148	0	2666
Unigene1082_All	orange1.1g013504m|PACid:18113981	99.82	1107	2	0	1	1107	1132	26	0	2137
Unigene1083_All	orange1.1g017144m|PACid:18096428	100	956	0	0	1	956	956	1	0	1853
Unigene1084_All	orange1.1g040252m|PACid:18103389	99.38	642	4	0	191	832	642	1	0	1241
Unigene1085_All	orange1.1g014165m|PACid:18118618	99.32	734	5	0	5	738	734	1	0	1415
Unigene1086_All	orange1.1g002202m|PACid:18109323	100	443	0	0	52	494	2865	2423	0	878
Unigene1087_All	orange1.1g045707m|PACid:18135733	99.88	809	1	0	200	1008	1	809	0	1596
Unigene1088_All	orange1.1g006541m|PACid:18127189	99.43	1046	6	0	24	1069	1926	881	0	2026
Unigene1089_All	orange1.1g025949m|PACid:18102389	100	524	0	0	53	576	738	215	0	1039
Unigene1091_All	orange1.1g014403m|PACid:18121549	99.39	661	4	0	1	661	226	886	0	1279
Unigene1092_All	orange1.1g044593m|PACid:18122696	99.31	867	6	0	274	1140	1	867	0	1671
Unigene1093_All	orange1.1g023401m|PACid:18098955	99.16	833	7	0	1	833	833	1	0	1596
Unigene1094_All	orange1.1g006214m|PACid:18134240	99.66	1165	4	0	127	1291	106	1270	0	2278
Unigene1095_All	orange1.1g015140m|PACid:18131468	99.83	587	1	0	1	587	587	1	0	1156
Unigene1096_All	orange1.1g008873m|PACid:18115551	99.53	212	1	0	1	212	1442	1653	1e-114	412
Unigene1097_All	orange1.1g015294m|PACid:18129454	99.54	647	3	0	192	838	1195	549	0	1213
Unigene1098_All	orange1.1g038762m|PACid:18128023	99.75	795	2	0	212	1006	10	804	0	1560
Unigene1099_All	orange1.1g022510m|PACid:18113538	99.8	491	1	0	150	640	891	401	0	965
Unigene1100_All	orange1.1g019254m|PACid:18099515	99.81	1035	2	0	291	1325	1	1035	0	1935
Unigene1101_All	orange1.1g039186m|PACid:18108159	99.73	738	2	0	293	1030	1002	265	0	1447
Unigene1102_All	orange1.1g002508m|PACid:18134233	100	337	0	0	524	860	1657	1993	0	668
Unigene1103_All	orange1.1g011944m|PACid:18117943	99.44	1425	7	1	908	2331	1425	1	0	2712
Unigene1104_All	orange1.1g022153m|PACid:18099762	99.64	560	2	0	329	888	909	350	0	1094
Unigene1106_All	orange1.1g033599m|PACid:18121132	99.71	348	1	0	133	480	348	1	0	682
Unigene1107_All	orange1.1g018942m|PACid:18132510	99.28	559	4	0	238	796	1047	489	0	1076
Unigene1108_All	orange1.1g014258m|PACid:18092366	99.68	937	3	0	20	956	1287	351	0	1834
Unigene1109_All	orange1.1g029453m|PACid:18109515	98.06	155	3	0	1	155	428	582	8e-76	283
Unigene1110_All	orange1.1g007811m|PACid:18138338	99.82	541	1	0	281	821	1230	1770	0	1065
Unigene1111_All	orange1.1g017607m|PACid:18105084	100	661	0	0	206	866	1110	450	0	1310
Unigene1112_All	orange1.1g014019m|PACid:18108270	98.17	328	5	1	681	1007	1	328	4e-169	595
Unigene1113_All	orange1.1g026536m|PACid:18091666	100	714	0	0	215	928	714	1	0	1415
Unigene1114_All	orange1.1g005328m|PACid:18132484	99.25	1464	11	0	1	1464	646	2109	0	2815
Unigene1115_All	orange1.1g022664m|PACid:18115731	99.77	885	2	0	308	1192	1	885	0	1739
Unigene1116_All	orange1.1g029215m|PACid:18092459	99.83	594	1	0	70	663	594	1	0	1170
Unigene1117_All	orange1.1g013985m|PACid:18124821	99.9	960	1	0	1	960	960	1	0	1705
Unigene1118_All	orange1.1g040554m|PACid:18122416	97.04	371	11	0	816	1186	1289	919	0	648
Unigene1119_All	orange1.1g017186m|PACid:18106565	99.6	999	4	0	1	999	999	1	0	1949
Unigene1120_All	orange1.1g016171m|PACid:18107915	99.87	793	1	0	57	849	1	793	0	1564
Unigene1121_All	orange1.1g014151m|PACid:18105486	99.8	1018	2	0	221	1238	1293	276	0	2002
Unigene1122_All	orange1.1g021746m|PACid:18094723	99.74	390	1	0	1	390	538	927	0	765
Unigene1123_All	orange1.1g033094m|PACid:18135849	100	347	0	0	214	560	384	38	0	688
Unigene1124_All	orange1.1g028145m|PACid:18091853	99.28	558	4	0	311	868	642	85	0	1074
Unigene1125_All	orange1.1g032538m|PACid:18138084	99.76	417	1	0	185	601	1	417	0	819
Unigene1126_All	orange1.1g008132m|PACid:18100223	99.68	1235	4	0	361	1595	1	1235	0	2416
Unigene1127_All	orange1.1g011392m|PACid:18097926	99.26	1088	8	0	265	1352	1464	377	0	2093
Unigene1128_All	orange1.1g005610m|PACid:18126803	99.62	1066	1	1	1	1066	1005	2067	0	2077
Unigene1129_All	orange1.1g026499m|PACid:18115851	99.86	714	1	0	268	981	1	714	0	1407
Unigene1130_All	orange1.1g024608m|PACid:18096285	100	469	0	0	1	469	330	798	0	930
Unigene1131_All	orange1.1g040711m|PACid:18136973	99.15	939	0	1	1	939	931	1	0	1804
Unigene1132_All	orange1.1g008844m|PACid:18129584	99.33	1489	7	1	54	1542	1656	171	0	2827
Unigene1133_All	orange1.1g021423m|PACid:18096676	100	939	0	0	140	1078	939	1	0	1861
Unigene1134_All	orange1.1g041472m|PACid:18120025	100	523	0	0	1	523	260	782	0	1037
Unigene1135_All	orange1.1g006546m|PACid:18105386	99.17	725	6	0	1	725	1154	430	0	1348
Unigene1136_All	orange1.1g013527m|PACid:18127016	99.7	1328	2	1	90	1417	1	1326	0	2553
Unigene1137_All	orange1.1g008959m|PACid:18116940	99.11	1014	3	1	778	1791	576	1583	0	1941
Unigene1138_All	orange1.1g045209m|PACid:18129870	99.37	795	5	0	1	795	1126	332	0	1536
Unigene1139_All	orange1.1g046367m|PACid:18129238	99.72	720	2	0	72	791	783	64	0	1411
Unigene1140_All	orange1.1g008613m|PACid:18121916	99.68	936	3	0	350	1285	1680	745	0	1832
Unigene1141_All	orange1.1g027595m|PACid:18106494	99.83	573	1	0	279	851	659	87	0	1128
Unigene1142_All	orange1.1g001328m|PACid:18094782	99.53	845	4	0	622	1466	3238	2394	0	1643
Unigene1143_All	orange1.1g036723m|PACid:18097301	100	583	0	0	62	644	1	583	0	1156
Unigene1144_All	orange1.1g028894m|PACid:18113127	95.09	631	9	2	125	755	1	609	0	1025
Unigene1145_All	orange1.1g000092m|PACid:18108088	98.6	1500	10	1	1	1500	6568	5080	0	2819
Unigene1146_All	orange1.1g020421m|PACid:18118024	99.55	896	4	0	32	927	8	903	0	1744
Unigene1147_All	orange1.1g019666m|PACid:18137026	100	979	0	0	136	1114	1014	36	0	1941
Unigene1148_All	orange1.1g033586m|PACid:18121054	96.22	344	1	1	544	887	344	13	1e-168	593
Unigene1149_All	orange1.1g015796m|PACid:18099442	99.43	523	2	1	23	545	1	522	0	969
Unigene1150_All	orange1.1g030077m|PACid:18135313	99.64	552	2	0	208	759	552	1	0	1078
Unigene1151_All	orange1.1g040222m|PACid:18137941	100	621	0	0	149	769	786	166	0	1189
Unigene1152_All	orange1.1g013404m|PACid:18137058	99.55	1115	0	1	1	1115	172	1281	0	2171
Unigene1153_All	orange1.1g004238m|PACid:18138421	97.48	754	3	2	837	1590	2060	1323	0	1356
Unigene1154_All	orange1.1g000690m|PACid:18129962	99.65	1156	4	0	1	1156	1873	3028	0	2260
Unigene1155_All	orange1.1g024085m|PACid:18134017	100	340	0	0	1	340	340	1	0	674
Unigene1157_All	orange1.1g043501m|PACid:18092901	99.35	459	3	0	493	951	1	459	0	886
Unigene1158_All	orange1.1g040934m|PACid:18117803	100	216	0	0	416	631	216	1	5e-119	428
Unigene1159_All	orange1.1g036670m|PACid:18094739	100	894	0	0	76	969	1	894	0	1772
Unigene1160_All	orange1.1g012678m|PACid:18138038	99.49	1377	7	0	97	1473	1377	1	0	2674
Unigene1161_All	orange1.1g026952m|PACid:18137676	99.86	693	1	0	118	810	693	1	0	1366
Unigene1162_All	orange1.1g028812m|PACid:18094852	99.35	612	4	0	583	1194	612	1	0	1181
Unigene1163_All	orange1.1g004900m|PACid:18098795	99.1	666	6	0	38	703	1489	2154	0	1273
Unigene1165_All	orange1.1g030173m|PACid:18109882	99.27	549	4	0	15	563	549	1	0	1057
Unigene1166_All	orange1.1g029608m|PACid:18110914	99.38	324	2	0	1	324	324	1	4e-179	626
Unigene1167_All	orange1.1g023885m|PACid:18100784	97.75	710	6	1	1	710	700	1	0	1243
Unigene1168_All	orange1.1g011774m|PACid:18136197	100	1140	0	0	1	1140	295	1434	0	2177
Unigene1169_All	orange1.1g017810m|PACid:18104237	99.54	1098	5	0	222	1319	1	1098	0	2137
Unigene1170_All	orange1.1g001327m|PACid:18098081	99.28	557	4	0	1	557	2744	3300	0	1072
Unigene1171_All	orange1.1g045774m|PACid:18098639	99.64	828	3	0	147	974	828	1	0	1618
Unigene1172_All	orange1.1g019594m|PACid:18112994	99.45	724	4	0	1	724	142	865	0	1403
Unigene1173_All	orange1.1g047737m|PACid:18129083	100	795	0	0	32	826	795	1	0	1475
Unigene1174_All	orange1.1g028387m|PACid:18124211	95.99	574	23	0	179	752	574	1	0	955
Unigene1175_All	orange1.1g008389m|PACid:18109744	99.36	1099	7	0	1	1099	1099	1	0	2123
Unigene1176_All	orange1.1g012629m|PACid:18105146	98.9	273	3	0	262	534	1380	1108	4e-146	517
Unigene1177_All	orange1.1g003365m|PACid:18106185	99.17	846	7	0	108	953	2053	1208	0	1622
Unigene1178_All	orange1.1g021693m|PACid:18113526	99.89	930	1	0	143	1072	930	1	0	1836
Unigene1179_All	orange1.1g013917m|PACid:18134128	99.78	912	2	0	96	1007	1305	394	0	1792
Unigene1180_All	orange1.1g033167m|PACid:18111530	99.74	378	1	0	157	534	378	1	0	741
Unigene1181_All	orange1.1g025332m|PACid:18093601	99.87	765	1	0	89	853	765	1	0	1509
Unigene1182_All	orange1.1g011205m|PACid:18133151	98.97	1458	11	1	288	1745	1476	23	0	2769
Unigene1183_All	orange1.1g018952m|PACid:18116798	99.14	1047	9	0	3	1049	1047	1	0	2004
Unigene1184_All	orange1.1g029714m|PACid:18104037	100	412	0	0	144	555	570	159	0	817
Unigene1185_All	orange1.1g048784m|PACid:18097365	99.76	849	2	0	191	1039	1	849	0	1667
Unigene1186_All	orange1.1g010400m|PACid:18131166	99.28	1536	11	0	72	1607	1536	1	0	2958
Unigene1187_All	orange1.1g003618m|PACid:18116594	97.59	374	1	1	1	374	2059	2424	0	676
Unigene1188_All	orange1.1g045140m|PACid:18092707	97.42	1318	20	2	389	1706	1404	101	0	2379
Unigene1189_All	orange1.1g048750m|PACid:18111183	99.81	1027	2	0	42	1068	6	1032	0	2020
Unigene1190_All	orange1.1g015407m|PACid:18119384	99.84	1224	2	0	308	1531	1224	1	0	2411
Unigene1191_All	orange1.1g001993m|PACid:18133032	99.49	1187	6	0	1	1187	1772	2958	0	2305
Unigene1192_All	orange1.1g023931m|PACid:18126655	99.59	482	2	0	705	1186	1	482	0	940
Unigene1193_All	orange1.1g016017m|PACid:18115108	99.65	869	3	0	1	869	869	1	0	1699
Unigene1194_All	orange1.1g039176m|PACid:18101169	99.69	638	0	1	23	660	122	757	0	1243
Unigene1196_All	orange1.1g038373m|PACid:18126734	99.65	1432	1	1	196	1627	1	1428	0	2797
Unigene1197_All	orange1.1g045136m|PACid:18114710	99.67	915	3	0	75	989	1	915	0	1790
Unigene1198_All	orange1.1g022521m|PACid:18133225	98.55	895	9	1	150	1044	1	891	0	1669
Unigene1199_All	orange1.1g027703m|PACid:18103533	99.7	663	2	0	425	1087	663	1	0	1298
Unigene1200_All	orange1.1g021446m|PACid:18106191	100	660	0	0	108	767	1	660	0	1308
Unigene1201_All	orange1.1g012907m|PACid:18102807	100	318	0	0	175	492	1362	1045	3e-180	630
Unigene1202_All	orange1.1g022427m|PACid:18110737	99.55	894	4	0	88	981	894	1	0	1740
Unigene1203_All	orange1.1g025087m|PACid:18102086	98.06	774	3	1	34	795	1	774	0	1429
Unigene1204_All	orange1.1g010948m|PACid:18097855	99.5	794	4	0	1	794	701	1494	0	1542
Unigene1205_All	orange1.1g004687m|PACid:18120679	98.92	465	5	0	1	465	1262	1726	0	882
Unigene1206_All	orange1.1g017302m|PACid:18121867	99.86	738	1	0	1	738	388	1125	0	1455
Unigene1207_All	orange1.1g031692m|PACid:18107682	100	148	0	0	1	148	321	468	7e-79	293
Unigene1208_All	orange1.1g026335m|PACid:18093674	100	723	0	0	238	960	1	723	0	1433
Unigene1209_All	orange1.1g014614m|PACid:18128622	99.78	911	2	0	8	918	1266	356	0	1790
Unigene1210_All	orange1.1g038511m|PACid:18093034	99.82	542	1	0	207	748	1875	1334	0	1066
Unigene1211_All	orange1.1g032567m|PACid:18138229	100	242	0	0	161	402	417	176	1e-134	480
Unigene1212_All	orange1.1g015031m|PACid:18095247	100	1076	0	0	1	1076	170	1245	0	2133
Unigene1213_All	orange1.1g009767m|PACid:18108942	100	488	0	0	153	640	1581	1094	0	967
Unigene1214_All	orange1.1g032697m|PACid:18135486	99.75	408	1	0	137	544	1	408	0	801
Unigene1215_All	orange1.1g027219m|PACid:18102659	99.71	681	2	0	197	877	1	681	0	1334
Unigene1216_All	orange1.1g011641m|PACid:18135246	99.74	768	2	0	1	768	356	1123	0	1507
Unigene1217_All	orange1.1g006234m|PACid:18137449	98.47	784	0	1	1	784	772	1	0	1473
Unigene1218_All	orange1.1g015981m|PACid:18132887	99.82	1087	2	0	87	1173	1	1087	0	2139
Unigene1219_All	orange1.1g011937m|PACid:18092514	99.7	1320	4	0	1	1320	106	1425	0	2585
Unigene1220_All	orange1.1g022222m|PACid:18133711	99.32	587	4	0	1	587	833	247	0	1132
Unigene1221_All	orange1.1g015299m|PACid:18097817	99.84	1230	2	0	10	1239	1230	1	0	2422
Unigene1222_All	orange1.1g036675m|PACid:18116947	99.76	413	1	0	729	1141	413	1	0	811
Unigene1223_All	orange1.1g028075m|PACid:18098792	99.71	348	1	0	120	467	1	348	0	682
Unigene1224_All	orange1.1g014125m|PACid:18114247	99.9	1022	1	0	4	1025	1022	1	0	2018
Unigene1225_All	orange1.1g014687m|PACid:18127670	99.83	585	1	0	684	1268	1263	679	0	1152
Unigene1226_All	orange1.1g025098m|PACid:18109831	98.72	703	9	0	176	878	703	1	0	1322
Unigene1227_All	orange1.1g029145m|PACid:18092354	100	48	0	0	501	548	597	550	5e-19	95.6
Unigene1228_All	orange1.1g022693m|PACid:18107907	99.16	474	4	0	380	853	732	259	0	908
Unigene1229_All	orange1.1g012432m|PACid:18111929	99.81	1057	2	0	421	1477	1395	339	0	2079
Unigene1230_All	orange1.1g024072m|PACid:18097484	97.5	841	2	1	65	905	1	822	0	1528
Unigene1231_All	orange1.1g017009m|PACid:18119699	99.18	732	6	0	10	741	732	1	0	1403
Unigene1233_All	orange1.1g024081m|PACid:18104760	99.51	819	4	0	20	838	819	1	0	1592
Unigene1234_All	orange1.1g024510m|PACid:18136089	100	801	0	0	262	1062	801	1	0	1588
Unigene1235_All	orange1.1g017692m|PACid:18104623	99.28	1104	8	0	42	1145	1104	1	0	2125
Unigene1236_All	orange1.1g011819m|PACid:18104748	100	1434	0	0	309	1742	1434	1	0	2843
Unigene1237_All	orange1.1g023334m|PACid:18119693	99.77	852	2	0	215	1066	852	1	0	1673
Unigene1238_All	orange1.1g021662m|PACid:18134937	97.3	778	5	3	1	778	169	930	0	1378
Unigene1239_All	orange1.1g013411m|PACid:18092736	99.63	1336	1	1	30	1365	1	1332	0	2607
Unigene1240_All	orange1.1g017965m|PACid:18095569	99.89	891	1	0	376	1266	202	1092	0	1717
Unigene1241_All	orange1.1g013883m|PACid:18107905	100	57	0	0	305	361	1302	1246	1e-24	113
Unigene1242_All	orange1.1g005700m|PACid:18108281	99.59	982	1	1	287	1265	2049	1068	0	1804
Unigene1243_All	orange1.1g048482m|PACid:18124233	95.93	270	11	0	604	873	833	564	5e-125	448
Unigene1244_All	orange1.1g019340m|PACid:18102903	99.68	930	3	0	1	930	100	1029	0	1820
Unigene1245_All	orange1.1g002263m|PACid:18096528	100	1594	0	0	125	1718	2841	1248	0	3160
Unigene1246_All	orange1.1g017702m|PACid:18113399	98.05	771	8	1	164	927	772	2	0	1413
Unigene1247_All	orange1.1g036685m|PACid:18091654	99.75	404	1	0	144	547	1	404	0	793
Unigene1248_All	orange1.1g044576m|PACid:18104172	99.62	263	1	0	293	555	27	289	6e-145	513
Unigene1249_All	orange1.1g000336m|PACid:18132333	99.86	711	1	0	421	1131	197	907	0	1402
Unigene1250_All	orange1.1g025464m|PACid:18095544	99.47	759	4	0	100	858	1	759	0	1473
Unigene1251_All	orange1.1g047945m|PACid:18138568	100	910	0	0	88	997	1	910	0	1804
Unigene1252_All	orange1.1g023614m|PACid:18118167	99.64	843	3	0	85	927	843	1	0	1647
Unigene1253_All	orange1.1g033556m|PACid:18104350	98.31	354	6	0	530	883	354	1	0	654
Unigene1254_All	orange1.1g032623m|PACid:18133195	99.28	414	3	0	373	786	414	1	0	797
Unigene1255_All	orange1.1g027603m|PACid:18093945	97.2	679	6	1	73	751	1	666	0	1211
Unigene1256_All	orange1.1g012849m|PACid:18093354	100	1345	0	0	288	1632	1368	24	0	2666
Unigene1257_All	orange1.1g025840m|PACid:18107004	99.33	744	5	0	16	759	1	744	0	1435
Unigene1258_All	orange1.1g024155m|PACid:18120375	99.88	816	1	0	103	918	816	1	0	1610
Unigene1259_All	orange1.1g014507m|PACid:18135743	99.55	880	4	0	61	940	1	880	0	1671
Unigene1260_All	orange1.1g012119m|PACid:18105617	99.83	1200	2	0	166	1365	1413	214	0	2363
Unigene1261_All	orange1.1g002490m|PACid:18100270	99.64	840	3	0	233	1072	1	840	0	1641
Unigene1262_All	orange1.1g031517m|PACid:18109709	99.07	429	1	1	282	707	477	49	0	815
Unigene1263_All	orange1.1g014046m|PACid:18118941	99.08	1299	12	0	126	1424	1	1299	0	2438
Unigene1264_All	orange1.1g011089m|PACid:18098131	99.24	523	4	0	1	523	793	1315	0	1005
Unigene1265_All	orange1.1g023233m|PACid:18094743	99.32	587	4	0	1	587	272	858	0	1132
Unigene1266_All	orange1.1g028106m|PACid:18104996	99.84	642	1	0	86	727	1	642	0	1265
Unigene1267_All	orange1.1g013905m|PACid:18135173	99.1	556	2	1	793	1348	832	280	0	1059
Unigene1268_All	orange1.1g000424m|PACid:18124680	99.46	1291	7	0	301	1591	4578	3288	0	2504
Unigene1269_All	orange1.1g028687m|PACid:18131069	99.48	381	2	0	256	636	618	238	0	739
Unigene1270_All	orange1.1g011745m|PACid:18091656	99.34	1218	8	0	328	1545	1	1218	0	2351
Unigene1271_All	orange1.1g040534m|PACid:18099810	99.73	1480	4	0	103	1582	2453	974	0	2902
Unigene1272_All	orange1.1g019198m|PACid:18099306	99.83	577	1	0	154	730	1	577	0	1136
Unigene1273_All	orange1.1g012517m|PACid:18121710	98.74	714	3	1	96	809	1389	682	0	1346
Unigene1274_All	orange1.1g024226m|PACid:18133105	100	708	0	0	156	863	1	708	0	1403
Unigene1275_All	orange1.1g011662m|PACid:18102604	99.72	1443	4	0	76	1518	1443	1	0	2829
Unigene1276_All	orange1.1g014492m|PACid:18091940	99.53	1272	6	0	289	1560	1272	1	0	2474
Unigene1277_All	orange1.1g036456m|PACid:18129338	99.87	742	1	0	1	742	3619	2878	0	1463
Unigene1278_All	orange1.1g013064m|PACid:18091368	99.81	1064	2	0	511	1574	1353	290	0	2093
Unigene1279_All	orange1.1g020726m|PACid:18107494	99.79	473	1	0	1	473	497	969	0	930
Unigene1280_All	orange1.1g008035m|PACid:18135440	99.75	1599	4	0	683	2281	1599	1	0	3138
Unigene1281_All	orange1.1g042031m|PACid:18122549	99.27	1089	2	1	101	1189	616	1698	0	2097
Unigene1283_All	orange1.1g018954m|PACid:18133604	99.71	1046	3	0	96	1141	1	1046	0	2050
Unigene1284_All	orange1.1g009957m|PACid:18131328	99.74	756	2	0	160	915	1	756	0	1483
Unigene1285_All	orange1.1g035722m|PACid:18133784	96.83	221	7	0	392	612	225	5	2e-105	383
Unigene1286_All	orange1.1g001890m|PACid:18128244	99.66	1185	4	0	1	1185	1541	2725	0	2317
Unigene1287_All	orange1.1g002938m|PACid:18103798	99.49	1580	8	0	1	1580	996	2575	0	3069
Unigene1288_All	orange1.1g012883m|PACid:18122425	98.87	970	3	2	292	1261	154	1115	0	1832
Unigene1289_All	orange1.1g044504m|PACid:18110649	96.81	533	17	0	1	533	196	728	0	922
Unigene1292_All	orange1.1g040093m|PACid:18134250	100	132	0	0	445	576	12	143	5e-69	262
Unigene1293_All	orange1.1g046051m|PACid:18134513	98.53	339	2	1	106	441	1	339	2e-179	628
Unigene1294_All	orange1.1g018043m|PACid:18125410	100	584	0	0	134	717	1	584	0	1158
Unigene1295_All	orange1.1g021418m|PACid:18091332	100	531	0	0	355	885	939	409	0	1053
Unigene1296_All	orange1.1g016175m|PACid:18102794	99.91	1097	1	0	1	1097	74	1170	0	2167
Unigene1298_All	orange1.1g008807m|PACid:18127775	99.63	1077	4	0	156	1232	1662	586	0	2062
Unigene1299_All	orange1.1g026765m|PACid:18126060	100	653	0	0	1	653	653	1	0	1294
Unigene1300_All	orange1.1g029175m|PACid:18137152	99.83	594	1	0	439	1032	594	1	0	1170
Unigene1301_All	orange1.1g027952m|PACid:18119544	100	384	0	0	1	384	244	627	0	761
Unigene1302_All	orange1.1g040398m|PACid:18112964	99.6	252	1	0	1	252	1729	1478	1e-138	492
Unigene1303_All	orange1.1g014831m|PACid:18100205	97.89	665	5	1	285	949	1	656	0	1215
Unigene1304_All	orange1.1g019371m|PACid:18126827	99.76	819	2	0	1	819	211	1029	0	1566
Unigene1305_All	orange1.1g000259m|PACid:18094537	99.26	1082	1	1	1	1082	3883	4957	0	2085
Unigene1306_All	orange1.1g029284m|PACid:18138701	99.83	591	1	0	188	778	591	1	0	1164
Unigene1307_All	orange1.1g014657m|PACid:18124750	99.71	1041	3	0	195	1235	1266	226	0	2040
Unigene1308_All	orange1.1g047713m|PACid:18091327	97.9	524	11	0	190	713	21	544	0	952
Unigene1309_All	orange1.1g044148m|PACid:18119873	98.73	632	8	0	1	632	2950	2319	0	1189
Unigene1310_All	orange1.1g022361m|PACid:18109403	98.96	866	9	0	1	866	32	897	0	1645
Unigene1311_All	orange1.1g013287m|PACid:18110655	99.84	1226	1	1	1	1226	1340	116	0	2407
Unigene1312_All	orange1.1g047656m|PACid:18137601	99.17	725	4	1	104	828	723	1	0	1384
Unigene1313_All	orange1.1g011057m|PACid:18134400	99.01	913	9	0	1	913	913	1	0	1739
Unigene1314_All	orange1.1g010695m|PACid:18101786	99.71	347	1	0	1010	1356	1462	1116	0	680
Unigene1315_All	orange1.1g017606m|PACid:18110228	100	1110	0	0	46	1155	1	1110	0	2200
Unigene1316_All	orange1.1g024499m|PACid:18131429	96.89	482	15	0	1	482	73	554	0	837
Unigene1317_All	orange1.1g011423m|PACid:18092537	99.77	429	0	1	1	429	1425	998	0	835
Unigene1318_All	orange1.1g031713m|PACid:18139064	99.33	449	3	0	100	548	17	465	0	866
Unigene1319_All	orange1.1g000070m|PACid:18125105	99.74	773	2	0	1	773	6554	7326	0	1516
Unigene1320_All	orange1.1g014649m|PACid:18117970	99.67	915	3	0	92	1006	1266	352	0	1790
Unigene1321_All	orange1.1g006431m|PACid:18106486	98.7	462	3	1	1	459	1284	823	0	864
Unigene1323_All	orange1.1g045558m|PACid:18117630	100	727	0	0	1	727	111	837	0	1441
Unigene1324_All	orange1.1g018368m|PACid:18092470	99.53	1058	5	0	341	1398	1074	17	0	2058
Unigene1325_All	orange1.1g003149m|PACid:18124263	99.6	1490	6	0	26	1515	1	1490	0	2906
Unigene1326_All	orange1.1g009621m|PACid:18105463	99.66	297	1	0	220	516	1593	1297	3e-165	581
Unigene1327_All	orange1.1g006958m|PACid:18095116	100	1499	0	0	1	1499	1500	2	0	2972
Unigene1328_All	orange1.1g029954m|PACid:18091913	99.04	521	5	0	290	810	558	38	0	993
Unigene1329_All	orange1.1g022541m|PACid:18118401	99.42	684	4	0	206	889	888	205	0	1324
Unigene1330_All	orange1.1g004271m|PACid:18120860	99.35	768	5	0	1	768	1528	2295	0	1483
Unigene1331_All	orange1.1g036952m|PACid:18108307	99.01	303	3	0	2	304	907	605	4e-164	577
Unigene1332_All	orange1.1g025640m|PACid:18135732	99.6	753	3	0	120	872	1	753	0	1469
Unigene1333_All	orange1.1g015239m|PACid:18116035	99.77	436	1	0	59	494	1236	801	0	856
Unigene1334_All	orange1.1g034645m|PACid:18091646	99.62	260	1	0	1	260	8	267	3e-143	507
Unigene1335_All	orange1.1g022231m|PACid:18102157	99.22	903	7	0	77	979	1	903	0	1693
Unigene1336_All	orange1.1g039081m|PACid:18115462	99.81	516	1	0	1	516	965	450	0	1015
Unigene1338_All	orange1.1g010097m|PACid:18110786	100	373	0	0	1	373	553	181	0	739
Unigene1339_All	orange1.1g003109m|PACid:18091272	99.87	742	1	0	1	742	2481	1740	0	1463
Unigene1340_All	orange1.1g025034m|PACid:18096572	100	780	0	0	96	875	1	780	0	1546
Unigene1341_All	orange1.1g032053m|PACid:18118864	99.18	368	3	0	129	496	447	80	0	706
Unigene1342_All	orange1.1g020930m|PACid:18135291	100	124	0	0	253	376	1	124	1e-64	246
Unigene1343_All	orange1.1g043682m|PACid:18111123	99.7	672	2	0	1	672	955	284	0	1275
Unigene1344_All	orange1.1g045320m|PACid:18129069	100	80	0	0	387	466	2550	2471	3e-38	159
Unigene1345_All	orange1.1g001069m|PACid:18099260	100	274	0	0	229	502	1	274	6e-154	543
Unigene1346_All	orange1.1g033297m|PACid:18098280	99.17	240	2	0	51	290	1	240	1e-128	460
Unigene1347_All	orange1.1g043853m|PACid:18103630	99.02	306	3	0	74	379	669	364	5e-166	583
Unigene1348_All	orange1.1g001580m|PACid:18114819	100	80	0	0	208	287	3153	3074	2e-38	159
Unigene1349_All	orange1.1g004701m|PACid:18106888	98.08	104	2	0	1	104	104	1	5e-48	190
Unigene1350_All	orange1.1g046007m|PACid:18124742	98.34	361	6	0	141	501	711	1071	0	668
Unigene1352_All	orange1.1g010871m|PACid:18100260	99.57	1150	5	0	118	1267	348	1497	0	2240
Unigene1353_All	orange1.1g032366m|PACid:18105582	99.34	302	2	0	1	302	302	1	6e-166	583
Unigene1354_All	orange1.1g002012m|PACid:18109184	99.27	274	2	0	1	274	952	679	2e-149	527
Unigene1356_All	orange1.1g005178m|PACid:18116330	100	365	0	0	1	365	1768	1404	0	724
Unigene1358_All	orange1.1g024933m|PACid:18102301	95.58	385	0	1	103	487	783	416	0	652
Unigene1360_All	orange1.1g022810m|PACid:18125771	99.8	504	1	0	1	504	262	765	0	991
Unigene1361_All	orange1.1g005192m|PACid:18109857	99.58	954	4	0	577	1530	352	1305	0	1859
Unigene1362_All	orange1.1g004214m|PACid:18116473	99.68	1244	4	0	116	1359	2307	1064	0	2434
Unigene1363_All	orange1.1g016450m|PACid:18106424	99.64	1113	4	0	163	1275	1	1113	0	2175
Unigene1364_All	orange1.1g003518m|PACid:18101759	99.16	238	2	0	1	238	238	1	6e-128	456
Unigene1365_All	orange1.1g022055m|PACid:18129018	100	128	0	0	133	260	1	128	1e-54	212
Unigene1368_All	orange1.1g002322m|PACid:18091237	100	352	0	0	1	352	983	1334	0	698
Unigene1369_All	orange1.1g022771m|PACid:18096251	99.44	179	1	0	114	292	1	179	4e-95	347
Unigene1370_All	orange1.1g028784m|PACid:18124818	99.59	485	2	0	70	554	615	131	0	946
Unigene1372_All	orange1.1g026108m|PACid:18123849	99.54	217	1	0	187	403	133	349	1e-117	422
Unigene1373_All	orange1.1g046836m|PACid:18116048	100	88	0	0	327	414	372	285	5e-43	174
Unigene1374_All	orange1.1g004229m|PACid:18114222	100	298	0	0	189	486	2301	2004	3e-168	591
Unigene1376_All	orange1.1g036103m|PACid:18099592	100	117	0	0	395	511	1	117	3e-60	232
Unigene1377_All	orange1.1g028601m|PACid:18102974	100	378	0	0	1	378	408	31	0	749
Unigene1378_All	orange1.1g014109m|PACid:18112560	99.79	466	1	0	1	466	466	1	0	916
Unigene1379_All	orange1.1g039120m|PACid:18126130	99.56	456	2	0	113	568	1523	1068	0	888
Unigene1381_All	orange1.1g034669m|PACid:18115258	99.61	258	1	0	295	552	1	258	2e-102	373
Unigene1382_All	orange1.1g006635m|PACid:18091587	100	395	0	0	1	395	1386	1780	0	783
Unigene1385_All	orange1.1g031924m|PACid:18113879	100	41	0	0	1	41	41	1	3e-15	81.8
Unigene1386_All	orange1.1g042188m|PACid:18111717	100	118	0	0	1	118	142	25	5e-61	234
Unigene1387_All	orange1.1g012716m|PACid:18130792	99.63	535	2	0	93	627	790	1324	0	1045
Unigene1388_All	orange1.1g009145m|PACid:18094439	100	192	0	0	1	192	1438	1629	3e-105	381
Unigene1389_All	orange1.1g020151m|PACid:18106545	99.74	381	1	0	2	382	969	589	0	747
Unigene1390_All	orange1.1g023511m|PACid:18120492	99.44	178	1	0	4	181	178	1	3e-94	345
Unigene1393_All	orange1.1g024153m|PACid:18098502	98.29	117	2	0	82	198	816	700	7e-56	216
Unigene1394_All	orange1.1g033969m|PACid:18135876	100	144	0	0	1	144	144	1	1e-76	285
Unigene1396_All	orange1.1g019827m|PACid:18138017	99.21	379	3	0	1	379	835	457	0	728
Unigene1397_All	orange1.1g044644m|PACid:18122780	100	401	0	0	1	401	447	47	0	795
Unigene1398_All	orange1.1g043946m|PACid:18127971	99.07	539	5	0	1	539	539	1	0	1029
Unigene1400_All	orange1.1g008579m|PACid:18095762	99.73	1108	3	0	1	1108	1120	13	0	2173
Unigene1401_All	orange1.1g044328m|PACid:18094528	99.65	282	1	0	71	352	1	282	2e-156	551
Unigene1403_All	orange1.1g039810m|PACid:18094569	100	342	0	0	259	600	342	1	0	678
Unigene1404_All	orange1.1g039162m|PACid:18095764	100	397	0	0	1	397	282	678	0	787
Unigene1406_All	orange1.1g033187m|PACid:18137204	98.46	65	1	0	23	87	65	1	4e-27	121
Unigene1407_All	orange1.1g005174m|PACid:18120971	100	306	0	0	1	306	1119	1424	3e-173	607
Unigene1408_All	orange1.1g025342m|PACid:18133029	100	117	0	0	315	431	765	649	3e-60	232
Unigene1409_All	orange1.1g044834m|PACid:18091279	100	219	0	0	14	232	1	219	2e-121	434
Unigene1411_All	orange1.1g005475m|PACid:18094566	99.8	495	1	0	27	521	662	168	0	932
Unigene1412_All	orange1.1g018176m|PACid:18120036	99.73	371	1	0	1	371	1056	686	0	728
Unigene1413_All	orange1.1g000303m|PACid:18121149	100	315	0	0	1	315	394	708	1e-178	624
Unigene1414_All	orange1.1g019740m|PACid:18124628	98.31	118	1	1	70	187	895	1011	7e-54	210
Unigene1415_All	orange1.1g027913m|PACid:18102339	99.7	333	1	0	1	333	333	1	0	652
Unigene1416_All	orange1.1g002652m|PACid:18136862	100	1499	0	0	1	1499	1193	2691	0	2930
Unigene1417_All	orange1.1g035355m|PACid:18107847	96.69	151	5	0	220	370	151	1	1e-68	260
Unigene1418_All	orange1.1g023222m|PACid:18126999	100	401	0	0	1	401	700	300	0	795
Unigene1419_All	orange1.1g033888m|PACid:18092237	99.7	330	1	0	76	405	1	330	0	646
Unigene1420_All	orange1.1g014070m|PACid:18123826	99.7	328	1	0	1	328	94	421	0	642
Unigene1421_All	orange1.1g020687m|PACid:18091659	100	291	0	0	1	291	679	969	3e-164	577
Unigene1422_All	orange1.1g008717m|PACid:18138510	99.88	1671	2	0	161	1831	1671	1	0	3297
Unigene1423_All	orange1.1g043263m|PACid:18106086	99.59	484	2	0	1	484	775	292	0	944
Unigene1424_All	orange1.1g029093m|PACid:18095578	96.05	253	7	1	1	253	171	420	1e-116	418
Unigene1426_All	orange1.1g013303m|PACid:18110571	99.7	329	1	0	382	710	1341	1013	0	644
Unigene1427_All	orange1.1g038673m|PACid:18098999	100	149	0	0	1	149	1499	1647	3e-79	295
Unigene1428_All	orange1.1g039839m|PACid:18138707	100	313	0	0	1	313	313	1	3e-177	620
Unigene1429_All	orange1.1g010164m|PACid:18108698	100	100	0	0	1	100	100	1	2e-50	198
Unigene1431_All	orange1.1g039292m|PACid:18120106	100	223	0	0	173	395	2	224	1e-123	442
Unigene1432_All	orange1.1g015428m|PACid:18124989	98.87	355	4	0	178	532	1224	870	0	672
Unigene1433_All	orange1.1g041313m|PACid:18106361	100	33	0	0	1	33	33	1	2e-10	65.9
Unigene1434_All	orange1.1g008575m|PACid:18128784	100	406	0	0	293	698	1685	1280	0	805
Unigene1435_All	orange1.1g010198m|PACid:18093375	100	80	0	0	1	80	80	1	2e-38	159
Unigene1436_All	orange1.1g013805m|PACid:18117776	99.14	467	4	0	1	467	576	110	0	894
Unigene1437_All	orange1.1g029736m|PACid:18129063	99.22	510	4	0	1	510	510	1	0	979
Unigene1439_All	orange1.1g035436m|PACid:18109424	95.07	142	3	1	162	299	153	12	4e-58	224
Unigene1440_All	orange1.1g020019m|PACid:18136457	100	39	0	0	304	342	999	961	7e-14	77.8
Unigene1441_All	orange1.1g024756m|PACid:18122768	98.99	792	8	0	66	857	1	792	0	1507
Unigene1442_All	orange1.1g017267m|PACid:18116306	100	592	0	0	1	592	863	272	0	1174
Unigene1443_All	orange1.1g008916m|PACid:18136516	99.58	1650	2	1	262	1906	1650	1	0	3215
Unigene1444_All	orange1.1g015198m|PACid:18095539	99.7	332	1	0	1	332	905	1236	0	650
Unigene1445_All	orange1.1g013945m|PACid:18125322	99.84	1257	2	0	1	1257	46	1302	0	2476
Unigene1446_All	orange1.1g009896m|PACid:18127041	99.87	792	0	1	32	823	1572	782	0	1554
Unigene1447_All	orange1.1g009951m|PACid:18127872	100	126	0	0	332	457	1566	1441	1e-65	250
Unigene1448_All	orange1.1g024390m|PACid:18123574	97.63	253	6	0	1	253	548	296	2e-127	454
Unigene1449_All	orange1.1g000043m|PACid:18107992	96.91	291	1	1	1	291	1759	1477	1e-144	511
Unigene1451_All	orange1.1g044308m|PACid:18124028	98.39	62	1	0	370	431	1938	1877	4e-25	115
Unigene1452_All	orange1.1g035500m|PACid:18125143	100	131	0	0	5	135	131	1	7e-69	260
Unigene1453_All	orange1.1g026253m|PACid:18116407	99.05	210	2	0	1	210	517	726	8e-111	400
Unigene1454_All	orange1.1g018287m|PACid:18114849	100	235	0	0	1	235	235	1	2e-130	466
Unigene1455_All	orange1.1g002976m|PACid:18120838	95.19	603	4	2	1	603	1714	2291	0	995
Unigene1456_All	orange1.1g011167m|PACid:18130417	99.66	1193	4	0	55	1247	1479	287	0	2333
Unigene1457_All	orange1.1g020757m|PACid:18118892	100	966	0	0	311	1276	966	1	0	1915
Unigene1458_All	orange1.1g046568m|PACid:18129411	99.14	233	2	0	1	233	3263	3031	5e-125	446
Unigene1459_All	orange1.1g037583m|PACid:18097401	100	267	0	0	192	458	1515	1249	8e-150	529
Unigene1460_All	orange1.1g000380m|PACid:18122081	99.61	257	1	0	157	413	4504	4248	2e-141	502
Unigene1461_All	orange1.1g023290m|PACid:18098954	100	291	0	0	1	291	565	855	3e-164	577
Unigene1463_All	orange1.1g037733m|PACid:18129743	100	29	0	0	1	29	337	365	5e-08	58
Unigene1464_All	orange1.1g038323m|PACid:18137236	99.4	331	2	0	1	331	331	1	0	640
Unigene1465_All	orange1.1g010974m|PACid:18132486	99.76	411	1	0	1	411	418	828	0	807
Unigene1466_All	orange1.1g047434m|PACid:18097230	100	45	0	0	334	378	282	238	2e-17	89.7
Unigene1467_All	orange1.1g030583m|PACid:18133072	100	344	0	0	1	344	185	528	0	640
Unigene1468_All	orange1.1g027919m|PACid:18129993	98.85	87	1	0	390	476	654	568	5e-40	165
Unigene1469_All	orange1.1g021911m|PACid:18129360	100	267	0	0	1	267	608	874	5e-150	529
Unigene1470_All	orange1.1g007333m|PACid:18095037	99.8	489	1	0	1	489	1057	569	0	961
Unigene1472_All	orange1.1g043096m|PACid:18121841	97.46	118	3	0	4	121	118	1	4e-54	210
Unigene1473_All	orange1.1g014833m|PACid:18091947	99.72	357	1	0	1	357	557	913	0	700
Unigene1474_All	orange1.1g041099m|PACid:18112006	99.84	622	1	0	37	658	1086	465	0	1112
Unigene1475_All	orange1.1g037612m|PACid:18098994	99.29	425	1	1	10	434	408	830	0	813
Unigene1476_All	orange1.1g029230m|PACid:18131447	100	594	0	0	134	727	1	594	0	1178
Unigene1478_All	orange1.1g001434m|PACid:18132720	99.73	375	1	0	1	375	990	1364	0	735
Unigene1480_All	orange1.1g033731m|PACid:18116968	98.99	297	3	0	47	343	1	297	1e-160	565
Unigene1481_All	orange1.1g034343m|PACid:18091836	100	294	0	0	25	318	1	294	5e-166	583
Unigene1482_All	orange1.1g014047m|PACid:18115060	100	142	0	0	61	202	1296	1155	1e-75	281
Unigene1484_All	orange1.1g005300m|PACid:18104805	99.48	388	2	0	1	388	1725	2112	0	753
Unigene1486_All	orange1.1g009105m|PACid:18112118	100	524	0	0	1	524	1109	1632	0	1039
Unigene1487_All	orange1.1g024245m|PACid:18104960	99.67	613	2	0	124	736	613	1	0	1199
Unigene1488_All	orange1.1g005200m|PACid:18138649	100	675	0	0	1	675	453	1127	0	1338
Unigene1489_All	orange1.1g005012m|PACid:18125798	99.72	356	1	0	1	356	444	799	0	698
Unigene1490_All	orange1.1g028388m|PACid:18136785	100	246	0	0	205	450	630	385	3e-137	488
Unigene1491_All	orange1.1g038217m|PACid:18112690	99.66	2068	3	1	1	2064	81	2148	0	4042
Unigene1492_All	orange1.1g047539m|PACid:18099152	100	58	0	0	305	362	1	58	3e-25	115
Unigene1493_All	orange1.1g007028m|PACid:18123056	98.57	419	6	0	1	419	1793	1375	0	783
Unigene1494_All	orange1.1g023670m|PACid:18131515	100	99	0	0	256	354	840	742	1e-49	196
Unigene1495_All	orange1.1g035123m|PACid:18092831	100	218	0	0	93	310	2	219	1e-120	432
Unigene1496_All	orange1.1g034979m|PACid:18131854	100	123	0	0	241	363	234	112	6e-64	244
Unigene1497_All	orange1.1g044553m|PACid:18103641	99.69	643	2	0	274	916	828	186	0	1259
Unigene1498_All	orange1.1g046605m|PACid:18100131	99.26	675	5	0	1	675	675	1	0	1298
Unigene1499_All	orange1.1g011016m|PACid:18135286	99.31	435	3	0	1	435	848	414	0	839
Unigene1501_All	orange1.1g018777m|PACid:18122869	100	363	0	0	1	363	691	1053	0	720
Unigene1502_All	orange1.1g026099m|PACid:18116555	100	496	0	0	1	496	496	1	0	983
Unigene1504_All	orange1.1g026414m|PACid:18131832	99.75	405	1	0	204	608	1	405	0	795
Unigene1509_All	orange1.1g025450m|PACid:18121947	99.77	442	1	0	1	442	615	174	0	868
Unigene1510_All	orange1.1g022992m|PACid:18122364	100	311	0	0	96	406	870	560	4e-176	617
Unigene1511_All	orange1.1g001240m|PACid:18104375	99.82	1094	2	0	246	1339	3351	2258	0	2153
Unigene1514_All	orange1.1g029973m|PACid:18102001	98.66	149	2	0	111	259	1	149	7e-75	280
Unigene1515_All	orange1.1g007408m|PACid:18101306	100	1138	0	0	1	1138	678	1815	0	2214
Unigene1517_All	orange1.1g018734m|PACid:18124350	99.79	473	1	0	1	473	473	1	0	888
Unigene1518_All	orange1.1g019630m|PACid:18135843	100	549	0	0	1	549	279	827	0	1088
Unigene1519_All	orange1.1g018368m|PACid:18092470	99.62	1058	4	0	13	1070	1074	17	0	2066
Unigene1522_All	orange1.1g039544m|PACid:18107842	100	139	0	0	30	168	1	139	2e-73	276
Unigene1523_All	orange1.1g038217m|PACid:18112690	100	29	0	0	249	277	277	305	5e-08	58
Unigene1524_All	orange1.1g018810m|PACid:18121144	99.73	372	1	0	202	573	1	372	0	729
Unigene1526_All	orange1.1g004644m|PACid:18106951	99.29	281	2	0	1	281	1939	1659	1e-153	541
Unigene1527_All	orange1.1g040637m|PACid:18134865	99.63	268	1	0	50	317	757	490	3e-148	523
Unigene1528_All	orange1.1g005344m|PACid:18129538	100	259	0	0	1	259	692	950	3e-145	513
Unigene1529_All	orange1.1g006641m|PACid:18092177	100	277	0	0	1	277	652	928	5e-156	549
Unigene1530_All	orange1.1g029878m|PACid:18094219	99.15	234	2	0	90	323	1	234	2e-125	448
Unigene1532_All	orange1.1g027584m|PACid:18129282	99.46	186	1	0	5	190	186	1	3e-99	361
Unigene1533_All	orange1.1g015993m|PACid:18098504	100	284	0	0	79	362	1194	911	5e-160	563
Unigene1534_All	orange1.1g047794m|PACid:18134119	99.79	487	1	0	1	487	1336	1822	0	957
Unigene1535_All	orange1.1g004668m|PACid:18097369	99.51	412	2	0	1	412	1753	2164	0	801
Unigene1536_All	orange1.1g046812m|PACid:18116999	100	274	0	0	115	388	288	15	5e-154	543
Unigene1537_All	orange1.1g047900m|PACid:18134985	99.22	901	7	0	1	901	255	1155	0	1731
Unigene1538_All	orange1.1g022360m|PACid:18115276	100	270	0	0	183	452	897	628	1e-151	535
Unigene1539_All	orange1.1g021816m|PACid:18111559	100	37	0	0	287	323	1	37	1e-12	73.8
Unigene1542_All	orange1.1g007806m|PACid:18101207	100	181	0	0	47	227	181	1	1e-98	359
Unigene1543_All	orange1.1g007284m|PACid:18091123	99.28	278	2	0	1	278	654	377	8e-152	535
Unigene1544_All	orange1.1g007711m|PACid:18138040	99.11	225	2	0	117	341	1779	1555	4e-120	430
Unigene1545_All	orange1.1g019195m|PACid:18124351	100	32	0	0	286	317	2	33	1e-09	63.9
Unigene1547_All	orange1.1g014377m|PACid:18099199	100	52	0	0	455	506	1	52	2e-21	103
Unigene1548_All	orange1.1g045839m|PACid:18132263	99.54	877	4	0	1	877	502	1378	0	1707
Unigene1549_All	orange1.1g011062m|PACid:18115456	100	394	0	0	48	441	1	394	0	781
Unigene1550_All	orange1.1g028854m|PACid:18135477	99.17	241	2	0	100	340	1	241	1e-129	462
Unigene1551_All	orange1.1g001521m|PACid:18116179	100	166	0	0	1	166	166	1	8e-90	329
Unigene1552_All	orange1.1g029519m|PACid:18092346	96.33	600	1	1	304	903	579	1	0	1047
Unigene1553_All	orange1.1g022036m|PACid:18131053	100	85	0	0	293	377	912	828	3e-41	168
Unigene1554_All	orange1.1g031932m|PACid:18114152	100	336	0	0	62	397	1	336	0	666
Unigene1555_All	orange1.1g002982m|PACid:18117924	100	380	0	0	1	380	727	1106	0	753
Unigene1556_All	orange1.1g016982m|PACid:18130555	99.5	200	1	0	149	348	1	200	1e-107	389
Unigene1557_All	orange1.1g034275m|PACid:18134953	100	271	0	0	63	333	300	30	2e-152	537
Unigene1558_All	orange1.1g034452m|PACid:18124284	100	285	0	0	171	455	285	1	2e-160	565
Unigene1559_All	orange1.1g026837m|PACid:18136506	100	225	0	0	1	225	475	699	6e-125	446
Unigene1560_All	orange1.1g039835m|PACid:18095651	99.09	219	2	0	1	219	16	234	3e-102	371
Unigene1561_All	orange1.1g025796m|PACid:18094143	100	252	0	0	70	321	1	252	5e-141	500
Unigene1562_All	orange1.1g048601m|PACid:18138109	99.71	343	1	0	1	343	745	403	0	672
Unigene1563_All	orange1.1g018143m|PACid:18138256	98.7	308	4	0	43	350	1	308	8e-165	579
Unigene1564_All	orange1.1g032041m|PACid:18129155	98.82	425	5	0	151	575	1	425	0	803
Unigene1565_All	orange1.1g000567m|PACid:18135201	100	270	0	0	113	382	4251	3982	1e-151	535
Unigene1566_All	orange1.1g004466m|PACid:18106360	100	79	0	0	316	394	2259	2181	1e-37	157
Unigene1567_All	orange1.1g038902m|PACid:18108659	100	443	0	0	1	443	2330	2772	0	878
Unigene1568_All	orange1.1g003296m|PACid:18092055	98.34	602	10	0	1	602	1856	1255	0	1114
Unigene1569_All	orange1.1g023293m|PACid:18102216	99.72	361	1	0	1	361	361	1	0	708
Unigene1570_All	orange1.1g021268m|PACid:18103712	100	277	0	0	1	277	672	948	1e-155	549
Unigene1571_All	orange1.1g043797m|PACid:18111825	99.16	119	1	0	1	119	299	417	2e-59	228
Unigene1572_All	orange1.1g020702m|PACid:18138609	98.86	88	1	0	238	325	818	731	9e-41	167
Unigene1574_All	orange1.1g000670m|PACid:18133330	99.02	205	2	0	1	205	3125	3329	2e-108	391
Unigene1576_All	orange1.1g043126m|PACid:18113162	100	87	0	0	157	243	204	118	1e-42	172
Unigene1577_All	orange1.1g038185m|PACid:18104323	99.47	379	2	0	22	400	1	379	0	735
Unigene1578_All	orange1.1g044596m|PACid:18102901	100	61	0	0	243	303	58	118	5e-27	121
Unigene1580_All	orange1.1g038770m|PACid:18121564	97.8	454	4	2	1	454	3	450	0	813
Unigene1582_All	orange1.1g044212m|PACid:18094263	100	273	0	0	1	273	2202	1930	1e-153	541
Unigene1583_All	orange1.1g000481m|PACid:18133036	100	234	0	0	1	234	4106	3873	2e-130	464
Unigene1584_All	orange1.1g008778m|PACid:18099497	99.87	774	1	0	1	774	892	1665	0	1526
Unigene1586_All	orange1.1g005512m|PACid:18127539	99.46	372	2	0	80	451	1	372	0	722
Unigene1587_All	orange1.1g029267m|PACid:18118690	100	132	0	0	180	311	1	132	2e-69	262
Unigene1588_All	orange1.1g008997m|PACid:18106133	99.55	882	4	0	1	882	354	1235	0	1717
Unigene1591_All	orange1.1g041398m|PACid:18134877	97.39	574	15	0	166	739	578	5	0	1019
Unigene1592_All	orange1.1g019243m|PACid:18102252	100	210	0	0	1	210	826	1035	8e-116	416
Unigene1596_All	orange1.1g036653m|PACid:18122088	100	103	0	0	1	103	227	125	4e-52	204
Unigene1597_All	orange1.1g001521m|PACid:18116179	99.06	748	7	0	1	748	1367	620	0	1427
Unigene1599_All	orange1.1g035241m|PACid:18112207	100	210	0	0	135	344	1	210	8e-116	416
Unigene1601_All	orange1.1g003854m|PACid:18096187	98.38	802	2	1	1	802	575	1365	0	1499
Unigene1602_All	orange1.1g006726m|PACid:18100282	99.59	976	3	1	196	1171	1	975	0	1895
Unigene1603_All	orange1.1g013745m|PACid:18124223	99.72	352	1	0	1	352	1208	857	0	690
Unigene1604_All	orange1.1g027054m|PACid:18137614	100	474	0	0	83	556	690	217	0	940
Unigene1605_All	orange1.1g013611m|PACid:18092023	99.73	364	1	0	1	364	910	1273	0	714
Unigene1606_All	orange1.1g024902m|PACid:18126334	99.6	248	1	0	1	248	536	783	5e-136	484
Unigene1608_All	orange1.1g016565m|PACid:18131845	100	492	0	0	1	492	568	1059	0	975
Unigene1609_All	orange1.1g043090m|PACid:18134402	100	531	0	0	472	1002	1	531	0	1053
Unigene1611_All	orange1.1g013811m|PACid:18098890	99.76	409	1	0	63	471	903	1311	0	803
Unigene1612_All	orange1.1g025532m|PACid:18094856	100	597	0	0	1	597	160	756	0	1183
Unigene1613_All	orange1.1g011717m|PACid:18118598	98.77	406	5	0	2	407	1417	1012	0	765
Unigene1614_All	orange1.1g042217m|PACid:18132451	99.67	302	1	0	1	302	7	308	2e-168	591
Unigene1616_All	orange1.1g012546m|PACid:18127837	100	204	0	0	1	204	204	1	2e-112	404
Unigene1618_All	orange1.1g036910m|PACid:18126131	100	325	0	0	43	367	1	325	0	644
Unigene1619_All	orange1.1g026426m|PACid:18110750	99.75	393	1	0	1	393	325	717	0	771
Unigene1621_All	orange1.1g010916m|PACid:18094546	99.67	1494	5	0	119	1612	1	1494	0	2880
Unigene1622_All	orange1.1g018962m|PACid:18139567	100	157	0	0	155	311	1047	891	2e-84	311
Unigene1625_All	orange1.1g010904m|PACid:18122015	99.7	335	1	0	183	517	1494	1160	0	656
Unigene1627_All	orange1.1g003213m|PACid:18092340	99.71	346	1	0	1	346	1807	2152	0	678
Unigene1628_All	orange1.1g033398m|PACid:18118972	99.45	363	2	0	100	462	1	363	0	704
Unigene1629_All	orange1.1g006469m|PACid:18117320	99.64	1122	4	0	167	1288	1	1122	0	2151
Unigene1630_All	orange1.1g009590m|PACid:18116670	100	302	0	0	144	445	303	2	1e-170	599
Unigene1632_All	orange1.1g006061m|PACid:18116401	100	384	0	0	1	384	880	1263	0	761
Unigene1633_All	orange1.1g004746m|PACid:18123843	99.9	1035	1	0	54	1088	1	1035	0	1961
Unigene1635_All	orange1.1g017151m|PACid:18131410	98.69	383	5	0	89	471	1	383	0	720
Unigene1636_All	orange1.1g035378m|PACid:18111173	98.25	114	2	0	275	388	88	201	1e-53	210
Unigene1637_All	orange1.1g034139m|PACid:18119531	100	279	0	0	1	279	279	1	5e-157	553
Unigene1638_All	orange1.1g003399m|PACid:18111011	100	387	0	0	1	387	526	140	0	767
Unigene1639_All	orange1.1g032429m|PACid:18095679	100	188	0	0	186	373	426	239	3e-90	331
Unigene1641_All	orange1.1g003345m|PACid:18113503	100	376	0	0	188	563	2487	2112	0	745
Unigene1644_All	orange1.1g032839m|PACid:18122159	100	246	0	0	1	246	48	293	1e-137	488
Unigene1645_All	orange1.1g021514m|PACid:18118237	99.5	200	1	0	1	200	737	936	1e-107	389
Unigene1646_All	orange1.1g048024m|PACid:18093133	99.7	333	1	0	70	402	1	333	0	652
Unigene1647_All	orange1.1g025082m|PACid:18110637	98.04	255	5	0	89	343	777	523	8e-131	466
Unigene1649_All	orange1.1g019558m|PACid:18111495	99.86	694	1	0	1	694	104	797	0	1368
Unigene1650_All	orange1.1g041914m|PACid:18113289	99.59	482	2	0	1	482	757	276	0	940
Unigene1651_All	orange1.1g020860m|PACid:18100052	98.51	808	1	1	184	991	1	797	0	1477
Unigene1652_All	orange1.1g008492m|PACid:18098243	100	434	0	0	1	434	1005	572	0	860
Unigene1653_All	orange1.1g026157m|PACid:18117189	100	180	0	0	1	180	180	1	3e-98	357
Unigene1654_All	orange1.1g005972m|PACid:18126580	97.87	375	8	0	1	375	1627	2001	0	680
Unigene1656_All	orange1.1g040013m|PACid:18121037	95.94	1010	17	2	1	1010	1561	576	0	1705
Unigene1657_All	orange1.1g004805m|PACid:18138476	99.52	829	4	0	1	829	1890	1062	0	1612
Unigene1658_All	orange1.1g000547m|PACid:18104867	100	531	0	0	157	687	4299	3769	0	1053
Unigene1659_All	orange1.1g004945m|PACid:18117265	100	214	0	0	36	249	1	214	2e-118	424
Unigene1660_All	orange1.1g002487m|PACid:18131835	98.97	290	3	0	122	411	2751	2462	2e-156	551
Unigene1661_All	orange1.1g036185m|PACid:18112566	100	398	0	0	1	398	2351	2748	0	789
Unigene1662_All	orange1.1g015428m|PACid:18124989	97.7	566	13	0	1	566	351	916	0	1019
Unigene1663_All	orange1.1g002738m|PACid:18106176	100	286	0	0	1	286	298	13	2e-161	567
Unigene1664_All	orange1.1g001047m|PACid:18101570	98.76	161	2	0	1	161	43	203	5e-82	303
Unigene1666_All	orange1.1g003630m|PACid:18100327	98.38	617	0	1	1	617	2285	1679	0	1154
Unigene1667_All	orange1.1g031717m|PACid:18105681	100	465	0	0	122	586	465	1	0	922
Unigene1668_All	orange1.1g025898m|PACid:18109528	100	288	0	0	1	288	439	152	1e-162	571
Unigene1669_All	orange1.1g013141m|PACid:18121292	100	235	0	0	1	235	1116	1350	1e-130	466
Unigene1670_All	orange1.1g028831m|PACid:18136709	100	41	0	0	176	216	612	572	3e-15	81.8
Unigene1671_All	orange1.1g001991m|PACid:18133876	100	218	0	0	1	218	2792	2575	7e-121	432
Unigene1672_All	orange1.1g028339m|PACid:18113208	99.71	343	1	0	1	343	291	633	0	672
Unigene1673_All	orange1.1g041472m|PACid:18120025	100	96	0	0	201	296	1	96	6e-48	190
Unigene1674_All	orange1.1g003733m|PACid:18123728	99.93	1499	1	0	487	1985	2400	902	0	2964
Unigene1675_All	orange1.1g017564m|PACid:18121056	100	314	0	0	1	314	797	1110	8e-178	622
Unigene1676_All	orange1.1g029575m|PACid:18129354	95.45	176	5	1	161	336	1	173	3e-50	198
Unigene1677_All	orange1.1g022031m|PACid:18110353	99.83	585	1	0	85	669	1	585	0	1152
Unigene1678_All	orange1.1g001690m|PACid:18134824	99.65	1972	7	0	1	1972	12	1983	0	3812
Unigene1679_All	orange1.1g009283m|PACid:18119382	100	158	0	0	520	677	1	158	1e-84	313
Unigene1680_All	orange1.1g008333m|PACid:18091464	100	182	0	0	1	182	1532	1713	4e-99	361
Unigene1684_All	orange1.1g016155m|PACid:18107015	100	437	0	0	162	598	1185	749	0	866
Unigene1687_All	orange1.1g018722m|PACid:18094035	98.79	331	4	0	1	331	573	903	1e-178	624
Unigene1688_All	orange1.1g024232m|PACid:18136683	100	129	0	0	284	412	1	129	2e-67	256
Unigene1689_All	orange1.1g026657m|PACid:18095087	98.83	257	3	0	100	356	708	452	9e-137	486
Unigene1690_All	orange1.1g030261m|PACid:18112342	100	34	0	0	279	312	543	510	6e-11	67.9
Unigene1692_All	orange1.1g000471m|PACid:18134878	96.39	747	27	0	40	786	1650	904	0	1267
Unigene1693_All	orange1.1g030708m|PACid:18120736	100	293	0	0	1	293	293	1	2e-165	581
Unigene1694_All	orange1.1g000908m|PACid:18130917	98.6	215	3	0	1	215	2417	2631	6e-112	402
Unigene1696_All	orange1.1g024831m|PACid:18131576	98.37	307	5	0	191	497	789	483	1e-161	569
Unigene1697_All	orange1.1g022481m|PACid:18126068	99.55	446	2	0	83	528	1	446	0	868
Unigene1698_All	orange1.1g002374m|PACid:18093987	97.65	298	7	0	1	298	2285	2582	9e-152	535
Unigene1700_All	orange1.1g027287m|PACid:18097226	100	433	0	0	292	724	678	246	0	858
Unigene1701_All	orange1.1g003349m|PACid:18123512	99.78	911	2	0	1	911	1160	250	0	1790
Unigene1702_All	orange1.1g018647m|PACid:18107147	100	573	0	0	1	573	134	706	0	1136
Unigene1703_All	orange1.1g032040m|PACid:18131435	100	270	0	0	62	331	447	178	1e-151	535
Unigene1704_All	orange1.1g032520m|PACid:18135122	100	212	0	0	4	215	420	209	2e-117	420
Unigene1705_All	orange1.1g007668m|PACid:18114965	99.66	1785	6	0	16	1800	1785	1	0	3449
Unigene1706_All	orange1.1g015040m|PACid:18113785	100	31	0	0	300	330	1245	1215	4e-09	61.9
Unigene1707_All	orange1.1g024301m|PACid:18135728	100	215	0	0	103	317	1	215	6e-119	426
Unigene1708_All	orange1.1g008160m|PACid:18132543	100	271	0	0	1	271	1285	1015	2e-152	537
Unigene1709_All	orange1.1g026339m|PACid:18113916	99.3	284	2	0	241	524	365	648	4e-155	547
Unigene1710_All	orange1.1g020518m|PACid:18118208	99.07	644	1	1	1	644	207	845	0	1229
Unigene1711_All	orange1.1g017820m|PACid:18121689	100	149	0	0	1	149	149	1	1e-79	295
Unigene1712_All	orange1.1g011334m|PACid:18094979	99.53	211	1	0	1	211	211	1	4e-114	410
Unigene1713_All	orange1.1g047648m|PACid:18107590	100	181	0	0	1	181	1206	1386	1e-98	359
Unigene1714_All	orange1.1g025257m|PACid:18131829	99.7	338	1	0	1	338	4	341	0	662
Unigene1716_All	orange1.1g041336m|PACid:18097576	98.95	286	3	0	1	286	286	1	4e-154	543
Unigene1717_All	orange1.1g010740m|PACid:18109347	99.72	1436	2	1	186	1619	74	1509	0	2809
Unigene1718_All	orange1.1g011334m|PACid:18094979	100	299	0	0	1	299	461	163	4e-169	593
Unigene1719_All	orange1.1g002085m|PACid:18096620	100	212	0	0	1	212	212	1	2e-117	420
Unigene1720_All	orange1.1g015619m|PACid:18136858	100	217	0	0	421	637	1212	996	8e-120	430
Unigene1724_All	orange1.1g001027m|PACid:18129610	100	212	0	0	2	213	2820	2609	2e-117	420
Unigene1725_All	orange1.1g014302m|PACid:18123245	99.73	370	1	0	1	370	915	1284	0	726
Unigene1729_All	orange1.1g015527m|PACid:18103012	99.51	1218	6	0	260	1477	1218	1	0	2367
Unigene1730_All	orange1.1g000665m|PACid:18100013	99.38	323	2	0	1	323	2965	3287	1e-178	624
Unigene1731_All	orange1.1g012842m|PACid:18103307	100	519	0	0	1	519	785	1303	0	1029
Unigene1732_All	orange1.1g001503m|PACid:18117091	99.55	440	2	0	1	440	1127	688	0	856
Unigene1734_All	orange1.1g029373m|PACid:18104552	99.39	328	2	0	1	328	172	499	0	634
Unigene1737_All	orange1.1g024872m|PACid:18111817	99.28	279	2	0	29	307	783	505	2e-152	537
Unigene1738_All	orange1.1g011802m|PACid:18101244	99.73	366	1	0	1	366	108	473	0	718
Unigene1739_All	orange1.1g034330m|PACid:18130752	100	34	0	0	287	320	1	34	6e-11	67.9
Unigene1743_All	orange1.1g007238m|PACid:18131553	100	401	0	0	198	598	1	401	0	795
Unigene1744_All	orange1.1g011200m|PACid:18131907	99.68	626	2	0	135	760	1476	851	0	1225
Unigene1745_All	orange1.1g033511m|PACid:18106409	100	258	0	0	1	258	258	1	2e-144	511
Unigene1746_All	orange1.1g041094m|PACid:18131145	99.59	246	1	0	161	406	1	246	6e-135	480
Unigene1747_All	orange1.1g041271m|PACid:18129857	100	49	0	0	1	49	296	344	7e-20	97.6
Unigene1748_All	orange1.1g011054m|PACid:18122782	99.65	288	1	0	1	288	1198	1485	3e-147	521
Unigene1749_All	orange1.1g045057m|PACid:18129682	97.37	76	2	0	239	314	322	247	3e-31	135
Unigene1751_All	orange1.1g033692m|PACid:18096379	99.55	224	1	0	33	256	1	224	5e-122	436
Unigene1752_All	orange1.1g005695m|PACid:18109421	99.45	183	1	0	154	336	2049	1867	2e-97	355
Unigene1753_All	orange1.1g027588m|PACid:18102916	100	267	0	0	1	267	267	1	5e-150	529
Unigene1754_All	orange1.1g027916m|PACid:18092164	99.31	432	3	0	72	503	563	132	0	833
Unigene1756_All	orange1.1g001493m|PACid:18130442	100	348	0	0	1	348	1403	1056	0	690
Unigene1757_All	orange1.1g000969m|PACid:18110205	100	257	0	0	1	257	3168	2912	4e-144	509
Unigene1758_All	orange1.1g019605m|PACid:18117983	100	273	0	0	324	596	1017	745	3e-153	541
Unigene1759_All	orange1.1g017920m|PACid:18094082	97.57	206	5	0	1	206	890	1095	1e-101	369
Unigene1760_All	orange1.1g013557m|PACid:18118707	99.7	672	2	0	181	852	1	672	0	1316
Unigene1761_All	orange1.1g048310m|PACid:18127968	99.31	288	2	0	149	436	307	20	3e-157	555
Unigene1762_All	orange1.1g013319m|PACid:18131678	99.76	851	1	1	1	851	489	1338	0	1622
Unigene1763_All	orange1.1g041430m|PACid:18113327	100	175	0	0	1	175	3420	3594	7e-95	347
Unigene1764_All	orange1.1g039697m|PACid:18103382	99.35	155	1	0	57	211	11	165	2e-80	299
Unigene1765_All	orange1.1g024826m|PACid:18118662	100	292	0	0	1	292	106	397	6e-165	579
Unigene1766_All	orange1.1g015543m|PACid:18099628	99.77	442	1	0	1	442	777	1218	0	868
Unigene1767_All	orange1.1g024518m|PACid:18103785	100	280	0	0	1	280	449	728	9e-158	555
Unigene1769_All	orange1.1g025604m|PACid:18138973	99.67	608	2	0	1	608	608	1	0	1189
Unigene1770_All	orange1.1g028489m|PACid:18109480	98.59	284	1	1	96	379	627	347	3e-149	527
Unigene1771_All	orange1.1g020368m|PACid:18094357	100	308	0	0	62	369	984	677	2e-174	611
Unigene1772_All	orange1.1g007334m|PACid:18104607	97.01	234	7	0	277	510	1824	1591	2e-113	408
Unigene1773_All	orange1.1g041486m|PACid:18129152	97.37	38	1	0	321	358	96	59	8e-11	67.9
Unigene1774_All	orange1.1g018783m|PACid:18115265	99.58	238	1	0	1	238	26	263	2e-130	464
Unigene1776_All	orange1.1g013591m|PACid:18127773	100	123	0	0	129	251	1	123	4e-64	244
Unigene1777_All	orange1.1g011049m|PACid:18099791	99.6	499	2	0	234	732	1485	987	0	973
Unigene1778_All	orange1.1g005357m|PACid:18109656	99.15	473	4	0	1	473	483	955	0	906
Unigene1779_All	orange1.1g011135m|PACid:18099616	100	45	0	0	2	46	45	1	2e-17	89.7
Unigene1780_All	orange1.1g022330m|PACid:18119979	99.32	147	1	0	1	147	147	1	3e-76	283
Unigene1781_All	orange1.1g029735m|PACid:18132549	100	206	0	0	1	206	133	338	9e-114	408
Unigene1782_All	orange1.1g033806m|PACid:18109714	100	304	0	0	1	304	305	2	6e-172	603
Unigene1783_All	orange1.1g048380m|PACid:18112178	99.67	301	1	0	96	396	584	284	9e-168	589
Unigene1784_All	orange1.1g002568m|PACid:18139013	100	650	0	0	174	823	2721	2072	0	1289
Unigene1785_All	orange1.1g027094m|PACid:18127871	100	651	0	0	272	922	687	37	0	1291
Unigene1786_All	orange1.1g024275m|PACid:18131040	100	49	0	0	1	49	727	775	9e-20	97.6
Unigene1787_All	orange1.1g004021m|PACid:18127959	96.97	33	1	0	236	268	759	727	5e-08	58
Unigene1788_All	orange1.1g016709m|PACid:18106821	100	272	0	0	1	272	884	1155	7e-153	539
Unigene1789_All	orange1.1g041485m|PACid:18111432	99.6	505	2	0	50	554	36	540	0	985
Unigene1791_All	orange1.1g010034m|PACid:18113444	97.46	118	2	1	176	293	1560	1444	2e-51	202
Unigene1792_All	orange1.1g032337m|PACid:18130737	96.09	179	6	1	1	179	289	112	2e-78	291
Unigene1794_All	orange1.1g002173m|PACid:18125185	100	254	0	0	1	254	2330	2583	3e-142	504
Unigene1795_All	orange1.1g001429m|PACid:18109991	99.51	412	2	0	1	412	1725	1314	0	801
Unigene1796_All	orange1.1g006622m|PACid:18101333	99.85	679	1	0	291	969	1891	1213	0	1338
Unigene1797_All	orange1.1g002598m|PACid:18124849	99.38	971	6	0	1	971	77	1047	0	1877
Unigene1798_All	orange1.1g006656m|PACid:18138286	99.65	283	1	0	1	283	1113	831	3e-157	553
Unigene1801_All	orange1.1g006872m|PACid:18127582	100	240	0	0	1	240	145	384	5e-134	476
Unigene1802_All	orange1.1g001050m|PACid:18098268	100	338	0	0	1	338	740	1077	0	670
Unigene1803_All	orange1.1g010089m|PACid:18098349	100	28	0	0	219	246	489	462	2e-07	56
Unigene1804_All	orange1.1g025481m|PACid:18108196	100	250	0	0	50	299	250	1	7e-140	496
Unigene1805_All	orange1.1g047551m|PACid:18109441	100	42	0	0	1	42	1018	1059	1e-15	83.8
Unigene1806_All	orange1.1g014384m|PACid:18101271	100	422	0	0	193	614	1278	857	0	837
Unigene1808_All	orange1.1g034248m|PACid:18134461	99.66	293	1	0	223	515	303	11	7e-163	573
Unigene1809_All	orange1.1g011641m|PACid:18135246	100	319	0	0	40	358	1443	1125	0	632
Unigene1811_All	orange1.1g016815m|PACid:18115226	98.56	139	2	0	1	139	1011	1149	8e-69	260
Unigene1812_All	orange1.1g000700m|PACid:18093906	99.44	360	2	0	1	360	3676	4035	0	698
Unigene1813_All	orange1.1g007176m|PACid:18126046	100	66	0	0	136	201	1845	1780	3e-30	131
Unigene1814_All	orange1.1g014296m|PACid:18114139	97.36	379	1	1	6	384	1284	915	0	680
Unigene1815_All	orange1.1g046719m|PACid:18135546	99.42	172	1	0	287	458	2427	2256	1e-90	333
Unigene1816_All	orange1.1g000999m|PACid:18109903	99.61	513	2	0	1	513	972	460	0	1001
Unigene1817_All	orange1.1g011931m|PACid:18123836	100	67	0	0	504	570	1425	1359	2e-30	133
Unigene1818_All	orange1.1g008464m|PACid:18102778	99.77	439	1	0	1	439	976	538	0	862
Unigene1819_All	orange1.1g003422m|PACid:18100295	97.56	41	1	0	370	410	2466	2426	1e-12	73.8
Unigene1820_All	orange1.1g006399m|PACid:18116547	100	199	0	0	27	225	992	794	1e-109	394
Unigene1821_All	orange1.1g021795m|PACid:18099612	100	192	0	0	1	192	192	1	3e-105	381
Unigene1822_All	orange1.1g032825m|PACid:18116763	100	216	0	0	171	386	402	187	2e-119	428
Unigene1823_All	orange1.1g029848m|PACid:18118544	100	240	0	0	1	240	524	285	5e-134	476
Unigene1824_All	orange1.1g034288m|PACid:18108965	100	295	0	0	237	531	1	295	2e-166	585
Unigene1825_All	orange1.1g041037m|PACid:18093984	100	99	0	0	63	161	99	1	1e-49	196
Unigene1826_All	orange1.1g019943m|PACid:18120029	100	266	0	0	1	266	703	968	2e-149	527
Unigene1829_All	orange1.1g000529m|PACid:18119829	100	213	0	0	1	213	4114	4326	1e-117	422
Unigene1830_All	orange1.1g009986m|PACid:18126438	100	233	0	0	258	490	1566	1334	2e-129	462
Unigene1831_All	orange1.1g029991m|PACid:18132211	99.28	139	1	0	161	299	1	139	3e-71	268
Unigene1832_All	orange1.1g023643m|PACid:18104766	100	143	0	0	604	746	799	657	1e-75	283
Unigene1833_All	orange1.1g023991m|PACid:18138444	100	311	0	0	1	311	507	817	3e-176	617
Unigene1834_All	orange1.1g031273m|PACid:18134259	100	252	0	0	23	274	1	252	5e-141	500
Unigene1835_All	orange1.1g028405m|PACid:18138517	100	49	0	0	1	49	582	630	5e-20	97.6
Unigene1836_All	orange1.1g015518m|PACid:18097570	100	152	0	0	147	298	1	152	2e-81	301
Unigene1837_All	orange1.1g035032m|PACid:18093399	99.56	228	1	0	65	292	228	1	5e-124	444
Unigene1838_All	orange1.1g008139m|PACid:18107894	98.76	242	3	0	1	242	1384	1625	5e-128	456
Unigene1839_All	orange1.1g043632m|PACid:18099743	100	212	0	0	1	212	253	42	3e-117	420
Unigene1841_All	orange1.1g028454m|PACid:18100932	100	277	0	0	1	277	48	324	5e-156	549
Unigene1842_All	orange1.1g001859m|PACid:18135478	100	185	0	0	187	371	1	185	6e-101	367
Unigene1843_All	orange1.1g022199m|PACid:18120413	99.47	187	1	0	308	494	1	187	1e-99	363
Unigene1846_All	orange1.1g026816m|PACid:18094484	99.66	297	1	0	1	297	403	699	3e-165	581
Unigene1847_All	orange1.1g037117m|PACid:18112735	99.46	552	3	0	1	552	1039	1590	0	1070
Unigene1848_All	orange1.1g032070m|PACid:18092431	97.8	273	5	1	2	274	284	13	8e-137	486
Unigene1849_All	orange1.1g019979m|PACid:18108675	100	271	0	0	110	380	1	271	3e-152	537
Unigene1850_All	orange1.1g029876m|PACid:18112838	99.6	250	1	0	49	298	193	442	2e-137	488
Unigene1851_All	orange1.1g031666m|PACid:18127303	100	235	0	0	1	235	234	468	6e-131	466
Unigene1852_All	orange1.1g017827m|PACid:18130431	99.78	893	2	0	1	893	898	6	0	1754
Unigene1853_All	orange1.1g022567m|PACid:18129043	99.42	171	1	0	1	171	171	1	3e-90	331
Unigene1854_All	orange1.1g033603m|PACid:18093957	100	56	0	0	358	413	1	56	6e-24	111
Unigene1856_All	orange1.1g017050m|PACid:18105971	100	477	0	0	1	477	661	1137	0	946
Unigene1857_All	orange1.1g005327m|PACid:18125868	99.88	867	1	0	1	867	508	1374	0	1711
Unigene1858_All	orange1.1g005357m|PACid:18109656	100	283	0	0	62	344	1	283	4e-159	561
Unigene1860_All	orange1.1g037863m|PACid:18118452	99.65	287	1	0	169	455	2019	1733	2e-159	561
Unigene1864_All	orange1.1g011686m|PACid:18116753	100	318	0	0	812	1129	1432	1115	3e-167	589
Unigene1865_All	orange1.1g034863m|PACid:18137722	100	126	0	0	1	126	121	246	6e-66	250
Unigene1866_All	orange1.1g007839m|PACid:18123805	99.83	1764	3	0	68	1831	1764	1	0	3473
Unigene1867_All	orange1.1g035370m|PACid:18127046	100	201	0	0	83	283	201	1	1e-110	398
Unigene1868_All	orange1.1g015484m|PACid:18099278	99.92	1221	1	0	201	1421	1	1221	0	2413
Unigene1871_All	orange1.1g010564m|PACid:18130869	100	159	0	0	412	570	1524	1366	3e-85	315
Unigene1874_All	orange1.1g002173m|PACid:18125185	99.48	385	2	0	1	385	2414	2030	0	747
Unigene1875_All	orange1.1g035402m|PACid:18133234	100	80	0	0	234	313	198	119	2e-38	159
Unigene1878_All	orange1.1g031963m|PACid:18111558	98.98	197	2	0	1	197	197	1	2e-103	375
Unigene1879_All	orange1.1g045140m|PACid:18092707	99.73	734	2	0	135	868	1	734	0	1439
Unigene1880_All	orange1.1g044422m|PACid:18116699	100	185	0	0	1	185	1376	1560	5e-101	367
Unigene1881_All	orange1.1g032650m|PACid:18101923	100	196	0	0	1	196	196	1	2e-107	389
Unigene1883_All	orange1.1g032240m|PACid:18110757	99.3	142	1	0	1	142	142	1	4e-73	274
Unigene1885_All	orange1.1g009558m|PACid:18099300	98.8	332	3	1	29	360	1194	1524	2e-160	565
Unigene1888_All	orange1.1g028199m|PACid:18132524	100	608	0	0	1	608	32	639	0	1205
Unigene1890_All	orange1.1g003111m|PACid:18136151	99.9	955	1	0	1	955	1587	2541	0	1885
Unigene1891_All	orange1.1g028800m|PACid:18103673	100	188	0	0	79	266	612	425	6e-103	373
Unigene1892_All	orange1.1g040475m|PACid:18133077	100	412	0	0	1	412	1743	1332	0	817
Unigene1893_All	orange1.1g017557m|PACid:18112495	99.46	1110	6	0	321	1430	1	1110	0	2153
Unigene1894_All	orange1.1g034807m|PACid:18094126	100	34	0	0	19	52	34	1	6e-11	67.9
Unigene1895_All	orange1.1g039909m|PACid:18097685	100	434	0	0	1	434	716	283	0	860
Unigene1897_All	orange1.1g003557m|PACid:18093683	99.86	723	1	0	168	890	2436	1714	0	1425
Unigene1898_All	orange1.1g000092m|PACid:18108088	99.79	487	1	0	1	487	4192	3706	0	957
Unigene1899_All	orange1.1g012533m|PACid:18100706	95.67	208	9	0	65	272	1386	1179	2e-93	341
Unigene1900_All	orange1.1g019020m|PACid:18135109	100	202	0	0	1	202	901	700	2e-111	400
Unigene1901_All	orange1.1g032102m|PACid:18110570	100	206	0	0	1	206	206	1	1e-113	408
Unigene1902_All	orange1.1g005899m|PACid:18101297	100	224	0	0	1	224	692	915	2e-124	444
Unigene1903_All	orange1.1g010244m|PACid:18124327	99.81	516	1	0	5	520	1220	705	0	1015
Unigene1904_All	orange1.1g012972m|PACid:18095742	98.73	711	9	0	1	711	291	1001	0	1338
Unigene1905_All	orange1.1g027018m|PACid:18121042	99.86	690	1	0	132	821	1	690	0	1360
Unigene1906_All	orange1.1g027673m|PACid:18139749	100	293	0	0	1	293	552	260	2e-165	581
Unigene1907_All	orange1.1g016380m|PACid:18118248	95.96	396	1	1	1	396	793	1173	0	678
Unigene1908_All	orange1.1g039398m|PACid:18107755	100	519	0	0	263	781	1	519	0	1029
Unigene1910_All	orange1.1g021738m|PACid:18095166	98.92	279	3	0	1	279	565	843	5e-150	529
Unigene1911_All	orange1.1g016815m|PACid:18115226	100	323	0	0	36	358	1013	691	0	640
Unigene1912_All	orange1.1g007192m|PACid:18119307	99.91	1072	1	0	1	1072	336	1407	0	2117
Unigene1914_All	orange1.1g016580m|PACid:18107999	99.57	698	3	0	1	698	467	1164	0	1360
Unigene1915_All	orange1.1g041919m|PACid:18100080	100	231	0	0	1	231	431	661	1e-128	458
Unigene1916_All	orange1.1g008236m|PACid:18114043	99.56	677	3	0	21	697	1462	786	0	1318
Unigene1917_All	orange1.1g022861m|PACid:18114161	100	159	0	0	211	369	1	159	2e-85	315
Unigene1918_All	orange1.1g040286m|PACid:18130819	96.67	30	1	0	1	30	1270	1241	5e-06	52
Unigene1919_All	orange1.1g010918m|PACid:18101113	100	198	0	0	339	536	1	198	1e-108	392
Unigene1920_All	orange1.1g012486m|PACid:18124256	95.43	175	2	1	118	286	1	175	1e-76	285
Unigene1921_All	orange1.1g022743m|PACid:18131602	99.53	644	3	0	1	644	97	740	0	1253
Unigene1922_All	orange1.1g039019m|PACid:18119989	99.61	775	3	0	1	775	806	32	0	1513
Unigene1923_All	orange1.1g005875m|PACid:18128580	100	888	0	0	1	888	921	34	0	1760
Unigene1924_All	orange1.1g039893m|PACid:18115445	100	48	0	0	1	48	98	51	2e-19	95.6
Unigene1925_All	orange1.1g005545m|PACid:18121811	100	369	0	0	1	369	1355	987	0	731
Unigene1926_All	orange1.1g025033m|PACid:18119564	100	377	0	0	397	773	1	377	0	747
Unigene1927_All	orange1.1g026220m|PACid:18136921	99.82	545	1	0	1	545	182	726	0	1072
Unigene1928_All	orange1.1g043927m|PACid:18130209	97.08	308	9	0	1	308	312	5	8e-153	539
Unigene1929_All	orange1.1g013235m|PACid:18093941	100	191	0	0	76	266	1	191	1e-104	379
Unigene1931_All	orange1.1g043515m|PACid:18130418	99.28	139	1	0	1	139	345	483	2e-71	268
Unigene1932_All	orange1.1g029785m|PACid:18125247	99.77	428	1	0	1	428	455	28	0	841
Unigene1933_All	orange1.1g039177m|PACid:18131146	99.3	284	2	0	1	284	784	1067	2e-155	547
Unigene1934_All	orange1.1g011057m|PACid:18134400	99.08	435	4	0	1	435	882	1316	0	831
Unigene1935_All	orange1.1g024740m|PACid:18111872	99.6	252	1	0	1	252	252	1	2e-138	492
Unigene1936_All	orange1.1g003357m|PACid:18094370	99.36	156	1	0	1	156	156	1	2e-81	301
Unigene1937_All	orange1.1g040534m|PACid:18099810	100	185	0	0	1	185	185	1	4e-101	367
Unigene1938_All	orange1.1g006072m|PACid:18128385	96.63	475	16	0	1	475	1472	1946	0	815
Unigene1939_All	orange1.1g009924m|PACid:18101421	98.97	194	2	0	23	216	1569	1376	8e-102	369
Unigene1941_All	orange1.1g016055m|PACid:18115983	100	255	0	0	207	461	1191	937	1e-142	505
Unigene1942_All	orange1.1g038748m|PACid:18131095	99.43	351	2	0	3	353	900	550	0	680
Unigene1943_All	orange1.1g034404m|PACid:18094418	98.77	81	1	0	1	81	81	1	1e-36	153
Unigene1944_All	orange1.1g027975m|PACid:18109061	100	90	0	0	1	90	90	1	2e-44	178
Unigene1945_All	orange1.1g022725m|PACid:18122558	99.89	882	1	0	126	1007	882	1	0	1740
Unigene1946_All	orange1.1g033171m|PACid:18114704	100	249	0	0	148	396	378	130	4e-139	494
Unigene1949_All	orange1.1g032832m|PACid:18101785	100	185	0	0	1	185	185	1	4e-101	367
Unigene1950_All	orange1.1g013832m|PACid:18105979	99.63	271	1	0	14	284	1	271	5e-150	529
Unigene1951_All	orange1.1g033192m|PACid:18124528	95.41	109	4	1	138	246	378	271	2e-41	168
Unigene1952_All	orange1.1g042301m|PACid:18120525	100	108	0	0	107	214	684	577	3e-55	214
Unigene1953_All	orange1.1g005966m|PACid:18135391	100	268	0	0	1	268	1487	1220	1e-150	531
Unigene1954_All	orange1.1g012724m|PACid:18111100	100	239	0	0	31	269	1	239	2e-133	474
Unigene1956_All	orange1.1g028450m|PACid:18118353	97.04	203	6	0	1	203	416	618	2e-97	355
Unigene1957_All	orange1.1g023657m|PACid:18137612	100	63	0	0	1	63	63	1	2e-28	125
Unigene1958_All	orange1.1g018917m|PACid:18117779	99.79	477	1	0	1	477	1039	563	0	938
Unigene1959_All	orange1.1g015788m|PACid:18121500	100	295	0	0	1	295	909	1203	2e-166	585
Unigene1960_All	orange1.1g032573m|PACid:18101195	100	96	0	0	194	289	414	319	6e-48	190
Unigene1961_All	orange1.1g026051m|PACid:18124729	100	200	0	0	118	317	735	536	5e-110	396
Unigene1962_All	orange1.1g011867m|PACid:18097794	97.91	718	4	1	1	718	713	7	0	1324
Unigene1964_All	orange1.1g029397m|PACid:18132253	99.79	468	1	0	1	468	23	490	0	920
Unigene1965_All	orange1.1g027515m|PACid:18119133	99.61	255	1	0	1	255	394	140	2e-140	498
Unigene1966_All	orange1.1g025761m|PACid:18101391	100	302	0	0	1	302	423	122	7e-171	599
Unigene1967_All	orange1.1g017485m|PACid:18103070	100	276	0	0	1	276	706	981	2e-155	547
Unigene1968_All	orange1.1g010375m|PACid:18122051	100	146	0	0	159	304	1	146	9e-78	289
Unigene1969_All	orange1.1g001647m|PACid:18133707	99.73	364	1	0	1	364	819	1182	0	714
Unigene1970_All	orange1.1g042501m|PACid:18101063	100	191	0	0	151	341	1	191	1e-104	379
Unigene1975_All	orange1.1g042895m|PACid:18117821	96.52	201	5	1	151	351	450	252	7e-92	337
Unigene1976_All	orange1.1g017158m|PACid:18134548	96.5	314	8	1	1	314	433	743	1e-150	531
Unigene1977_All	orange1.1g028921m|PACid:18093299	100	348	0	0	1	348	262	609	0	690
Unigene1978_All	orange1.1g043863m|PACid:18094131	99.7	338	1	0	1	338	1258	1595	0	662
Unigene1979_All	orange1.1g044386m|PACid:18092254	100	376	0	0	129	504	1	376	0	745
Unigene1980_All	orange1.1g039611m|PACid:18101053	99.59	245	1	0	1	245	815	571	1e-134	478
Unigene1981_All	orange1.1g029372m|PACid:18102456	99.07	215	2	0	1	215	215	1	3e-114	410
Unigene1982_All	orange1.1g007191m|PACid:18094111	99.88	834	1	0	1	834	981	1814	0	1645
Unigene1986_All	orange1.1g004341m|PACid:18129276	99.6	499	2	0	1	499	258	756	0	973
Unigene1987_All	orange1.1g013252m|PACid:18112019	99.51	206	1	0	147	352	1	206	4e-111	400
Unigene1988_All	orange1.1g045842m|PACid:18106950	100	155	0	0	1	155	155	1	5e-83	307
Unigene1989_All	orange1.1g014467m|PACid:18128918	99.17	241	2	0	2	242	252	12	1e-129	462
Unigene1991_All	orange1.1g044737m|PACid:18110599	99.67	300	1	0	1	300	274	573	3e-167	587
Unigene1993_All	orange1.1g004506m|PACid:18104150	100	284	0	0	1	284	389	106	6e-160	563
Unigene1996_All	orange1.1g021165m|PACid:18098066	100	117	0	0	101	217	1	117	1e-60	232
Unigene1997_All	orange1.1g036199m|PACid:18124826	99.73	376	1	0	1	376	1377	1002	0	737
Unigene1999_All	orange1.1g036465m|PACid:18118003	100	157	0	0	1	157	699	855	3e-84	311
Unigene2001_All	orange1.1g037081m|PACid:18126684	97.1	69	2	0	104	172	1	69	9e-27	121
Unigene2002_All	orange1.1g026119m|PACid:18122873	99.09	328	3	0	206	533	1	328	6e-179	626
Unigene2003_All	orange1.1g032353m|PACid:18094245	99.41	337	2	0	1	337	337	1	0	652
Unigene2004_All	orange1.1g031750m|PACid:18106056	100	49	0	0	358	406	203	155	9e-20	97.6
Unigene2005_All	orange1.1g006876m|PACid:18138336	98.52	135	2	0	400	534	1	135	3e-66	252
Unigene2006_All	orange1.1g035385m|PACid:18094189	95.92	49	2	0	351	399	142	94	5e-15	81.8
Unigene2007_All	orange1.1g027353m|PACid:18104524	98.68	228	3	0	1	228	448	675	1e-119	428
Unigene2011_All	orange1.1g019209m|PACid:18098053	98.57	280	4	0	1	280	66	345	3e-148	523
Unigene2012_All	orange1.1g013080m|PACid:18133085	100	277	0	0	1	277	943	667	5e-156	549
Unigene2013_All	orange1.1g000670m|PACid:18133330	98.95	285	3	0	1	285	3147	2863	1e-153	541
Unigene2014_All	orange1.1g007036m|PACid:18139276	99.08	541	5	0	1	541	597	57	0	1033
Unigene2015_All	orange1.1g008802m|PACid:18101846	99.78	454	1	0	1	454	934	1387	0	892
Unigene2016_All	orange1.1g027457m|PACid:18102810	100	173	0	0	376	548	672	500	1e-93	343
Unigene2017_All	orange1.1g019155m|PACid:18100543	99.89	897	1	0	92	988	1	897	0	1770
Unigene2018_All	orange1.1g020123m|PACid:18104106	99.74	383	1	0	1	383	984	602	0	751
Unigene2019_All	orange1.1g002524m|PACid:18093708	100	154	0	0	1	154	2586	2739	2e-82	305
Unigene2020_All	orange1.1g021883m|PACid:18116429	100	266	0	0	1	266	314	49	2e-149	527
Unigene2022_All	orange1.1g016815m|PACid:18115226	100	254	0	0	1	254	486	739	3e-142	504
Unigene2023_All	orange1.1g012713m|PACid:18094974	99.81	517	1	0	1	517	1052	536	0	1017
Unigene2025_All	orange1.1g013611m|PACid:18092023	99.74	392	1	0	1	392	425	816	0	769
Unigene2026_All	orange1.1g013504m|PACid:18113981	97.97	246	5	0	1	246	1081	1326	1e-125	448
Unigene2027_All	orange1.1g022056m|PACid:18120336	99.78	445	1	0	215	659	912	468	0	874
Unigene2028_All	orange1.1g000121m|PACid:18135300	99.65	866	0	1	22	887	3107	2245	0	1689
Unigene2030_All	orange1.1g013948m|PACid:18108213	99.27	275	2	0	1	275	1124	850	5e-150	529
Unigene2031_All	orange1.1g013617m|PACid:18099251	100	218	0	0	1	218	575	792	7e-121	432
Unigene2032_All	orange1.1g001106m|PACid:18109310	99.62	266	1	0	1	266	274	539	5e-147	519
Unigene2033_All	orange1.1g026172m|PACid:18119972	100	216	0	0	190	405	1	216	2e-119	428
Unigene2034_All	orange1.1g033515m|PACid:18129959	100	63	0	0	1	63	292	354	2e-28	125
Unigene2035_All	orange1.1g017587m|PACid:18091835	100	102	0	0	1	102	1009	1110	1e-51	202
Unigene2037_All	orange1.1g005590m|PACid:18138028	99.74	386	1	0	189	574	2070	1685	0	757
Unigene2038_All	orange1.1g000065m|PACid:18096760	100	268	0	0	1	268	1901	1634	1e-150	531
Unigene2040_All	orange1.1g031888m|PACid:18094550	99.53	214	1	0	37	250	1	214	5e-116	416
Unigene2041_All	orange1.1g015273m|PACid:18118806	99.49	389	2	0	85	473	1	389	0	755
Unigene2042_All	orange1.1g011137m|PACid:18132459	98.47	262	4	0	1	262	101	362	2e-137	488
Unigene2045_All	orange1.1g000131m|PACid:18108587	98.7	77	1	0	1	77	6048	6124	1e-33	145
Unigene2047_All	orange1.1g047227m|PACid:18125644	99.72	359	1	0	1	359	883	525	0	704
Unigene2048_All	orange1.1g003721m|PACid:18095264	100	533	0	0	1	533	1060	528	0	1057
Unigene2049_All	orange1.1g001205m|PACid:18136307	100	116	0	0	152	267	3375	3260	6e-60	230
Unigene2050_All	orange1.1g025480m|PACid:18092176	99.39	488	3	0	1	488	488	1	0	944
Unigene2051_All	orange1.1g014526m|PACid:18120073	100	174	0	0	2	175	174	1	3e-94	345
Unigene2052_All	orange1.1g016963m|PACid:18126163	98.59	355	5	0	1	355	408	54	0	664
Unigene2053_All	orange1.1g048137m|PACid:18126716	100	304	0	0	203	506	999	696	8e-172	603
Unigene2054_All	orange1.1g022313m|PACid:18118620	100	377	0	0	1	377	806	430	0	747
Unigene2055_All	orange1.1g032217m|PACid:18111440	100	196	0	0	1	196	196	1	2e-107	389
Unigene2056_All	orange1.1g007576m|PACid:18111592	100	792	0	0	1	792	989	1780	0	1570
Unigene2057_All	orange1.1g044900m|PACid:18107837	100	29	0	0	1	29	112	140	8e-08	58
Unigene2058_All	orange1.1g035162m|PACid:18124192	100	216	0	0	114	329	1	216	3e-119	428
Unigene2059_All	orange1.1g005695m|PACid:18109421	99.77	441	1	0	1	441	474	914	0	866
Unigene2061_All	orange1.1g026657m|PACid:18095087	100	365	0	0	1	365	171	535	0	682
Unigene2062_All	orange1.1g043016m|PACid:18111433	99.44	358	2	0	224	581	1533	1176	0	694
Unigene2064_All	orange1.1g015946m|PACid:18091834	99.29	423	3	0	1	423	601	1023	0	815
Unigene2065_All	orange1.1g023991m|PACid:18138444	100	302	0	0	1	302	408	107	7e-171	599
Unigene2066_All	orange1.1g035917m|PACid:18135042	99.03	517	5	0	1	517	174	690	0	985
Unigene2067_All	orange1.1g033422m|PACid:18108635	100	174	0	0	1	174	187	360	3e-94	345
Unigene2068_All	orange1.1g038434m|PACid:18131695	97.06	170	5	0	40	209	170	1	4e-80	297
Unigene2069_All	orange1.1g041833m|PACid:18104178	98.92	277	3	0	75	351	1284	1008	1e-148	525
Unigene2070_All	orange1.1g003231m|PACid:18125425	100	98	0	0	1	98	98	1	7e-49	194
Unigene2071_All	orange1.1g038124m|PACid:18092179	100	84	0	0	184	267	84	1	1e-40	167
Unigene2072_All	orange1.1g023172m|PACid:18111424	95.38	65	3	0	1	65	65	1	2e-22	105
Unigene2074_All	orange1.1g044842m|PACid:18135775	99.59	241	1	0	1	241	1194	1434	6e-132	470
Unigene2075_All	orange1.1g029459m|PACid:18117734	96.48	199	7	0	320	518	545	347	2e-92	339
Unigene2076_All	orange1.1g038746m|PACid:18120245	100	441	0	0	196	636	1	441	0	874
Unigene2077_All	orange1.1g015870m|PACid:18100122	99.44	180	1	0	1	180	180	1	9e-96	349
Unigene2078_All	orange1.1g036044m|PACid:18095972	97.22	36	1	0	1	36	114	149	9e-10	63.9
Unigene2081_All	orange1.1g041836m|PACid:18109715	100	48	0	0	8	55	48	1	3e-19	95.6
Unigene2082_All	orange1.1g001209m|PACid:18091162	99.08	218	2	0	2	219	2321	2104	4e-116	416
Unigene2083_All	orange1.1g029357m|PACid:18099678	100	134	0	0	1	134	134	1	1e-70	266
Unigene2084_All	orange1.1g026813m|PACid:18137329	99.83	583	1	0	1	583	583	1	0	1148
Unigene2086_All	orange1.1g008494m|PACid:18136663	99.91	1167	1	0	268	1434	1692	526	0	2264
Unigene2087_All	orange1.1g031024m|PACid:18134699	100	312	0	0	1	312	193	504	3e-162	571
Unigene2088_All	orange1.1g028850m|PACid:18118499	98.86	88	1	0	1	88	522	609	6e-41	167
Unigene2089_All	orange1.1g020560m|PACid:18111917	100	235	0	0	1	235	875	641	8e-131	466
Unigene2090_All	orange1.1g037404m|PACid:18135343	98.77	486	6	0	1	486	1678	1193	0	874
Unigene2091_All	orange1.1g013444m|PACid:18134765	98.95	287	3	0	1	287	885	599	9e-155	545
Unigene2092_All	orange1.1g000229m|PACid:18110086	100	1169	0	0	1	1169	4113	5281	0	2317
Unigene2093_All	orange1.1g012487m|PACid:18099336	96.8	125	4	0	151	275	125	1	1e-55	216
Unigene2094_All	orange1.1g048725m|PACid:18094679	100	312	0	0	1	312	319	8	2e-162	571
Unigene2095_All	orange1.1g041786m|PACid:18134452	96.38	138	5	0	91	228	1	138	7e-61	234
Unigene2096_All	orange1.1g011821m|PACid:18131880	99.63	811	3	0	1	811	811	1	0	1584
Unigene2097_All	orange1.1g026944m|PACid:18102009	99.18	610	5	0	1	610	60	669	0	1170
Unigene2098_All	orange1.1g008772m|PACid:18102079	100	125	0	0	1	125	1541	1665	2e-65	248
Unigene2099_All	orange1.1g041486m|PACid:18129152	98.48	132	2	0	172	303	171	302	1e-64	246
Unigene2100_All	orange1.1g047721m|PACid:18103207	98.94	189	2	0	295	483	432	244	2e-98	359
Unigene2103_All	orange1.1g031105m|PACid:18133579	100	193	0	0	126	318	1	193	1e-105	383
Unigene2104_All	orange1.1g041854m|PACid:18126724	99.44	360	2	0	1	360	50	409	0	698
Unigene2106_All	orange1.1g045112m|PACid:18097532	99.47	187	1	0	1	187	705	891	8e-100	363
Unigene2108_All	orange1.1g031755m|PACid:18138483	100	176	0	0	2	177	176	1	8e-96	349
Unigene2110_All	orange1.1g011490m|PACid:18117775	99.7	1317	4	0	318	1634	1317	1	0	2579
Unigene2111_All	orange1.1g041308m|PACid:18095307	95.09	285	13	1	1	285	452	735	7e-125	446
Unigene2112_All	orange1.1g023516m|PACid:18094327	99.42	343	2	0	1	343	343	1	0	664
Unigene2113_All	orange1.1g008331m|PACid:18101252	100	337	0	0	1	337	337	1	0	668
Unigene2114_All	orange1.1g021398m|PACid:18099886	98.46	390	6	0	1	390	845	456	0	726
Unigene2116_All	orange1.1g019318m|PACid:18105268	97.52	161	4	0	2	162	872	1032	5e-77	287
Unigene2117_All	orange1.1g033367m|PACid:18095944	98.1	210	4	0	295	504	210	1	6e-106	385
Unigene2118_All	orange1.1g018280m|PACid:18125838	99.38	812	5	0	207	1018	1	812	0	1570
Unigene2119_All	orange1.1g010101m|PACid:18136649	100	411	0	0	1	411	647	1057	0	815
Unigene2120_All	orange1.1g030969m|PACid:18124799	99.8	507	1	0	279	785	1	507	0	997
Unigene2122_All	orange1.1g031879m|PACid:18118604	97.75	311	7	0	1	311	146	456	2e-159	561
Unigene2124_All	orange1.1g028551m|PACid:18114623	100	495	0	0	334	828	1	495	0	981
Unigene2125_All	orange1.1g042301m|PACid:18120525	100	421	0	0	184	604	1	421	0	835
Unigene2126_All	orange1.1g031291m|PACid:18109791	98.99	493	1	1	27	519	1	489	0	936
Unigene2127_All	orange1.1g016729m|PACid:18131432	100	234	0	0	1	234	234	1	2e-130	464
Unigene2129_All	orange1.1g046024m|PACid:18096125	100	135	0	0	1	135	135	1	3e-71	268
Unigene2130_All	orange1.1g029640m|PACid:18095502	99.65	288	1	0	1	288	288	1	4e-160	563
Unigene2131_All	orange1.1g036781m|PACid:18136866	100	280	0	0	46	325	1	280	3e-145	513
Unigene2132_All	orange1.1g007450m|PACid:18102016	100	217	0	0	1	217	1719	1503	3e-120	430
Unigene2133_All	orange1.1g021995m|PACid:18122877	99.46	747	4	0	105	851	169	915	0	1449
Unigene2134_All	orange1.1g034454m|PACid:18098501	99.65	285	1	0	118	402	285	1	4e-158	557
Unigene2136_All	orange1.1g000460m|PACid:18130999	98.79	412	5	0	1	412	1093	1504	0	777
Unigene2137_All	orange1.1g029412m|PACid:18093747	100	368	0	0	710	1077	584	217	0	729
Unigene2138_All	orange1.1g042033m|PACid:18094164	99.81	532	1	0	1	532	308	839	0	1047
Unigene2139_All	orange1.1g015469m|PACid:18105229	100	583	0	0	1	583	1193	611	0	1156
Unigene2140_All	orange1.1g015479m|PACid:18094214	99.63	268	0	1	169	436	1221	955	1e-145	515
Unigene2142_All	orange1.1g018907m|PACid:18105873	99.76	418	1	0	1	418	186	603	0	821
Unigene2143_All	orange1.1g015235m|PACid:18139368	100	279	0	0	183	461	1236	958	6e-157	553
Unigene2144_All	orange1.1g017272m|PACid:18134580	99.88	807	1	0	1	807	319	1125	0	1592
Unigene2145_All	orange1.1g010095m|PACid:18121218	100	567	0	0	1	567	610	1176	0	1124
Unigene2146_All	orange1.1g032187m|PACid:18136859	99.72	351	1	0	83	433	1	351	0	688
Unigene2147_All	orange1.1g023704m|PACid:18111542	98.81	837	10	0	859	1695	837	1	0	1580
Unigene2148_All	orange1.1g025545m|PACid:18114319	99.21	756	0	1	301	1050	756	1	0	1453
Unigene2150_All	orange1.1g048291m|PACid:18107046	100	275	0	0	380	654	938	664	2e-154	545
Unigene2151_All	orange1.1g048759m|PACid:18091313	99.69	323	1	0	95	417	1329	1007	0	632
Unigene2152_All	orange1.1g017072m|PACid:18101279	99.79	470	1	0	4	473	470	1	0	924
Unigene2153_All	orange1.1g004827m|PACid:18134613	99.47	377	1	1	86	462	2187	1812	0	724
Unigene2155_All	orange1.1g025283m|PACid:18130453	100	259	0	0	256	514	27	285	6e-145	513
Unigene2156_All	orange1.1g009140m|PACid:18097772	99.42	861	5	0	1	861	1424	564	0	1667
Unigene2157_All	orange1.1g000809m|PACid:18091054	99.18	1349	4	1	519	1867	2477	3818	0	2591
Unigene2158_All	orange1.1g002845m|PACid:18093120	99.39	492	3	0	1	492	2476	1985	0	952
Unigene2159_All	orange1.1g002829m|PACid:18108595	100	336	0	0	138	473	1	336	0	666
Unigene2161_All	orange1.1g035701m|PACid:18099282	99.77	438	1	0	616	1053	1194	757	0	860
Unigene2162_All	orange1.1g014597m|PACid:18107550	99.4	504	3	0	1	504	88	591	0	975
Unigene2163_All	orange1.1g034732m|PACid:18126308	99.53	212	1	0	214	425	1	212	2e-114	412
Unigene2164_All	orange1.1g003109m|PACid:18091272	100	82	0	0	683	764	2544	2463	3e-39	163
Unigene2165_All	orange1.1g009779m|PACid:18111807	100	897	0	0	1	897	685	1581	0	1778
Unigene2166_All	orange1.1g028441m|PACid:18114376	100	467	0	0	1	467	164	630	0	926
Unigene2167_All	orange1.1g030765m|PACid:18102853	99.05	316	3	0	169	484	516	201	7e-172	603
Unigene2168_All	orange1.1g030048m|PACid:18125847	99.38	483	3	0	194	676	552	70	0	934
Unigene2169_All	orange1.1g012498m|PACid:18131408	99.35	769	5	0	1	769	1317	549	0	1485
Unigene2170_All	orange1.1g008005m|PACid:18138509	100	663	0	0	1	663	1084	1746	0	1314
Unigene2171_All	orange1.1g007334m|PACid:18104607	99.58	1204	5	0	1	1204	50	1253	0	2347
Unigene2172_All	orange1.1g007295m|PACid:18098910	99.68	316	1	0	1	316	316	1	3e-146	517
Unigene2173_All	orange1.1g006276m|PACid:18116050	100	684	0	0	1	684	978	295	0	1356
Unigene2174_All	orange1.1g015193m|PACid:18121108	99.76	423	1	0	236	658	1236	814	0	831
Unigene2175_All	orange1.1g008498m|PACid:18122347	99.73	751	2	0	1	751	170	920	0	1473
Unigene2176_All	orange1.1g023516m|PACid:18094327	99.58	708	3	0	111	818	846	139	0	1380
Unigene2177_All	orange1.1g032189m|PACid:18128174	99.02	407	4	0	1	407	32	438	0	775
Unigene2178_All	orange1.1g033431m|PACid:18108256	99.17	360	3	0	126	485	360	1	0	690
Unigene2179_All	orange1.1g040591m|PACid:18136648	100	434	0	0	145	578	1	434	0	860
Unigene2180_All	orange1.1g008950m|PACid:18113982	99.76	826	2	0	9	834	1647	822	0	1622
Unigene2181_All	orange1.1g023592m|PACid:18119105	99.85	681	1	0	1	681	163	843	0	1342
Unigene2182_All	orange1.1g017943m|PACid:18114781	99.91	1092	1	0	159	1250	1	1092	0	2157
Unigene2183_All	orange1.1g022294m|PACid:18106701	99.62	265	1	0	1	265	265	1	5e-146	517
Unigene2184_All	orange1.1g007284m|PACid:18091123	97.27	366	7	1	94	456	1	366	0	642
Unigene2185_All	orange1.1g007985m|PACid:18104412	99.17	363	3	0	69	431	1	363	0	696
Unigene2186_All	orange1.1g007467m|PACid:18103992	99.74	380	1	0	1	380	881	502	0	745
Unigene2188_All	orange1.1g006070m|PACid:18127635	100	288	0	0	1	288	288	1	2e-162	571
Unigene2189_All	orange1.1g034916m|PACid:18137010	100	240	0	0	133	372	240	1	1e-133	476
Unigene2190_All	orange1.1g025993m|PACid:18098863	99.86	738	1	0	86	823	1	738	0	1455
Unigene2191_All	orange1.1g030443m|PACid:18113658	99.81	534	1	0	106	639	534	1	0	1051
Unigene2192_All	orange1.1g022524m|PACid:18104050	99.89	888	1	0	217	1104	1	888	0	1711
Unigene2193_All	orange1.1g023919m|PACid:18111939	99.46	739	4	0	352	1090	1	739	0	1433
Unigene2194_All	orange1.1g030174m|PACid:18112581	100	549	0	0	52	600	1	549	0	1088
Unigene2195_All	orange1.1g029562m|PACid:18107651	100	335	0	0	124	458	1	335	0	664
Unigene2196_All	orange1.1g034888m|PACid:18100345	100	243	0	0	185	427	243	1	2e-135	482
Unigene2197_All	orange1.1g019404m|PACid:18109206	99.9	1026	1	0	162	1187	1026	1	0	2026
Unigene2199_All	orange1.1g027212m|PACid:18093415	100	460	0	0	1	460	460	1	0	912
Unigene2200_All	orange1.1g038087m|PACid:18103884	100	369	0	0	752	1120	756	388	0	731
Unigene2201_All	orange1.1g007176m|PACid:18126046	99.82	1115	2	0	1	1115	714	1828	0	2194
Unigene2202_All	orange1.1g021503m|PACid:18099358	100	200	0	0	228	427	1	200	7e-110	396
Unigene2203_All	orange1.1g008613m|PACid:18121916	100	370	0	0	2	371	686	317	0	733
Unigene2204_All	orange1.1g032263m|PACid:18137253	100	435	0	0	213	647	435	1	0	862
Unigene2205_All	orange1.1g044333m|PACid:18100288	100	166	0	0	150	315	300	135	2e-89	329
Unigene2206_All	orange1.1g011482m|PACid:18093021	98.09	472	0	1	1	472	752	1214	0	872
Unigene2207_All	orange1.1g017624m|PACid:18095531	100	274	0	0	1	274	274	1	5e-154	543
Unigene2208_All	orange1.1g025378m|PACid:18139303	96.31	244	9	0	1	244	632	389	7e-115	412
Unigene2209_All	orange1.1g014849m|PACid:18127258	99.57	938	4	0	1	938	938	1	0	1828
Unigene2210_All	orange1.1g030008m|PACid:18125344	99.68	313	1	0	26	338	313	1	8e-175	613
Unigene2211_All	orange1.1g014297m|PACid:18103789	98.11	530	7	1	53	582	1	527	0	967
Unigene2212_All	orange1.1g032421m|PACid:18093249	97.71	436	0	1	273	708	1	426	0	795
Unigene2213_All	orange1.1g014946m|PACid:18099938	100	1085	0	0	37	1121	1	1085	0	2151
Unigene2214_All	orange1.1g001714m|PACid:18137015	97.82	1054	1	2	77	1128	1	1034	0	1931
Unigene2216_All	orange1.1g002346m|PACid:18110340	100	139	0	0	1	139	2664	2802	2e-73	276
Unigene2217_All	orange1.1g034063m|PACid:18104009	100	161	0	0	162	322	161	1	2e-86	319
Unigene2218_All	orange1.1g017853m|PACid:18124712	100	536	0	0	1	536	563	1098	0	1021
Unigene2219_All	orange1.1g013542m|PACid:18093081	99.61	254	1	0	1	254	976	1229	6e-140	496
Unigene2220_All	orange1.1g020160m|PACid:18136112	100	477	0	0	46	522	993	517	0	946
Unigene2221_All	orange1.1g007011m|PACid:18114441	99.91	1151	1	0	91	1241	1866	716	0	2226
Unigene2223_All	orange1.1g014130m|PACid:18113776	100	811	0	0	183	993	1	811	0	1608
Unigene2224_All	orange1.1g025814m|PACid:18122384	99.72	354	1	0	276	629	221	574	0	694
Unigene2225_All	orange1.1g034978m|PACid:18111983	98.72	234	3	0	146	379	234	1	6e-123	440
Unigene2226_All	orange1.1g000825m|PACid:18104583	99.74	390	1	0	1	390	3412	3801	0	765
Unigene2227_All	orange1.1g030224m|PACid:18130854	100	433	0	0	58	490	1	433	0	858
Unigene2228_All	orange1.1g033078m|PACid:18101065	100	322	0	0	6	327	66	387	0	638
Unigene2229_All	orange1.1g036966m|PACid:18100489	99.55	444	2	0	1	444	1198	1641	0	864
Unigene2230_All	orange1.1g041401m|PACid:18097183	99.85	673	1	0	1	673	721	49	0	1326
Unigene2232_All	orange1.1g039233m|PACid:18108968	100	248	0	0	1	248	361	608	3e-138	492
Unigene2233_All	orange1.1g040116m|PACid:18133588	100	357	0	0	186	542	897	541	0	708
Unigene2234_All	orange1.1g029582m|PACid:18121787	99.57	230	1	0	1	230	347	576	3e-125	448
Unigene2235_All	orange1.1g009981m|PACid:18118647	98.76	322	1	1	328	649	319	1	1e-171	603
Unigene2236_All	orange1.1g001549m|PACid:18102591	99.58	1423	6	0	157	1579	3168	1746	0	2773
Unigene2237_All	orange1.1g023513m|PACid:18094065	96.46	113	4	0	1	113	734	846	2e-48	192
Unigene2239_All	orange1.1g020687m|PACid:18091659	99.72	352	1	0	732	1083	420	771	0	690
Unigene2240_All	orange1.1g023337m|PACid:18124036	99.55	442	2	0	2	443	13	454	0	860
Unigene2241_All	orange1.1g035670m|PACid:18104173	97.68	863	20	0	1	863	269	1131	0	1552
Unigene2242_All	orange1.1g007849m|PACid:18138817	100	1146	0	0	40	1185	1764	619	0	2272
Unigene2243_All	orange1.1g012636m|PACid:18092286	99.75	395	1	0	121	515	1	395	0	775
Unigene2245_All	orange1.1g010313m|PACid:18137121	100	468	0	0	147	614	1	468	0	928
Unigene2246_All	orange1.1g024921m|PACid:18095554	98.61	790	4	1	342	1131	783	1	0	1483
Unigene2247_All	orange1.1g020245m|PACid:18127660	100	505	0	0	1	505	486	990	0	1001
[truncated: 30,156 more rows]
